# Supplementary material for: A revision of the “African Non-Spiny” Clade of Solanum L. (Solanum sections Afrosolanum Bitter, Benderianum Bitter, Lemurisolanum Bitter, Lyciosolanum Bitter, Macronesiotes Bitter, and Quadrangulare Bitter: Solanaceae)
Source: PhytoKeys. 2016 Jul 13;(66):1–142. doi: 10.3897/phytokeys.66.8457 (PMC4957028; doi:10.3897/phytokeys.66.8457)
Supplement: XML Treatment for Solanum betroka [file phytokeys.66.8457-treatment2.xml]

<!DOCTYPE tp:taxon-treatment
  PUBLIC "-//TaxonX//DTD Taxonomic Treatment Publishing DTD v0 20100105//EN" "tax-treatment-NSO.dtd">
<tp:taxon-treatment xmlns:tp="http://www.plazi.org/taxpub"><tp:treatment-meta><kwd-group><label>Taxon classification</label><kwd><named-content content-type="kingdom">Plantae</named-content></kwd><kwd><named-content content-type="order">Solanales</named-content></kwd><kwd><named-content content-type="family">Solanaceae</named-content></kwd></kwd-group><mixed-citation publication-type="journal"><person-group><name><surname>Knapp</surname><given-names>Sandra</given-names></name><name><surname>Vorontsova</surname><given-names>Maria S.</given-names></name></person-group><article-title>A revision of the “African Non-Spiny” Clade of <italic><tp:taxon-name><tp:taxon-name-part taxon-name-part-type="genus">Solanum</tp:taxon-name-part></tp:taxon-name></italic> L. (<italic><tp:taxon-name><tp:taxon-name-part taxon-name-part-type="genus">Solanum</tp:taxon-name-part></tp:taxon-name></italic> sections <italic><tp:taxon-name><tp:taxon-name-part taxon-name-part-type="section">Afrosolanum</tp:taxon-name-part></tp:taxon-name></italic> Bitter, <italic><tp:taxon-name><tp:taxon-name-part taxon-name-part-type="section">Benderianum</tp:taxon-name-part></tp:taxon-name></italic> Bitter, <italic><tp:taxon-name><tp:taxon-name-part taxon-name-part-type="section">Lemurisolanum</tp:taxon-name-part></tp:taxon-name></italic> Bitter, <italic><tp:taxon-name><tp:taxon-name-part taxon-name-part-type="section">Lyciosolanum</tp:taxon-name-part></tp:taxon-name></italic> Bitter, <italic><tp:taxon-name><tp:taxon-name-part taxon-name-part-type="section">Macronesiotes</tp:taxon-name-part></tp:taxon-name></italic> Bitter, and <italic><tp:taxon-name><tp:taxon-name-part taxon-name-part-type="section">Quadrangulare</tp:taxon-name-part></tp:taxon-name></italic> Bitter: <tp:taxon-name><tp:taxon-name-part taxon-name-part-type="family">Solanaceae</tp:taxon-name-part></tp:taxon-name>)</article-title><source>PhytoKeys</source><day>13</day><month>7</month><year>2016</year><volume>2016</volume><issue>66</issue><fpage>1</fpage><lpage>142</lpage><pub-id pub-id-type="doi">10.3897/phytokeys.66.8457</pub-id></mixed-citation></tp:treatment-meta><tp:nomenclature><tp:taxon-name>
              <tp:taxon-name-part taxon-name-part-type="genus">Solanum</tp:taxon-name-part>
              <tp:taxon-name-part taxon-name-part-type="species">betroka</tp:taxon-name-part>
            </tp:taxon-name><tp:taxon-authority>D’Arcy &amp; Rakot., Fl. Madag., Fam. 176: 77. 1994.</tp:taxon-authority><xref ref-type="fig" rid="F5">Figure 5</xref><!--PageBreak--></tp:nomenclature><tp:treatment-sec sec-type="material" id="SECID0E4GCK"><title>Type.</title><p>Madagascar. Toliara: Forêt de Zombitsy (Sakaraha), aux confins des basins du Fiherenana et de L’Onilahy, forêt tropophile sur sables siliceux de l’Isalo, 26-29 March 1955, 600-850 m, <italic>H. Humbert, L. Bègue &amp; R.P.R. Capuron 29654</italic> (holotype: P [P00349299]; isotypes: K [K000414193], <named-content xmlns:xlink="http://www.w3.org/1999/xlink" content-type="dwc:institutional_code" xlink:type="simple">MO</named-content> [<named-content xmlns:xlink="http://www.w3.org/1999/xlink" content-type="dwc:institutional_code" xlink:type="simple">MO</named-content>-150886]).</p></tp:treatment-sec><tp:treatment-sec sec-type="description" id="SECID0ENHCK"><title>Description.</title><p>Subshrub or shrub to canopy liana, of extremely variable height. Stems terete, finely dendritic pubescent at the tips, glabrescent. New growth unevenly pubescent, with densely branched dendritic to echinoid uniseriate trichomes ca. 0.2 mm long. Bark of older stems smooth, almost white to brown, glabrous. Sympodial units plurifoliate, the leaves not geminate, evenly distributed along young branches and clustered on short shoots on older plants. Leaves simple, 3-4.5 cm long, 1.2-2(3) cm wide, ovate to elliptic, rarely obovate, membranous to chartaceous, concolorous to weakly discolorous, both surfaces glabrous or pubescent with dendritic trichomes ca. 0.1 mm long; major veins 5–7 pairs, spreading at ca. 45° to the midvein and forming loops, the finer venation a prominent network of fine brown veins visible abaxially in herbarium specimens; base cuneate to truncate; margins entire or with up to 2 pairs of lobes in the lower half and with sinuses halfway to the midrib, the lobes rounded at the tips; apex acute to rounded; petiole 0.7–1.5 cm long, slender, densely dendritic-pubescent like young stems, glabrescent. Inflorescences terminal on short shoots, 2–5 cm long, unbranched or furcate, with 1–3 flowers, evenly dendritic-pubescent, the trichomes 0.1–0.2 mm long; peduncle absent or up to 2.5 cm long; pedicels ca. 1.5 cm long, apically dilated, ridged when dry, evenly dendritic-pubescent like the rachis, articulated 0–0.5 mm from base; pedicel scars irregularly spaced 1–5 mm apart, prominent. Buds ellipsoid, the corolla only just emerg<!--PageBreak--><!--PageBreak-->ing from the calyx tube before anthesis, the tip of the bud shorter than the calyx lobes. Flowers 5-merous, apparently all perfect. Calyx tube 2–3 mm long, cup-shaped, the lobes 2–3 mm long, 1.5–2 mm wide at base, unevenly deltate, acute, evenly pubescent with dendritic trichomes like those of the rest of the inflorescence, with simple uniseriate trichomes up to 0.2 mm long on the margins. Corolla 1.2–2 cm in diameter, violet, stellate, lobed almost to base, the lobes 5–10 mm long, 2–3 mm wide, ovate to narrowly triangular, glabrous adaxially, sparsely pubescent abaxially, more densely pubescent at the tips with translucent, simple and/or dendritic trichomes. Stamens equal; filament tube ca. 1 mm long; free portion of the filaments 1–2 mm long, glabrous; anthers 3.5–4 mm long, ca. 1.5 mm wide, broadly oblong or ellipsoid, loosely connivent, smooth abaxially, poricidal at the tips, the pores much smaller than anther apices, ca. 0.4 mm in diameter, clearly delineated and not lengthening with age. Ovary conical, glabrous; style 7–8 mm long, protruding 2–3 mm beyond the anthers, curved, glabrous; stigma clavate, dark, the surface minutely papillose. Fruit an elongated ovoid berry, ca. 1.3 cm long, ca. 1 cm in diameter (immature?), apically pointed, the pericarp thin, glabrous; fruiting pedicels 1.5–3 cm long, ca. 0.8 mm diameter at base, pendent, ridged; fruiting calyx slightly accrescent, the lobes to ca. 5 m long, ca. 4 mm wide and forming a loose cup around the developing fruit. Seeds not known.</p><fig id="F5" position="float" orientation="portrait"><label>Figure 5.</label><caption><p>
          <italic><tp:taxon-name><tp:taxon-name-part taxon-name-part-type="genus">Solanum</tp:taxon-name-part> <tp:taxon-name-part taxon-name-part-type="species">betroka</tp:taxon-name-part></tp:taxon-name></italic> D’Arcy &amp; Rakot. <bold>A</bold> Flowering stem <bold>B</bold> Flowering stem with lobed leaf <bold>C</bold> Flower <bold>D</bold> Immature berry <bold>E</bold> Flower just before anthesis, showing elongate calyx lobes <bold>F</bold> Simple trichome <bold>G</bold> Dendritic trichome (Based on: <bold>A–D, F, G</bold> <italic>Bosser 17370</italic>; <bold>E</bold> <italic>Leroy 3</italic>). Scale bar: <bold>A, B</bold> = 2 cm; <bold>C, E</bold> = 7 mm; <bold>D</bold> = 1 cm; <bold>F, G</bold> = 0.3 mm. Drawn by Lucy T. Smith.</p></caption><graphic xmlns:xlink="http://www.w3.org/1999/xlink" xlink:href="phytokeys-066-001-g005.jpg" position="float" orientation="portrait" xlink:type="simple" id="oo_95578.jpg"/></fig></tp:treatment-sec><tp:treatment-sec sec-type="distribution" id="SECID0ELJCK"><title>Distribution</title><p>(Figure <xref ref-type="fig" rid="F6">6</xref>). Endemic to Toliara province in southern Madagascar.</p><fig id="F6" position="float" orientation="portrait"><label>Figure 6.</label><caption><p>Distribution of <italic><tp:taxon-name><tp:taxon-name-part taxon-name-part-type="genus">Solanum</tp:taxon-name-part> <tp:taxon-name-part taxon-name-part-type="species">betroka</tp:taxon-name-part></tp:taxon-name></italic> D’Arcy &amp; Rakot.</p></caption><graphic xmlns:xlink="http://www.w3.org/1999/xlink" xlink:href="phytokeys-066-001-g006.jpg" position="float" orientation="portrait" xlink:type="simple" id="oo_95579.jpg"/></fig></tp:treatment-sec><tp:treatment-sec sec-type="ecology" id="SECID0EMKCK"><title>Ecology and habitat.</title><p>Open dry forest and scrub on limestone or sand; 600–1100 m elevation.</p></tp:treatment-sec><tp:treatment-sec sec-type="Common names and uses" id="SECID0ERKCK"><title>Common names and uses.</title><p>None recorded.</p></tp:treatment-sec><tp:treatment-sec sec-type="Preliminary conservation status" id="SECID0EWKCK"><title>Preliminary conservation status</title><p>(<xref ref-type="bibr" rid="B56">IUCN 2014</xref>). <abbrev xmlns:xlink="http://www.w3.org/1999/xlink" id="ABBRID0EALCK" xlink:type="simple"><def><p>Least Concern </p></def>(LC)</abbrev>. <abbrev xmlns:xlink="http://www.w3.org/1999/xlink" xlink:title="Extent of Occurrence" id="ABBRID0EGLCK" xlink:type="simple">EOO</abbrev> 62,716 km<sup>2</sup> (<abbrev xmlns:xlink="http://www.w3.org/1999/xlink" xlink:title="Least Concern" id="ABBRID0EMLCK" xlink:type="simple">LC</abbrev>), <abbrev xmlns:xlink="http://www.w3.org/1999/xlink" xlink:title="Area of Occupancy" id="ABBRID0EQLCK" xlink:type="simple">AOO</abbrev> 36 km<sup>2</sup> (<abbrev xmlns:xlink="http://www.w3.org/1999/xlink" xlink:title="Endangered" id="ABBRID0EWLCK" xlink:type="simple">EN</abbrev>). <italic><tp:taxon-name><tp:taxon-name-part taxon-name-part-type="genus">Solanum</tp:taxon-name-part> <tp:taxon-name-part taxon-name-part-type="species">betroka</tp:taxon-name-part></tp:taxon-name></italic> is confined to the arid southern part of Madagascar, with some disjunct populations to the north, giving the <abbrev xmlns:xlink="http://www.w3.org/1999/xlink" xlink:title="Extent of Occurrence" id="ABBRID0EEMCK" xlink:type="simple">EOO</abbrev> indicating least concern. Given the paucity of collections of all of the Malagasy members of the <abbrev xmlns:xlink="http://www.w3.org/1999/xlink" xlink:title="African Non-Spiny" id="ABBRID0EIMCK" xlink:type="simple">ANS</abbrev> clade, and the widespread and continuing habitat alteration in Madagascar, we feel this species would merit conservation concern, but the <abbrev xmlns:xlink="http://www.w3.org/1999/xlink" xlink:title="Area of Occupancy" id="ABBRID0EMMCK" xlink:type="simple">AOO</abbrev> may also be indicative of collection deficit or bias.</p></tp:treatment-sec><tp:treatment-sec sec-type="discussion" id="SECID0EQMCK"><title>Discussion.</title><p>
              <italic><tp:taxon-name><tp:taxon-name-part taxon-name-part-type="genus">Solanum</tp:taxon-name-part> <tp:taxon-name-part taxon-name-part-type="species">betroka</tp:taxon-name-part></tp:taxon-name></italic> is a spindly shrub or liana endemic to southern Madagascar. It has small membranous lobed leaves with prominent finer venation clustered on the tips of branches, no more than 3 flowers per inflorescence, and no tufts of trichomes in the axils of the major leaf veins on leaf undersides (domatia). It is the only species of <italic><tp:taxon-name><tp:taxon-name-part taxon-name-part-type="genus">Solanum</tp:taxon-name-part></tp:taxon-name></italic> endemic to Madagascar not a member of the <tp:taxon-name><tp:taxon-name-part taxon-name-part-type="subgenus">Leptostemonum</tp:taxon-name-part></tp:taxon-name> clade to commonly exhibit lobed leaves (Fig. <xref ref-type="fig" rid="F5">5</xref>) on reproductive stems; lobed leaves in <italic><tp:taxon-name><tp:taxon-name-part taxon-name-part-type="genus">Solanum</tp:taxon-name-part> <tp:taxon-name-part taxon-name-part-type="species">madagascariense</tp:taxon-name-part></tp:taxon-name></italic> occasionally occur but are rare.</p><p>
              <italic><tp:taxon-name><tp:taxon-name-part taxon-name-part-type="genus">Solanum</tp:taxon-name-part> <tp:taxon-name-part taxon-name-part-type="species">betroka</tp:taxon-name-part></tp:taxon-name></italic> can be difficult to distinguish from the very similar and possibly closely related <italic><tp:taxon-name><tp:taxon-name-part taxon-name-part-type="genus">Solanum</tp:taxon-name-part> <tp:taxon-name-part taxon-name-part-type="species">sambiranense</tp:taxon-name-part></tp:taxon-name></italic> and <italic><tp:taxon-name><tp:taxon-name-part taxon-name-part-type="genus">Solanum</tp:taxon-name-part> <tp:taxon-name-part taxon-name-part-type="species">imamense</tp:taxon-name-part></tp:taxon-name></italic>. It differs from <italic><tp:taxon-name><tp:taxon-name-part taxon-name-part-type="genus">Solanum</tp:taxon-name-part> <tp:taxon-name-part taxon-name-part-type="species">sambiranense</tp:taxon-name-part></tp:taxon-name></italic> by its ovate to elliptic (versus elliptic to obovate) leaves under 5 cm (versus over 5 cm) long, with cuneate to truncate (versus attenuate) bases, inflorescences with 1–3 (versus 3–10) flowers, and calyx lobes 2–3 mm (versus 4–6 mm) long. <italic><tp:taxon-name><tp:taxon-name-part taxon-name-part-type="genus">Solanum</tp:taxon-name-part> <tp:taxon-name-part taxon-name-part-type="species">betroka</tp:taxon-name-part></tp:taxon-name></italic> bears a strong resemblance to <italic><tp:taxon-name><tp:taxon-name-part taxon-name-part-type="genus">Solanum</tp:taxon-name-part> <tp:taxon-name-part taxon-name-part-type="species">sambiranense</tp:taxon-name-part></tp:taxon-name></italic>: both have a clearly visible brown fine venation network, membranous <!--PageBreak-->glabrescent leaves that dry greenish brown, and a similar habit. Typical representatives of the southern <italic><tp:taxon-name><tp:taxon-name-part taxon-name-part-type="genus">Solanum</tp:taxon-name-part> <tp:taxon-name-part taxon-name-part-type="species">betroka</tp:taxon-name-part></tp:taxon-name></italic> and northern <italic><tp:taxon-name><tp:taxon-name-part taxon-name-part-type="genus">Solanum</tp:taxon-name-part> <tp:taxon-name-part taxon-name-part-type="species">sambiranense</tp:taxon-name-part></tp:taxon-name></italic> are clearly distinct but specimens from the centre of Madagascar are more difficult to determine. Further sampling may prove that these two taxa are in fact conspecific. <italic><tp:taxon-name><tp:taxon-name-part taxon-name-part-type="genus">Solanum</tp:taxon-name-part> <tp:taxon-name-part taxon-name-part-type="species">betroka</tp:taxon-name-part></tp:taxon-name></italic> can be distinguished from <italic><tp:taxon-name><tp:taxon-name-part taxon-name-part-type="genus">Solanum</tp:taxon-name-part> <tp:taxon-name-part taxon-name-part-type="species">imamense</tp:taxon-name-part></tp:taxon-name></italic> by its inflorescences with 1–3 (versus 7–13) flowers, flowers under 2 cm (versus over 2 cm) in diameter, and anthers 3.5–5 mm (versus 4–5 mm) long.</p><p>
              <italic><tp:taxon-name><tp:taxon-name-part taxon-name-part-type="genus">Solanum</tp:taxon-name-part> <tp:taxon-name-part taxon-name-part-type="species">betroka</tp:taxon-name-part></tp:taxon-name></italic> has also been confused with unarmed specimens of the spiny solanums <italic><tp:taxon-name><tp:taxon-name-part taxon-name-part-type="genus">Solanum</tp:taxon-name-part> <tp:taxon-name-part taxon-name-part-type="species">batoides</tp:taxon-name-part></tp:taxon-name></italic> D’Arcy &amp; Rakot. and <italic><tp:taxon-name><tp:taxon-name-part taxon-name-part-type="genus">Solanum</tp:taxon-name-part> <tp:taxon-name-part taxon-name-part-type="species">erythracanthum</tp:taxon-name-part></tp:taxon-name></italic> Dunal; these can be distinguished easily based on pubescence and anther morphology. <italic><tp:taxon-name><tp:taxon-name-part taxon-name-part-type="genus">Solanum</tp:taxon-name-part> <tp:taxon-name-part taxon-name-part-type="species">betroka</tp:taxon-name-part></tp:taxon-name></italic> has dendritic trichomes and ellipsoid anthers while <italic><tp:taxon-name><tp:taxon-name-part taxon-name-part-type="genus">Solanum</tp:taxon-name-part> <tp:taxon-name-part taxon-name-part-type="species">batoides</tp:taxon-name-part></tp:taxon-name></italic> and <italic><tp:taxon-name><tp:taxon-name-part taxon-name-part-type="genus">Solanum</tp:taxon-name-part> <tp:taxon-name-part taxon-name-part-type="species">erythracanthum</tp:taxon-name-part></tp:taxon-name></italic> have <!--PageBreak-->the stellate trichomes and long-tapered anthers typical of members of the <tp:taxon-name><tp:taxon-name-part taxon-name-part-type="subgenus">Leptostemonum</tp:taxon-name-part></tp:taxon-name> clade (<xref ref-type="bibr" rid="B108">Vorontsova et al. 2013</xref>; <xref ref-type="bibr" rid="B107">Vorontsova and Knapp 2016</xref>).</p><p>
              <italic><tp:taxon-name><tp:taxon-name-part taxon-name-part-type="genus">Solanum</tp:taxon-name-part> <tp:taxon-name-part taxon-name-part-type="species">betroka</tp:taxon-name-part></tp:taxon-name></italic> occurs primarily in the unique arid southern ecoregion of Madagascar, with a few records further north in the somewhat wetter western ecoregion (<xref ref-type="bibr" rid="B55">Humbert 1955</xref>; <xref ref-type="bibr" rid="B46">Faramalala 1988</xref>, <xref ref-type="bibr" rid="B47">1995</xref>). It is the only member of the African non-spiny clade restricted to such severely dry climate, although a few spiny <italic><tp:taxon-name><tp:taxon-name-part taxon-name-part-type="genus">Solanum</tp:taxon-name-part></tp:taxon-name></italic> species also occur in the area: <italic><tp:taxon-name><tp:taxon-name-part taxon-name-part-type="genus">Solanum</tp:taxon-name-part> <tp:taxon-name-part taxon-name-part-type="species">batoides</tp:taxon-name-part></tp:taxon-name></italic>, <italic><tp:taxon-name><tp:taxon-name-part taxon-name-part-type="genus">Solanum</tp:taxon-name-part> <tp:taxon-name-part taxon-name-part-type="species">bumeliifolium</tp:taxon-name-part></tp:taxon-name></italic> Dunal, <italic><tp:taxon-name><tp:taxon-name-part taxon-name-part-type="genus">Solanum</tp:taxon-name-part> <tp:taxon-name-part taxon-name-part-type="species">croatii</tp:taxon-name-part></tp:taxon-name></italic> D’Arcy &amp; R.C.Keating, and <italic><tp:taxon-name><tp:taxon-name-part taxon-name-part-type="genus">Solanum</tp:taxon-name-part> <tp:taxon-name-part taxon-name-part-type="species">heinianum</tp:taxon-name-part></tp:taxon-name></italic> D’Arcy &amp; R.C.Keating; the related <italic><tp:taxon-name><tp:taxon-name-part taxon-name-part-type="genus">Solanum</tp:taxon-name-part> <tp:taxon-name-part taxon-name-part-type="species">imamense</tp:taxon-name-part></tp:taxon-name></italic> is partly sympatric with <italic><tp:taxon-name><tp:taxon-name-part taxon-name-part-type="genus">Solanum</tp:taxon-name-part> <tp:taxon-name-part taxon-name-part-type="species">betroka</tp:taxon-name-part></tp:taxon-name></italic> in the wetter more northern parts of its distribution range. The habitat niche of <italic><tp:taxon-name><tp:taxon-name-part taxon-name-part-type="genus">Solanum</tp:taxon-name-part> <tp:taxon-name-part taxon-name-part-type="species">betroka</tp:taxon-name-part></tp:taxon-name></italic> is significantly different from that of <italic><tp:taxon-name><tp:taxon-name-part taxon-name-part-type="genus">Solanum</tp:taxon-name-part> <tp:taxon-name-part taxon-name-part-type="species">imamense</tp:taxon-name-part></tp:taxon-name></italic> and <italic><tp:taxon-name><tp:taxon-name-part taxon-name-part-type="genus">Solanum</tp:taxon-name-part> <tp:taxon-name-part taxon-name-part-type="species">sambiranenese</tp:taxon-name-part></tp:taxon-name></italic> both of which occur in wetter habitats further north.. The type collection has smaller leaves with more lobes and denser indumentum than the majority of specimens, and does not exhibit the characteristic pronounced brown venation on dry leaves.</p></tp:treatment-sec><tp:treatment-sec sec-type="material" id="SECID0EKXCK"><title>Selected specimens examined.</title><p>
              <bold>Madagascar. Toliara</bold>: Tulear-Ihosy km 44, 12 Nov 1967, <italic>Bernardi 11407</italic> (G, P); environs de Betroka, Feb 1963, <italic>Bosser 17370</italic> (K, <named-content xmlns:xlink="http://www.w3.org/1999/xlink" content-type="dwc:institutional_code" xlink:type="simple">MO</named-content>, P, <named-content xmlns:xlink="http://www.w3.org/1999/xlink" content-type="dwc:institutional_code" xlink:type="simple">TAN</named-content>); Ambovombe, 2 Feb 1926, <italic>Decary 3729[a</italic>] (<named-content xmlns:xlink="http://www.w3.org/1999/xlink" content-type="dwc:institutional_code" xlink:type="simple">MO</named-content>, <named-content xmlns:xlink="http://www.w3.org/1999/xlink" content-type="dwc:institutional_code" xlink:type="simple">NY</named-content>); Taolagnaro (F-Dauphin), Angavo, massif de l’Angavo á l’Est d’Antanimora, 16 Jul 1926, <italic>Decary 4443</italic> (K, <named-content xmlns:xlink="http://www.w3.org/1999/xlink" content-type="dwc:institutional_code" xlink:type="simple">MO</named-content>, P); Amboasary-Sud, Ampasimpolaka à l’est d’Ambovombe, 29 Jun 1931, <italic>Decary 9046</italic> (<named-content xmlns:xlink="http://www.w3.org/1999/xlink" content-type="dwc:institutional_code" xlink:type="simple">MO</named-content>, P); Bekily, Ampandrandava, 1943, <italic>Herb Jard Bot Tananarive 6083</italic> (P); Zombitsy, Forêt de Zombitsy (Sakaraha) aux confins des bassins du Fiherenana et de l’Onilahy, Mar 1955, <italic>Humbert et al. 29627</italic> (K, <named-content xmlns:xlink="http://www.w3.org/1999/xlink" content-type="dwc:institutional_code" xlink:type="simple">MO</named-content>, <named-content xmlns:xlink="http://www.w3.org/1999/xlink" content-type="dwc:institutional_code" xlink:type="simple">NY</named-content>, P); 57 km de Tulear, P.K. 888, 23 Oct 1966, <italic>Leroy 3</italic> (P); Forêt de Zombitse [Zombitsy], 13 Apr 1961, <italic>Peltier &amp; Peltier 3069</italic> (P, <named-content xmlns:xlink="http://www.w3.org/1999/xlink" content-type="dwc:institutional_code" xlink:type="simple">TAN</named-content>); Bekily, environs d’Ampandrandava (entre Bekily et Tsivory), Nov 1942, <italic>Seyrig 371</italic> (<named-content xmlns:xlink="http://www.w3.org/1999/xlink" content-type="dwc:institutional_code" xlink:type="simple">MO</named-content>, P).</p></tp:treatment-sec><ref-list><ref id="B56"><mixed-citation xmlns:xlink="http://www.w3.org/1999/xlink" xlink:type="simple">
          <institution xlink:type="simple">IUCN</institution> (<year>2014</year>) <source>Guidelines for Using the IUCN Red List Categories and Criteria. Version 11</source>. <comment>Prepared by the Standards and Petitions Subcommittee</comment>. Downloadable from <ext-link xlink:type="simple" ext-link-type="uri" xlink:href="http://www.iucnredlist.org/documents/RedListGuidelines.pdf">http://www.iucnredlist.org/documents/RedListGuidelines.pdf</ext-link></mixed-citation></ref><ref id="B108"><mixed-citation xmlns:xlink="http://www.w3.org/1999/xlink" xlink:type="simple">
          <person-group><name name-style="western"><surname>Vorontsova</surname><given-names>MS</given-names></name><name name-style="western"><surname>Stern</surname><given-names>S</given-names></name><name name-style="western"><surname>Bohs</surname><given-names>L</given-names></name><name name-style="western"><surname>Knapp</surname><given-names>S</given-names></name></person-group> (<year>2013</year>) <article-title>African spiny <tp:taxon-name><tp:taxon-name-part taxon-name-part-type="genus">Solanum</tp:taxon-name-part> (<tp:taxon-name-part taxon-name-part-type="infraspecific-rank">subgenus</tp:taxon-name-part> <tp:taxon-name-part taxon-name-part-type="subgenus">Leptostemonum</tp:taxon-name-part></tp:taxon-name>, <tp:taxon-name><tp:taxon-name-part taxon-name-part-type="family">Solanaceae</tp:taxon-name-part></tp:taxon-name>): a thorny phylogenetic tangle.</article-title> <source>Botanical Journal of the Linnean Society</source> <volume>173</volume>: <fpage>176</fpage>–<lpage>193</lpage>. doi: <ext-link xlink:type="simple" ext-link-type="doi" xlink:href="10.1111/boj.12053">10.1111/boj.12053</ext-link></mixed-citation></ref><ref id="B107"><mixed-citation xmlns:xlink="http://www.w3.org/1999/xlink" xlink:type="simple">
          <person-group><name name-style="western"><surname>Vorontsova</surname><given-names>MS</given-names></name><name name-style="western"><surname>Knapp</surname><given-names>S</given-names></name></person-group> (<year>2016</year>) <source>A revision of the spiny solanums, <tp:taxon-name><tp:taxon-name-part taxon-name-part-type="genus">Solanum</tp:taxon-name-part> <tp:taxon-name-part taxon-name-part-type="infraspecific-rank">subgenus</tp:taxon-name-part> <tp:taxon-name-part taxon-name-part-type="subgenus">Leptostemonum</tp:taxon-name-part></tp:taxon-name> (<tp:taxon-name><tp:taxon-name-part taxon-name-part-type="family">Solanaceae</tp:taxon-name-part></tp:taxon-name>) in Africa and Madagascar.</source> <source>Systematic Botany Monographs</source> <volume>100</volume>, <year>in press</year>.</mixed-citation></ref><ref id="B55"><mixed-citation xmlns:xlink="http://www.w3.org/1999/xlink" xlink:type="simple">
          <person-group><name name-style="western"><surname>Humbert</surname><given-names>H</given-names></name></person-group> (<year>1955</year>) <article-title>Les territoires phytogéographiques de Madagascar. Leur cartographie. Colloque sur les régions ecologiques du globe, Paris 1954.</article-title> <source>Annales de Biologie</source> <volume>31</volume>: <fpage>195</fpage>–<lpage>204</lpage>.</mixed-citation></ref><ref id="B46"><mixed-citation xmlns:xlink="http://www.w3.org/1999/xlink" xlink:type="simple">
          <person-group><name name-style="western"><surname>Faramalala</surname><given-names>MH</given-names></name></person-group> (<year>1988</year>) <source>Etude de la végétation de Madagascar à l’aide des données spaciales</source>. <comment>PhD</comment>, <publisher-name>Université Paul Sabatier</publisher-name>, <publisher-loc>Toulouse</publisher-loc>.</mixed-citation></ref><ref id="B47"><mixed-citation xmlns:xlink="http://www.w3.org/1999/xlink" xlink:type="simple">
          <person-group><name name-style="western"><surname>Faramalala</surname><given-names>MH</given-names></name></person-group> (<year>1995</year>) <article-title>Formations végétales et domaine forestier national de Madagascar.</article-title> <source>Conservation International (et al.)</source>, <comment>1 map</comment>.</mixed-citation></ref></ref-list></tp:taxon-treatment>
