# Supplementary material for: A revision of the “African Non-Spiny” Clade of Solanum L. (Solanum sections Afrosolanum Bitter, Benderianum Bitter, Lemurisolanum Bitter, Lyciosolanum Bitter, Macronesiotes Bitter, and Quadrangulare Bitter: Solanaceae)
Source: PhytoKeys. 2016 Jul 13;(66):1–142. doi: 10.3897/phytokeys.66.8457 (PMC4957028; doi:10.3897/phytokeys.66.8457)
Supplement: XML Treatment for Solanum guineense [file phytokeys.66.8457-treatment3.xml]

<!DOCTYPE tp:taxon-treatment
  PUBLIC "-//TaxonX//DTD Taxonomic Treatment Publishing DTD v0 20100105//EN" "tax-treatment-NSO.dtd">
<tp:taxon-treatment xmlns:tp="http://www.plazi.org/taxpub"><tp:treatment-meta><kwd-group><label>Taxon classification</label><kwd><named-content content-type="kingdom">Plantae</named-content></kwd><kwd><named-content content-type="order">Solanales</named-content></kwd><kwd><named-content content-type="family">Solanaceae</named-content></kwd></kwd-group><mixed-citation publication-type="journal"><person-group><name><surname>Knapp</surname><given-names>Sandra</given-names></name><name><surname>Vorontsova</surname><given-names>Maria S.</given-names></name></person-group><article-title>A revision of the “African Non-Spiny” Clade of <italic><tp:taxon-name><tp:taxon-name-part taxon-name-part-type="genus">Solanum</tp:taxon-name-part></tp:taxon-name></italic> L. (<italic><tp:taxon-name><tp:taxon-name-part taxon-name-part-type="genus">Solanum</tp:taxon-name-part></tp:taxon-name></italic> sections <italic><tp:taxon-name><tp:taxon-name-part taxon-name-part-type="section">Afrosolanum</tp:taxon-name-part></tp:taxon-name></italic> Bitter, <italic><tp:taxon-name><tp:taxon-name-part taxon-name-part-type="section">Benderianum</tp:taxon-name-part></tp:taxon-name></italic> Bitter, <italic><tp:taxon-name><tp:taxon-name-part taxon-name-part-type="section">Lemurisolanum</tp:taxon-name-part></tp:taxon-name></italic> Bitter, <italic><tp:taxon-name><tp:taxon-name-part taxon-name-part-type="section">Lyciosolanum</tp:taxon-name-part></tp:taxon-name></italic> Bitter, <italic><tp:taxon-name><tp:taxon-name-part taxon-name-part-type="section">Macronesiotes</tp:taxon-name-part></tp:taxon-name></italic> Bitter, and <italic><tp:taxon-name><tp:taxon-name-part taxon-name-part-type="section">Quadrangulare</tp:taxon-name-part></tp:taxon-name></italic> Bitter: <tp:taxon-name><tp:taxon-name-part taxon-name-part-type="family">Solanaceae</tp:taxon-name-part></tp:taxon-name>)</article-title><source>PhytoKeys</source><day>13</day><month>7</month><year>2016</year><volume>2016</volume><issue>66</issue><fpage>1</fpage><lpage>142</lpage><pub-id pub-id-type="doi">10.3897/phytokeys.66.8457</pub-id></mixed-citation></tp:treatment-meta><tp:nomenclature><tp:taxon-name>
              <tp:taxon-name-part taxon-name-part-type="genus">Solanum</tp:taxon-name-part>
              <tp:taxon-name-part taxon-name-part-type="species">guineense</tp:taxon-name-part>
            </tp:taxon-name><tp:taxon-authority>L., Sp. Pl. 184. 1753.</tp:taxon-authority><xref ref-type="fig" rid="F7">Figure 7</xref><tp:nomenclature-citation-list><tp:nomenclature-citation><tp:taxon-name>
                  <tp:taxon-name-part taxon-name-part-type="genus">Solanum</tp:taxon-name-part> <tp:taxon-name-part taxon-name-part-type="species">sempervirens</tp:taxon-name-part></tp:taxon-name><comment>Mill., Gard. Dict. ed. 8, no. 25. 1768, nom. illeg. superfl. Type. Based on <tp:taxon-name><tp:taxon-name-part taxon-name-part-type="genus">Solanum</tp:taxon-name-part> <tp:taxon-name-part taxon-name-part-type="species">guineense</tp:taxon-name-part></tp:taxon-name> L. </comment></tp:nomenclature-citation><tp:nomenclature-citation><tp:taxon-name>
                  <tp:taxon-name-part taxon-name-part-type="genus">Atropa</tp:taxon-name-part> <tp:taxon-name-part taxon-name-part-type="species">solanacea</tp:taxon-name-part></tp:taxon-name><comment>L., Mant. Pl. Alt. 205. 1771. Type. Based on <tp:taxon-name><tp:taxon-name-part taxon-name-part-type="genus">Solanum</tp:taxon-name-part> <tp:taxon-name-part taxon-name-part-type="species">guineense</tp:taxon-name-part></tp:taxon-name> L. </comment></tp:nomenclature-citation><tp:nomenclature-citation><tp:taxon-name>
                  <tp:taxon-name-part taxon-name-part-type="genus">Solanum</tp:taxon-name-part> <tp:taxon-name-part taxon-name-part-type="species">aggregatum</tp:taxon-name-part></tp:taxon-name><comment>Jacq., Collectanea [Jacquin] 4: 124. 1791. Type. Based on <tp:taxon-name><tp:taxon-name-part taxon-name-part-type="genus">Atropa</tp:taxon-name-part> <tp:taxon-name-part taxon-name-part-type="species">solanacea</tp:taxon-name-part></tp:taxon-name> L. (=<tp:taxon-name><tp:taxon-name-part taxon-name-part-type="genus">Solanum</tp:taxon-name-part> <tp:taxon-name-part taxon-name-part-type="species">guineense</tp:taxon-name-part></tp:taxon-name> L.) </comment></tp:nomenclature-citation><tp:nomenclature-citation><tp:taxon-name>
                  <tp:taxon-name-part taxon-name-part-type="genus">Solanum</tp:taxon-name-part> <tp:taxon-name-part taxon-name-part-type="species">dasypus</tp:taxon-name-part></tp:taxon-name><comment>Drège ex Dunal, Prodr. [A. P. de Candolle] 13(1): 161. 1852. Type. South Africa. Western Cape: Riebeck’s Castle, Malmesbury Div., <italic>J.F. Drège 1933</italic> (holotype: G-DC ; isotypes: K, <named-content xmlns:xlink="http://www.w3.org/1999/xlink" content-type="dwc:institutional_code" xlink:type="simple">MO</named-content> [<named-content xmlns:xlink="http://www.w3.org/1999/xlink" content-type="dwc:institutional_code" xlink:type="simple">MO</named-content>-5471839]). </comment></tp:nomenclature-citation><tp:nomenclature-citation><tp:taxon-name>
                  <tp:taxon-name-part taxon-name-part-type="genus">Solanum</tp:taxon-name-part> <tp:taxon-name-part taxon-name-part-type="species">monticolum</tp:taxon-name-part></tp:taxon-name><comment>Dunal, Prodr. [A. P. de Candolle] 13(1): 161. 1852. Type. South Africa. Western Cape: Piquetberg, Jun 1837 (1838), <italic>J.F. Drège s.n.</italic> [Lycium 7865] (holotype: G-DC [G00145669]; isotypes: <named-content xmlns:xlink="http://www.w3.org/1999/xlink" content-type="dwc:institutional_code" xlink:type="simple">BM</named-content> [BM001071606], K [K000414167, K000414168], <named-content xmlns:xlink="http://www.w3.org/1999/xlink" content-type="dwc:institutional_code" xlink:type="simple">MPU</named-content> [MPU011277], S [S-11-5670]). </comment></tp:nomenclature-citation><tp:nomenclature-citation><tp:taxon-name>
                  <tp:taxon-name-part taxon-name-part-type="genus">Solanum</tp:taxon-name-part> <tp:taxon-name-part taxon-name-part-type="species">dasypus</tp:taxon-name-part></tp:taxon-name><comment>E.Mey., Zwei Pflanzengeogr. Docum. (Drège) 103. 1853, nom. illeg., non <tp:taxon-name><tp:taxon-name-part taxon-name-part-type="genus">Solanum</tp:taxon-name-part> <tp:taxon-name-part taxon-name-part-type="species">dasypus</tp:taxon-name-part></tp:taxon-name> Dunal, 1852. Type. Based on <tp:taxon-name><tp:taxon-name-part taxon-name-part-type="genus">Solanum</tp:taxon-name-part> <tp:taxon-name-part taxon-name-part-type="species">dasypus</tp:taxon-name-part></tp:taxon-name> Drège ex Dunal </comment></tp:nomenclature-citation><tp:nomenclature-citation><tp:taxon-name>
                  <tp:taxon-name-part taxon-name-part-type="genus">Solanum</tp:taxon-name-part> <tp:taxon-name-part taxon-name-part-type="species">dasypodum</tp:taxon-name-part></tp:taxon-name><comment>St.-Lag., Ann. Soc. Bot. Lyon 7: 135. 1880, nom. illeg. superfl. Type. Based on <tp:taxon-name><tp:taxon-name-part taxon-name-part-type="genus">Solanum</tp:taxon-name-part> <tp:taxon-name-part taxon-name-part-type="species">dasypus</tp:taxon-name-part></tp:taxon-name> Dunal </comment></tp:nomenclature-citation><tp:nomenclature-citation><tp:taxon-name>
                  <tp:taxon-name-part taxon-name-part-type="genus">Solanum</tp:taxon-name-part> <tp:taxon-name-part taxon-name-part-type="species">bachmannii</tp:taxon-name-part></tp:taxon-name><comment>Dammer, Bot. Jahrb. Syst. 38: 188. 1906. Type. South Africa. Western Cape: Dist. Malmesbury, Darling, Aug 1883, <italic>F. Bachmann 599</italic> (type B?, destroyed; no duplicates found). </comment></tp:nomenclature-citation><tp:nomenclature-citation><tp:taxon-name>
                  <tp:taxon-name-part taxon-name-part-type="genus">Solanum</tp:taxon-name-part> <tp:taxon-name-part taxon-name-part-type="species">aggregatum</tp:taxon-name-part> <tp:taxon-name-part taxon-name-part-type="authority">Jacq.</tp:taxon-name-part> <tp:taxon-name-part taxon-name-part-type="infraspecific-rank">var.</tp:taxon-name-part> <tp:taxon-name-part taxon-name-part-type="variety">bachmannii</tp:taxon-name-part></tp:taxon-name><comment>(Dammer) Bitter, Bot. Jahrb. Syst. 54: 427. 1917. Type. Based on <tp:taxon-name><tp:taxon-name-part taxon-name-part-type="genus">Solanum</tp:taxon-name-part> <tp:taxon-name-part taxon-name-part-type="species">bachmannii</tp:taxon-name-part></tp:taxon-name> Dammer </comment></tp:nomenclature-citation></tp:nomenclature-citation-list></tp:nomenclature><tp:treatment-sec sec-type="material" id="SECID0ETBDK"><title>Type.</title><p>South Africa. “In Guinea”, <italic>Anonymous s.n.</italic> (lectotype, designated by <xref ref-type="bibr" rid="B117">Wijnands 1983</xref>, pg. 193: <named-content xmlns:xlink="http://www.w3.org/1999/xlink" content-type="dwc:institutional_code" xlink:type="simple">LINN</named-content> 246.4)</p></tp:treatment-sec><tp:treatment-sec sec-type="description" id="SECID0EDCDK"><title>Description.</title><p>Lax scrambling many-stemmed shrub to 1 m tall, rhizomatous (?) with extensive underground root system (<italic>van Breda 4164</italic>). Stems erect or pendent, terete, glabrous to densely and finely pubescent with minute simple uniseriate gland-tipped trichomes, occasionally also with longer simple 4–5 celled uniseriate trichomes to 0.5 mm long; new growth densely glandular pubescent. Bark of older stems pale yellow-green or greenish brown. Sympodial units plurifoliate, the leaves not geminate, clustered on short shoots or less commonly evenly distributed along branches. Leaves simple, 1.5–6 cm long, 0.7–3.3 cm wide, ovate or more rarely elliptic, highly variable in size along single branches, apparently somewhat fleshy, both surfaces glabrous to densely and finely pubescent with gland-tipped simple uniseriate trichomes &lt; 0.5 mm long and longer, eglandular simple uniseriate trichomes ca. 0.5 mm long, these denser on the veins abaxially, if the leaves glabrous then at least some gland-tipped trichomes found on margins and abaxial veins; major veins 4–5 pairs, not clearly visible; base truncate to cuneate, only slightly decurrent onto the petiole; margins entire or occasionally with a few shallow lobes, with at least some minute gland-tipped simple trichomes; apex bluntly acute; petioles 0.5–2 cm long, glabrous to densely and finely pubescent, pubescence in parallel with the stems, denser in adaxial groove. Inflorescences arising directly from short shoots that sometimes bear condensed scale-like leaves, with 1–3(5) flowers arising all from the same point on the stem, pubescent like the stems; peduncle absent; pedicels 1.2–2.5 cm long, ca. 1 mm in diameter at the base, ca. 1.1 mm in diameter at the apex, spreading at anthesis, glabrous or finely pubescent with minute simple uniseriate trichomes &lt; 0.3 mm long, articulated at the base; pedicel scars closely spaced in what appears to be a fascicle. Buds ovoid, deeply included in the narrowly conical calyx tube, only halfway exserted just before anthesis. Flowers 5-merous, apparently all perfect. Calyx tube 2–4 mm long, narrowly conical, the lobes 1–2.5 mm long, narrowly triangular or somewhat spathulate, the apex rounded, pubescence like that of the pedicels and stems. Corolla 2–5 cm in diameter, 1–2.7 cm long, pale violet or purple-blue to white with a darker purple centre, stellate, lobed less than halfway to the base, the lobes 10–13 mm long, 5–6 mm wide, narrow and tongue-like with rounded, hooded tips, spread<!--PageBreak--><!--PageBreak-->ing at anthesis, sparsely pubescent along the lobe midvein adaxially, densely pubescent with minute simple papillae abaxially, these denser on the margins and tips. Stamens equal; filament tube very short, almost absent; free portion of the filaments 2–3.5 mm long, glabrous or sparsely pubescent at the base; anthers 5–5.5 mm long, 1.5–2.5 mm wide, ellipsoid, connivent or slightly spreading, bright yellow, smooth abaxially, the base somewhat sagittate, poricidal at the tips, the pores lengthening to slits with age. Ovary globose, glabrous; style 1–1.2 cm long, glabrous; stigma clavate or capitate, the surface minutely papillose. Fruit a globose berry, ca. 1.5 cm in diameter, reddish orange when mature, the pericarp apparently thin and somewhat shiny; fruiting pedicels ca. 2.5 cm long, ca. 1.5 mm in diameter at the base, pendent or spreading; fruiting calyx lobes appressed and covering the lower third to half of the berry. Seeds 5–10 per berry, ca. 3 mm long, ca. 2.5 mm wide, ovoid reniform, brownish red, the surfaces shallowly pitted, the testal cells sinuate in outline.</p><fig id="F7" position="float" orientation="portrait"><label>Figure 7.</label><caption><p>
          <italic><tp:taxon-name><tp:taxon-name-part taxon-name-part-type="genus">Solanum</tp:taxon-name-part> <tp:taxon-name-part taxon-name-part-type="species">guineense</tp:taxon-name-part></tp:taxon-name></italic> L. Plate 323 from <italic>Icones Plantarum Rariorum</italic> vol. 2 (<xref ref-type="bibr" rid="B58">Jacquin 1792</xref>/<xref ref-type="bibr" rid="B58">1793</xref>, as <italic><tp:taxon-name><tp:taxon-name-part taxon-name-part-type="genus">Solanum</tp:taxon-name-part> <tp:taxon-name-part taxon-name-part-type="species">aggregatum</tp:taxon-name-part></tp:taxon-name></italic> Jacq.), for dates of publication of Jacquin’s <italic>Icones</italic> see <xref ref-type="bibr" rid="B95">Schubert (1945)</xref>. Reproduced with permission of the <named-content xmlns:xlink="http://www.w3.org/1999/xlink" xlink:type="simple" content-type="institution" xlink:href="http://grbio.org/institution/natural-history-museum" id="NCID0E1DDK">Natural History Museum</named-content> Library.</p></caption><graphic xmlns:xlink="http://www.w3.org/1999/xlink" xlink:href="phytokeys-066-001-g007.jpg" position="float" orientation="portrait" xlink:type="simple" id="oo_95580.jpg"/></fig></tp:treatment-sec><tp:treatment-sec sec-type="distribution" id="SECID0EZEDK"><title>Distribution</title><p>(Figure <xref ref-type="fig" rid="F8">8</xref>). Endemic to the Cape Region of South Africa.</p><fig id="F8" position="float" orientation="portrait"><label>Figure 8.</label><caption><p>Distribution of <italic><tp:taxon-name><tp:taxon-name-part taxon-name-part-type="genus">Solanum</tp:taxon-name-part> <tp:taxon-name-part taxon-name-part-type="species">guineense</tp:taxon-name-part></tp:taxon-name></italic> L.</p></caption><graphic xmlns:xlink="http://www.w3.org/1999/xlink" xlink:href="phytokeys-066-001-g008.jpg" position="float" orientation="portrait" xlink:type="simple" id="oo_95581.jpg"/></fig></tp:treatment-sec><tp:treatment-sec sec-type="ecology" id="SECID0E1FDK"><title>Ecology and habitat.</title><p>Dunes and strand vegetation near the sea, from sea level to 100 m elevation.</p></tp:treatment-sec><tp:treatment-sec sec-type="Common names and uses" id="SECID0E6FDK"><title>Common names and uses.</title><p>South Africa: coastal nightshade.</p></tp:treatment-sec><tp:treatment-sec sec-type="Preliminary conservation status" id="SECID0EEGDK"><title>Preliminary conservation status</title><p>(<xref ref-type="bibr" rid="B56">IUCN 2014</xref>). <abbrev xmlns:xlink="http://www.w3.org/1999/xlink" id="ABBRID0EOGDK" xlink:type="simple"><def><p>Least Concern </p></def>(LC)</abbrev>. <abbrev xmlns:xlink="http://www.w3.org/1999/xlink" xlink:title="Extent of Occurrence" id="ABBRID0EUGDK" xlink:type="simple">EOO</abbrev> 89,953 km<sup>2</sup> (<abbrev xmlns:xlink="http://www.w3.org/1999/xlink" xlink:title="Least Concern" id="ABBRID0E1GDK" xlink:type="simple">LC</abbrev>), <abbrev xmlns:xlink="http://www.w3.org/1999/xlink" xlink:title="Area of Occupancy" id="ABBRID0E5GDK" xlink:type="simple">AOO</abbrev> 24 km<sup>2</sup> (<abbrev xmlns:xlink="http://www.w3.org/1999/xlink" xlink:title="Endangered" id="ABBRID0EEHDK" xlink:type="simple">EN</abbrev>). <italic><tp:taxon-name><tp:taxon-name-part taxon-name-part-type="genus">Solanum</tp:taxon-name-part> <tp:taxon-name-part taxon-name-part-type="species">guineense</tp:taxon-name-part></tp:taxon-name></italic> has a relatively wide range in South Africa, and our calculated <abbrev xmlns:xlink="http://www.w3.org/1999/xlink" xlink:title="Area of Occupancy" id="ABBRID0ESHDK" xlink:type="simple">AOO</abbrev> indicating conservation concern is likely due to the number of specimems we have examined for this study. The species occurs in protected areas around the Cape, and although not weedy, appears to be common, judging from the photographic records in the online community nature recording site <italic>iSpot</italic> (<ext-link xmlns:xlink="http://www.w3.org/1999/xlink" xlink:type="simple" ext-link-type="uri" xlink:href="http://www.ispotnature.org/communities/southern-africa">http://www.ispotnature.org/communities/southern-africa</ext-link>).</p></tp:treatment-sec><tp:treatment-sec sec-type="discussion" id="SECID0E4HDK"><title>Discussion.</title><p>
              <italic><tp:taxon-name><tp:taxon-name-part taxon-name-part-type="genus">Solanum</tp:taxon-name-part> <tp:taxon-name-part taxon-name-part-type="species">guineense</tp:taxon-name-part></tp:taxon-name></italic> is a distinctive species, with sessile inflorescences bearing only a few flowers with campanulate to spreading corolla lobes, fleshy leaves <!--PageBreak-->and bright orange fleshy berries (Fig. <xref ref-type="fig" rid="F7">7</xref>). The only other species with which it could be confused is the sympatric and vegetatively somewhat similar <italic><tp:taxon-name><tp:taxon-name-part taxon-name-part-type="genus">Solanum</tp:taxon-name-part> <tp:taxon-name-part taxon-name-part-type="species">africanum</tp:taxon-name-part></tp:taxon-name></italic>, with branched inflorescences with more, smaller flowers and blackish purple berries. <italic><tp:taxon-name><tp:taxon-name-part taxon-name-part-type="genus">Solanum</tp:taxon-name-part> <tp:taxon-name-part taxon-name-part-type="species">africanum</tp:taxon-name-part></tp:taxon-name></italic> has a winged stem and rhomboid leaves, while <italic><tp:taxon-name><tp:taxon-name-part taxon-name-part-type="genus">Solanum</tp:taxon-name-part> <tp:taxon-name-part taxon-name-part-type="species">guineense</tp:taxon-name-part></tp:taxon-name></italic> has a rounded stem and oblanceolate or obovoid leaves. <italic><tp:taxon-name><tp:taxon-name-part taxon-name-part-type="genus">Solanum</tp:taxon-name-part> <tp:taxon-name-part taxon-name-part-type="species">guineense</tp:taxon-name-part></tp:taxon-name></italic> was long known by the later name <italic><tp:taxon-name><tp:taxon-name-part taxon-name-part-type="genus">Solanum</tp:taxon-name-part> <tp:taxon-name-part taxon-name-part-type="species">aggregatum</tp:taxon-name-part></tp:taxon-name></italic>; it was only in the 1950s that the correct name for this South African taxon began to be used (<xref ref-type="bibr" rid="B53">Heine 1960</xref>). The name <italic><tp:taxon-name><tp:taxon-name-part taxon-name-part-type="genus">Solanum</tp:taxon-name-part> <tp:taxon-name-part taxon-name-part-type="species">guineense</tp:taxon-name-part></tp:taxon-name></italic> (L.) Mill. is still occasionally used for the Morelloid clade species correctly called <italic><tp:taxon-name><tp:taxon-name-part taxon-name-part-type="genus">Solanum</tp:taxon-name-part> <tp:taxon-name-part taxon-name-part-type="species">scabrum</tp:taxon-name-part></tp:taxon-name></italic> Mill., the Garden Huckleberry (<xref ref-type="bibr" rid="B44">Edmonds 2012</xref>), and is based on the basionym <tp:taxon-name><tp:taxon-name-part taxon-name-part-type="genus">Solanum</tp:taxon-name-part> <tp:taxon-name-part taxon-name-part-type="species">nigrum</tp:taxon-name-part> <tp:taxon-name-part taxon-name-part-type="infraspecific-rank">var.</tp:taxon-name-part> <tp:taxon-name-part taxon-name-part-type="variety">guineense</tp:taxon-name-part></tp:taxon-name> L.</p><p>In describing <italic><tp:taxon-name><tp:taxon-name-part taxon-name-part-type="genus">Solanum</tp:taxon-name-part> <tp:taxon-name-part taxon-name-part-type="species">guineense</tp:taxon-name-part></tp:taxon-name></italic>, Linnaeus apparently copied the locality “Guinea” from <xref ref-type="bibr" rid="B11">Boerhaave (1720)</xref>. <xref ref-type="bibr" rid="B53">Heine (1960)</xref> suggested that Linnaeus used the locality pertaining to <tp:taxon-name><tp:taxon-name-part taxon-name-part-type="genus">Solanum</tp:taxon-name-part> <tp:taxon-name-part taxon-name-part-type="species">nigrum</tp:taxon-name-part> <tp:taxon-name-part taxon-name-part-type="infraspecific-rank">var.</tp:taxon-name-part> <tp:taxon-name-part taxon-name-part-type="variety">guineense</tp:taxon-name-part></tp:taxon-name> L. rather than to Boerhaave’s “<tp:taxon-name><tp:taxon-name-part taxon-name-part-type="genus">Solanum</tp:taxon-name-part> <tp:taxon-name-part taxon-name-part-type="species">africanum</tp:taxon-name-part></tp:taxon-name> lignosum, folio atroviridi angusto oblong obtuso” (<xref ref-type="bibr" rid="B11">Boerhaave 1720</xref>). He then later tried to correct his mistake (<xref ref-type="bibr" rid="B74">Linneaus 1771</xref>) by transferring this morphologically unusual species to the genus <italic><tp:taxon-name><tp:taxon-name-part taxon-name-part-type="genus">Atropa</tp:taxon-name-part></tp:taxon-name></italic> L. as <italic><tp:taxon-name><tp:taxon-name-part taxon-name-part-type="genus">Atropa</tp:taxon-name-part> <tp:taxon-name-part taxon-name-part-type="species">solanacea</tp:taxon-name-part></tp:taxon-name></italic> L. <xref ref-type="bibr" rid="B5">Bitter (1917)</xref> then used the later name <italic><tp:taxon-name><tp:taxon-name-part taxon-name-part-type="genus">Solanum</tp:taxon-name-part> <tp:taxon-name-part taxon-name-part-type="species">aggregatum</tp:taxon-name-part></tp:taxon-name></italic> for this taxon, and also as the basis for his subgenus <italic><tp:taxon-name><tp:taxon-name-part taxon-name-part-type="section">Lyciosolanum</tp:taxon-name-part></tp:taxon-name></italic>.</p><p>The unusual few-flowered inflorescences and flowers with petals that only spread at the tips (or at least when dry looking somewhat campanulate) led <xref ref-type="bibr" rid="B5">Bitter (1917)</xref> to erect subgenus <italic><tp:taxon-name><tp:taxon-name-part taxon-name-part-type="section">Lyciosolanum</tp:taxon-name-part></tp:taxon-name></italic>. <xref ref-type="bibr" rid="B96">Seithe (1962)</xref> and subsequent authors (<xref ref-type="bibr" rid="B23">D’Arcy 1972</xref>) followed this until molecular data showed <italic><tp:taxon-name><tp:taxon-name-part taxon-name-part-type="genus">Solanum</tp:taxon-name-part> <tp:taxon-name-part taxon-name-part-type="species">guineense</tp:taxon-name-part></tp:taxon-name></italic> was nested within the paraphyletic “non-spiny” grade of the larger monophyletic <italic><tp:taxon-name><tp:taxon-name-part taxon-name-part-type="genus">Solanum</tp:taxon-name-part></tp:taxon-name></italic> (<xref ref-type="bibr" rid="B12">Bohs 2005</xref>).</p><p>In describing <italic><tp:taxon-name><tp:taxon-name-part taxon-name-part-type="genus">Solanum</tp:taxon-name-part> <tp:taxon-name-part taxon-name-part-type="species">sempervirens</tp:taxon-name-part></tp:taxon-name></italic>, Philip <xref ref-type="bibr" rid="B84">Miller (1768)</xref> cited the Linnaean polynomial for <italic><tp:taxon-name><tp:taxon-name-part taxon-name-part-type="genus">Solanum</tp:taxon-name-part> <tp:taxon-name-part taxon-name-part-type="species">guineense</tp:taxon-name-part></tp:taxon-name></italic> but with a word left out (“<tp:taxon-name><tp:taxon-name-part taxon-name-part-type="genus">Solanum</tp:taxon-name-part></tp:taxon-name> caule inerme fruticoso, foliis [ovatis] integerrrimis, pedunculis lateralibus filiformibus”). He obviously did not know the species from live plants; he does not describe it in English as he did other species in the work. We think he was equating his <italic><tp:taxon-name><tp:taxon-name-part taxon-name-part-type="genus">Solanum</tp:taxon-name-part> <tp:taxon-name-part taxon-name-part-type="species">sempervirens</tp:taxon-name-part></tp:taxon-name></italic> with the plant named <italic><tp:taxon-name><tp:taxon-name-part taxon-name-part-type="genus">Solanum</tp:taxon-name-part> <tp:taxon-name-part taxon-name-part-type="species">guineense</tp:taxon-name-part></tp:taxon-name></italic> with the same polynomial in <xref ref-type="bibr" rid="B73">Linnaeus (1753)</xref> and consider the names homotypic.</p><p>
              <italic><tp:taxon-name><tp:taxon-name-part taxon-name-part-type="genus">Solanum</tp:taxon-name-part> <tp:taxon-name-part taxon-name-part-type="species">aggregatum</tp:taxon-name-part></tp:taxon-name></italic> was described from material cultivated in Vienna (<xref ref-type="bibr" rid="B57">Jacquin 1791</xref>). We have found no original material, but <italic><tp:taxon-name><tp:taxon-name-part taxon-name-part-type="genus">Atropa</tp:taxon-name-part> <tp:taxon-name-part taxon-name-part-type="species">solanacea</tp:taxon-name-part></tp:taxon-name></italic> is cited in the protologue making this name homotypic with it (and with <italic><tp:taxon-name><tp:taxon-name-part taxon-name-part-type="genus">Solanum</tp:taxon-name-part> <tp:taxon-name-part taxon-name-part-type="species">guineense</tp:taxon-name-part></tp:taxon-name></italic>).</p><p>Dunal used two specimens collected by J.F. Drège as the basis for his <italic><tp:taxon-name><tp:taxon-name-part taxon-name-part-type="genus">Solanum</tp:taxon-name-part> <tp:taxon-name-part taxon-name-part-type="species">dasypus</tp:taxon-name-part></tp:taxon-name></italic> (<italic>Drège s.n.</italic>) and <italic><tp:taxon-name><tp:taxon-name-part taxon-name-part-type="genus">Solanum</tp:taxon-name-part> <tp:taxon-name-part taxon-name-part-type="species">monticolum</tp:taxon-name-part></tp:taxon-name></italic> (<italic>Drège “Lycium 7865</italic>”). They represent leaf shape variants of <italic><tp:taxon-name><tp:taxon-name-part taxon-name-part-type="genus">Solanum</tp:taxon-name-part> <tp:taxon-name-part taxon-name-part-type="species">guineense</tp:taxon-name-part></tp:taxon-name></italic>, and the label “Lycium 7865” indicates the difficulties collectors had identifying this as a species of <italic><tp:taxon-name><tp:taxon-name-part taxon-name-part-type="genus">Solanum</tp:taxon-name-part></tp:taxon-name></italic>.</p><p>No original material has been found for <italic><tp:taxon-name><tp:taxon-name-part taxon-name-part-type="genus">Solanum</tp:taxon-name-part> <tp:taxon-name-part taxon-name-part-type="species">bachmannii</tp:taxon-name-part></tp:taxon-name></italic>, but we are accepting <xref ref-type="bibr" rid="B5">Bitter’s (1917)</xref> placement of it as a variant of what he called <italic><tp:taxon-name><tp:taxon-name-part taxon-name-part-type="genus">Solanum</tp:taxon-name-part> <tp:taxon-name-part taxon-name-part-type="species">aggregatum</tp:taxon-name-part></tp:taxon-name></italic>. <xref ref-type="bibr" rid="B26">Dammer (1906)</xref> differentiated his new species from <italic><tp:taxon-name><tp:taxon-name-part taxon-name-part-type="genus">Solanum</tp:taxon-name-part> <tp:taxon-name-part taxon-name-part-type="species">aggregatum</tp:taxon-name-part></tp:taxon-name></italic> by its thicker leaves and 4-merous flowers.</p></tp:treatment-sec><tp:treatment-sec sec-type="material" id="SECID0EBVDK"><title>Specimens examined.</title><p>
              <bold>South Africa. Eastern Cape</bold>: Coernie River, near Enon, Uitenhage Div., <italic>Baur 153</italic> (K); near Graaf Reinet, 1866, <italic>Bolus 51</italic> (<named-content xmlns:xlink="http://www.w3.org/1999/xlink" content-type="dwc:institutional_code" xlink:type="simple">BM</named-content>, K, S); along the Sunday River near Monkey Ford, <italic>Burchell 2885</italic> (G-DC, K, <named-content xmlns:xlink="http://www.w3.org/1999/xlink" content-type="dwc:institutional_code" xlink:type="simple">LE</named-content>); Uitenhage, Redhouse, May 1912, <italic>Rogers s.n.</italic> (<named-content xmlns:xlink="http://www.w3.org/1999/xlink" content-type="dwc:institutional_code" xlink:type="simple">BM</named-content>); in the forests of Adow, and on the banks of the Zwartkop <!--PageBreak-->River, district of Uitenhage, <italic>Zeyher 508</italic> (<named-content xmlns:xlink="http://www.w3.org/1999/xlink" content-type="dwc:institutional_code" xlink:type="simple">BM</named-content>, K, <named-content xmlns:xlink="http://www.w3.org/1999/xlink" content-type="dwc:institutional_code" xlink:type="simple">NY</named-content>). <bold>Northern Cape</bold>: Garies, 9 miles NNW of Garies, 24 Sep 1948, <italic>Acocks 14946</italic> (K, S). <bold>Western Cape</bold>: Stikland, between Strand and Pearl Roads, Jul 1932, <italic>Acocks 403</italic> (S); Kanonberg, S spur, overlooking Bottelary Road, 1 Jul 1933, <italic>Acocks 2767</italic> (S); above Victoria Road between Camps Bay and Clifton, 22 May 1935, <italic>Acocks 4561</italic> (S); Nortier Reserve, ca. 8 km N of Lambert’s Bay, 10 Jul 1970, <italic>van Breda 4164</italic> (K); Cape of Good Hope, Cap. Bona Spei (S sheet - ‘Tafelberg [Table Mountain]), <italic>Drège 178</italic> (<named-content xmlns:xlink="http://www.w3.org/1999/xlink" content-type="dwc:institutional_code" xlink:type="simple">BM</named-content>, E, <named-content xmlns:xlink="http://www.w3.org/1999/xlink" content-type="dwc:institutional_code" xlink:type="simple">LE</named-content>, S); Kalk Bay Mountains, at summit R, 7 Apr 1934, <italic>Galpin 12630</italic> (K); Van Rhyns Pass, near top just below <named-content xmlns:xlink="http://www.w3.org/1999/xlink" content-type="dwc:institutional_code" xlink:type="simple">TMS</named-content> system, 15 Oct 1976, <italic>Goldblatt 4326</italic> (K, S); between Hout Bay and Chapman’s Peak, 27 Jun 1945, <italic>Leighton 987</italic> (<named-content xmlns:xlink="http://www.w3.org/1999/xlink" content-type="dwc:institutional_code" xlink:type="simple">NY</named-content>); Paarlberg, 24 Apr 1962, <italic>van den Merwe 996</italic> (K); Atties Bed, (Percy Sladen Memorial Expedition to the Orange River 1910-1911), 1 Dec 1910, <italic>Pillans 5436</italic> (K); Stellenbosch, 20 Aug 1846, <italic>Prior s.n.</italic> (K); Camp’s Bay, 11 May 1847, <italic>Prior s.n.</italic> (K); Piquetberg [Terra Capensis], 24 Jun 1896, <italic>Schlechter 7896</italic> (G x2, K, <named-content xmlns:xlink="http://www.w3.org/1999/xlink" content-type="dwc:institutional_code" xlink:type="simple">LE</named-content>); Klippies Baai, 3419 Caledon <named-content xmlns:xlink="http://www.w3.org/1999/xlink" content-type="dwc:institutional_code" xlink:type="simple">AD</named-content>, Voelklip, Hermanus, 9 Mar 1980, <italic>Williams 192</italic> (K); Kliphuewel, Farm Spieka SE of Klipheuwel, 15 Sep 1982, <italic>van Zyl 3136</italic> (K).</p></tp:treatment-sec><ref-list><ref id="B58"><mixed-citation xmlns:xlink="http://www.w3.org/1999/xlink" xlink:type="simple">
          <person-group><name name-style="western"><surname>Jacquin</surname><given-names>NJ</given-names></name></person-group> (<year>1792</year> or <year>1793</year>) <source>Icones Plantarum Rariorum</source> <volume>vol. 2</volume>. <publisher-name>Wappler</publisher-name>, <lpage>Vienna</lpage>. <comment>see for dates of publication Schubert 1945</comment> at <ext-link xlink:type="simple" ext-link-type="uri" xlink:href="http://www.jstor.org/stable/41764540?seq=1#page_scan_tab_contents">http://www.jstor.org/stable/41764540?seq=1#page_scan_tab_contents</ext-link></mixed-citation></ref><ref id="B95"><mixed-citation xmlns:xlink="http://www.w3.org/1999/xlink" xlink:type="simple">
          <person-group><name name-style="western"><surname>Schubert</surname><given-names>BG</given-names></name></person-group> (<year>1945</year>) <article-title>Publication of Jacquin’s <italic>Icones Plantarum Rariorum</italic>.</article-title> <source>Contributions from the Gray Herbarium</source> <volume>154</volume>: <fpage>3</fpage>–<lpage>23</lpage>.</mixed-citation></ref><ref id="B117"><mixed-citation xmlns:xlink="http://www.w3.org/1999/xlink" xlink:type="simple">
          <person-group><name name-style="western"><surname>Wijnands</surname><given-names>DO</given-names></name></person-group> (<year>1983</year>) <source>Botany of the Commelins</source>. <publisher-name>Balkema</publisher-name>, <publisher-loc>Rotterdam</publisher-loc>.</mixed-citation></ref><ref id="B56"><mixed-citation xmlns:xlink="http://www.w3.org/1999/xlink" xlink:type="simple">
          <institution xlink:type="simple">IUCN</institution> (<year>2014</year>) <source>Guidelines for Using the IUCN Red List Categories and Criteria. Version 11</source>. <comment>Prepared by the Standards and Petitions Subcommittee</comment>. Downloadable from <ext-link xlink:type="simple" ext-link-type="uri" xlink:href="http://www.iucnredlist.org/documents/RedListGuidelines.pdf">http://www.iucnredlist.org/documents/RedListGuidelines.pdf</ext-link></mixed-citation></ref><ref id="B53"><mixed-citation xmlns:xlink="http://www.w3.org/1999/xlink" xlink:type="simple">
          <person-group><name name-style="western"><surname>Heine</surname><given-names>H</given-names></name></person-group> (<year>1960</year>) <article-title>Notes on <italic><tp:taxon-name><tp:taxon-name-part taxon-name-part-type="genus">Solanum</tp:taxon-name-part></tp:taxon-name></italic>.</article-title> <source>Kew Bulletin</source> <volume>14</volume>: <fpage>245</fpage>–<lpage>249</lpage>. doi: <ext-link xlink:type="simple" ext-link-type="doi" xlink:href="10.2307/4114799">10.2307/4114799</ext-link></mixed-citation></ref><ref id="B44"><mixed-citation xmlns:xlink="http://www.w3.org/1999/xlink" xlink:type="simple">
          <person-group><name name-style="western"><surname>Edmonds</surname><given-names>JM</given-names></name></person-group> (<year>2012</year>) <article-title><italic><tp:taxon-name><tp:taxon-name-part taxon-name-part-type="genus">Solanum</tp:taxon-name-part></tp:taxon-name></italic> spp.</article-title> In: <person-group><name name-style="western"><surname>Beentje</surname><given-names>H</given-names></name></person-group> (<role>Ed.</role>) <source>Flora of Tropical East Africa <tp:taxon-name><tp:taxon-name-part taxon-name-part-type="family">Solanaceae</tp:taxon-name-part></tp:taxon-name></source>. <publisher-name>Royal Botanic Gardens</publisher-name>, <publisher-loc>Kew</publisher-loc>, <fpage>105</fpage>–<lpage>125</lpage>.</mixed-citation></ref><ref id="B11"><mixed-citation xmlns:xlink="http://www.w3.org/1999/xlink" xlink:type="simple">
          <person-group><name name-style="western"><surname>Boerhaave</surname><given-names>H</given-names></name></person-group> (<year>1720</year>) <source>Index alter plantarum</source>. <comment>Published by the author</comment>, <publisher-loc>Leiden</publisher-loc>.</mixed-citation></ref><ref id="B74"><mixed-citation xmlns:xlink="http://www.w3.org/1999/xlink" xlink:type="simple">
          <person-group><name name-style="western"><surname>Linneaus</surname><given-names>C</given-names></name></person-group> (<year>1771</year>) <source>Mantissa plantarum altera</source>. <publisher-name>Salvius</publisher-name>, <publisher-loc>Stockholm</publisher-loc>.</mixed-citation></ref><ref id="B5"><mixed-citation xmlns:xlink="http://www.w3.org/1999/xlink" xlink:type="simple">
          <person-group><name name-style="western"><surname>Bitter</surname><given-names>G</given-names></name></person-group> (<year>1917</year>) <article-title>Solana Africana II.</article-title> <source>Botanische Jahrbücher für Systematik, Pflanzengeschichte und Pflanzengeographie</source> <volume>54</volume>: <fpage>416</fpage>–<lpage>506</lpage>.</mixed-citation></ref><ref id="B96"><mixed-citation xmlns:xlink="http://www.w3.org/1999/xlink" xlink:type="simple">
          <person-group><name name-style="western"><surname>Seithe</surname><given-names>A</given-names></name></person-group> (<year>1962</year>) <article-title>Die Haararten der Gattung <italic><tp:taxon-name><tp:taxon-name-part taxon-name-part-type="genus">Solanum</tp:taxon-name-part></tp:taxon-name></italic> L. und ihre taxonomische Verwertung.</article-title> <source>Botanische Jahrbücher für Systematik, Pflanzengeschichte und Pflanzengeographie</source> <volume>81</volume>: <fpage>261</fpage>–<lpage>336</lpage>.</mixed-citation></ref><ref id="B23"><mixed-citation xmlns:xlink="http://www.w3.org/1999/xlink" xlink:type="simple">
          <person-group><name name-style="western"><surname>D’Arcy</surname><given-names>WG</given-names></name></person-group> (<year>1972</year>) <article-title><tp:taxon-name><tp:taxon-name-part taxon-name-part-type="family">Solanaceae</tp:taxon-name-part></tp:taxon-name> studies II: Typification of subdivisions of <italic><tp:taxon-name><tp:taxon-name-part taxon-name-part-type="genus">Solanum</tp:taxon-name-part></tp:taxon-name></italic>.</article-title> <source>Annals of the Missouri Botanical Garden</source> <volume>59</volume>: <fpage>262</fpage>–<lpage>278</lpage>. doi: <ext-link xlink:type="simple" ext-link-type="doi" xlink:href="10.2307/2394758">10.2307/2394758</ext-link></mixed-citation></ref><ref id="B12"><mixed-citation xmlns:xlink="http://www.w3.org/1999/xlink" xlink:type="simple">
          <person-group><name name-style="western"><surname>Bohs</surname><given-names>L</given-names></name></person-group> (<year>2005</year>) <article-title>Major clades in <italic><tp:taxon-name><tp:taxon-name-part taxon-name-part-type="genus">Solanum</tp:taxon-name-part></tp:taxon-name></italic> based on <italic>ndh</italic>F sequences.</article-title> In: <person-group><name name-style="western"><surname>Keating</surname><given-names>RC</given-names></name><name name-style="western"><surname>Hollowell</surname><given-names>VC</given-names></name><name name-style="western"><surname>Croat</surname><given-names>TB</given-names></name></person-group> (<role>Eds</role>) <source>A festschrift for William G. D’Arcy: the legacy of a taxonomist, Monographs in Systematic Botany from the Missouri Botanical Garden</source>, <volume>Vol. 104</volume>. <publisher-name>Missouri Botanical Garden Press</publisher-name>, <publisher-loc>St. Louis</publisher-loc>, <fpage>27</fpage>–<lpage>49</lpage>.</mixed-citation></ref><ref id="B84"><mixed-citation xmlns:xlink="http://www.w3.org/1999/xlink" xlink:type="simple">
          <person-group><name name-style="western"><surname>Miller</surname><given-names>P</given-names></name></person-group> (<year>1768</year>) <source>The gardeners’ dictionary</source>, <edition>8th edition</edition>. <comment>Printed for the author</comment>, <publisher-loc>London</publisher-loc>.</mixed-citation></ref><ref id="B73"><mixed-citation xmlns:xlink="http://www.w3.org/1999/xlink" xlink:type="simple">
          <person-group><name name-style="western"><surname>Linnaeus</surname><given-names>C</given-names></name></person-group> (<year>1753</year>) <source>Species plantarum</source>. <publisher-name>Salvius</publisher-name>, <publisher-loc>Stockholm</publisher-loc>.</mixed-citation></ref><ref id="B57"><mixed-citation xmlns:xlink="http://www.w3.org/1999/xlink" xlink:type="simple">
          <person-group><name name-style="western"><surname>Jacquin</surname><given-names>NJ</given-names></name></person-group> (<year>1791</year>) <source>Collectanea ad botanicum</source> <volume>vol. 4</volume>. <publisher-name>Wappler</publisher-name>, <publisher-loc>Vienna</publisher-loc>.</mixed-citation></ref><ref id="B26"><mixed-citation xmlns:xlink="http://www.w3.org/1999/xlink" xlink:type="simple">
          <person-group><name name-style="western"><surname>Dammer</surname><given-names>U</given-names></name></person-group> (<year>1906</year> [“<year>1907</year>”]) <article-title><tp:taxon-name><tp:taxon-name-part taxon-name-part-type="family">Solanaceae</tp:taxon-name-part></tp:taxon-name> africanae I.</article-title> <source>Botanische Jahrbücher für Systematik, Pflanzengeschichte und Pflanzengeographie</source> <volume>38</volume>: <fpage>176</fpage>–<lpage>196</lpage>.</mixed-citation></ref></ref-list></tp:taxon-treatment>
