# Supplementary material for: A revision of the “African Non-Spiny” Clade of Solanum L. (Solanum sections Afrosolanum Bitter, Benderianum Bitter, Lemurisolanum Bitter, Lyciosolanum Bitter, Macronesiotes Bitter, and Quadrangulare Bitter: Solanaceae)
Source: PhytoKeys. 2016 Jul 13;(66):1–142. doi: 10.3897/phytokeys.66.8457 (PMC4957028; doi:10.3897/phytokeys.66.8457)
Supplement: XML Treatment for Solanum humblotii [file phytokeys.66.8457-treatment4.xml]

<!DOCTYPE tp:taxon-treatment
  PUBLIC "-//TaxonX//DTD Taxonomic Treatment Publishing DTD v0 20100105//EN" "tax-treatment-NSO.dtd">
<tp:taxon-treatment xmlns:tp="http://www.plazi.org/taxpub"><tp:treatment-meta><kwd-group><label>Taxon classification</label><kwd><named-content content-type="kingdom">Plantae</named-content></kwd><kwd><named-content content-type="order">Solanales</named-content></kwd><kwd><named-content content-type="family">Solanaceae</named-content></kwd></kwd-group><mixed-citation publication-type="journal"><person-group><name><surname>Knapp</surname><given-names>Sandra</given-names></name><name><surname>Vorontsova</surname><given-names>Maria S.</given-names></name></person-group><article-title>A revision of the “African Non-Spiny” Clade of <italic><tp:taxon-name><tp:taxon-name-part taxon-name-part-type="genus">Solanum</tp:taxon-name-part></tp:taxon-name></italic> L. (<italic><tp:taxon-name><tp:taxon-name-part taxon-name-part-type="genus">Solanum</tp:taxon-name-part></tp:taxon-name></italic> sections <italic><tp:taxon-name><tp:taxon-name-part taxon-name-part-type="section">Afrosolanum</tp:taxon-name-part></tp:taxon-name></italic> Bitter, <italic><tp:taxon-name><tp:taxon-name-part taxon-name-part-type="section">Benderianum</tp:taxon-name-part></tp:taxon-name></italic> Bitter, <italic><tp:taxon-name><tp:taxon-name-part taxon-name-part-type="section">Lemurisolanum</tp:taxon-name-part></tp:taxon-name></italic> Bitter, <italic><tp:taxon-name><tp:taxon-name-part taxon-name-part-type="section">Lyciosolanum</tp:taxon-name-part></tp:taxon-name></italic> Bitter, <italic><tp:taxon-name><tp:taxon-name-part taxon-name-part-type="section">Macronesiotes</tp:taxon-name-part></tp:taxon-name></italic> Bitter, and <italic><tp:taxon-name><tp:taxon-name-part taxon-name-part-type="section">Quadrangulare</tp:taxon-name-part></tp:taxon-name></italic> Bitter: <tp:taxon-name><tp:taxon-name-part taxon-name-part-type="family">Solanaceae</tp:taxon-name-part></tp:taxon-name>)</article-title><source>PhytoKeys</source><day>13</day><month>7</month><year>2016</year><volume>2016</volume><issue>66</issue><fpage>1</fpage><lpage>142</lpage><pub-id pub-id-type="doi">10.3897/phytokeys.66.8457</pub-id></mixed-citation></tp:treatment-meta><tp:nomenclature><tp:taxon-name>
              <tp:taxon-name-part taxon-name-part-type="genus">Solanum</tp:taxon-name-part>
              <tp:taxon-name-part taxon-name-part-type="species">humblotii</tp:taxon-name-part>
            </tp:taxon-name><tp:taxon-authority>Dammer, Bot. Jahrb. Syst. 38: 184. 1906.</tp:taxon-authority><xref ref-type="fig" rid="F9">Figure 9</xref><!--PageBreak--></tp:nomenclature><tp:treatment-sec sec-type="material" id="SECID0EB1DK"><title>Type.</title><p>Madagascar. Sin. loc., <italic>L. Humblot 509</italic> (type material presumably destroyed at B; lectotype, designated here: P [P00349085]; isolectotypes: K [K000414188], P [P00349086, P00349087, P00349088], W [W-1889-0053791]).</p></tp:treatment-sec><tp:treatment-sec sec-type="description" id="SECID0EJ1DK"><title>Description.</title><p>Liana in the subcanopy or canopy or a scandent shrub, to 3 m tall or perhaps larger. Stems flexuous, ribbed, glabrous or pubescent with minute uniseriate dendritic trichomes ca. 0.1 mm long or less, glabrescent; new growth finely and minutely pubescent with dendritic trichomes &lt; 0.1 mm long; bark of older stems longitudinally ridged, often exfoliating or flaking, pale grey to almost white. Sympodial units plurifoliate, the leaves not geminate, evenly distributed along branches. Leaves simple, 5.5–7.5 cm long, 2.5–3 cm wide, elliptic, thickly chartaceous, discolorous, glabrous and smooth on both surfaces except for minute dendritic and simple trichomes along the midrib; major veins 3–6 pairs, spreading at 60°-90° to the midvein, not prominent and the finer venation not visible; base equal or oblique, cuneate to truncate; margins entire, glabrous or with occasional minute dendritic trichomes; apex short-acuminate; petiole 0.6–1 cm long, canaliculate and minutely dendritic-pubescent adaxially. Inflorescences terminal or apparently lateral on long slender main branches, 0–2 cm long, unbranched, with 1–2(4) flowers, glabrous or with a few minute dendritic trichomes; peduncle absent or up to 8 mm long; pedicels 1.8–4.5 cm long, apically dilated, ridged when dry, articulated 0–2 mm from base, sparsely pubescent with trichomes like those on the stem with the branches to 0.15 mm long. Buds ellipsoid, the corolla soon exserted from the calyx tube. Flowers 5-merous, apparently all perfect. Calyx tube ca. 3 mm long, cup-shaped, the lobes 2–4 mm long, 1.5–2 mm wide at base, narrowly triangular to deltate, acute to long-acuminate at the tips, unevenly tearing for up to ca. 2 mm at the sinuses, often <!--PageBreak--><!--PageBreak-->tinged purple in live plants (e.g., <italic>Tosh et al. 100</italic>) evenly and sparsely pubescent with minute dendritic trichomes 0.1–0.2 mm long. Corolla 2–2.5 cm in diameter, violet to deep purple with a white centre (fide <italic>Schatz &amp; Villiers 1820</italic>), stellate, lobed almost to base, the 8–10 mm long, 4–5 mm wide, ovate to linear, finely dendritic-pubescent abaxially, the trichomes longer and denser at the margins and tips. Stamens equal; filament tube 0.5–1 mm long; free portion of the filaments ca. 1 mm long; anthers ca. 3.5 mm long, ca. 1.5 mm wide, apparently free but close together, ellipsoid, smooth abaxially, poricidal at the tips, the pores clearly delineated and not lengthening with age. Ovary conical, glabrous; style 9–10 mm long, protruding 3–3.5 mm above the anthers, straight, glabrous; stigma clavate or capitate, minutely papillose. Fruit a globose berry, green when immature; fruiting pedicels not markedly elongating or woody. Seeds not known from mature fruit.</p><fig id="F9" position="float" orientation="portrait"><label>Figure 9.</label><caption><p>
          <italic><tp:taxon-name><tp:taxon-name-part taxon-name-part-type="genus">Solanum</tp:taxon-name-part> <tp:taxon-name-part taxon-name-part-type="species">humblotii</tp:taxon-name-part></tp:taxon-name></italic> Dammer. <bold>A</bold> Flowering branch <bold>B</bold> Flower bud <bold>C</bold> Open flower <bold>D</bold> Fruiting branch <bold>E</bold> Berry <bold>F</bold> Simple trichome <bold>G</bold> Dendritic trichome. (based on: <bold>A–C</bold> <italic>Ralisamana et al. 96</italic>; <bold>D–G</bold> <italic>Tosh et al. 100</italic>). Scale bar: <bold>A, D</bold> = 3 cm; <bold>B, C</bold> = 1 cm; <bold>E</bold> = 1.5 cm; <bold>F, G</bold> = 0.2 mm. Drawn by Lucy T. Smith.</p></caption><graphic xmlns:xlink="http://www.w3.org/1999/xlink" xlink:href="phytokeys-066-001-g009.jpg" position="float" orientation="portrait" xlink:type="simple" id="oo_95582.jpg"/></fig></tp:treatment-sec><tp:treatment-sec sec-type="distribution" id="SECID0EL3DK"><title>Distribution</title><p>(Figure <xref ref-type="fig" rid="F10">10</xref>). Endemic to northern Madagascar in the province of Toamasina and on the island of Nosé Mangaby.</p><fig id="F10" position="float" orientation="portrait"><label>Figure 10.</label><caption><p>Distribution of <italic><tp:taxon-name><tp:taxon-name-part taxon-name-part-type="genus">Solanum</tp:taxon-name-part> <tp:taxon-name-part taxon-name-part-type="species">humblotii</tp:taxon-name-part></tp:taxon-name></italic> Dammer.</p></caption><graphic xmlns:xlink="http://www.w3.org/1999/xlink" xlink:href="phytokeys-066-001-g010.jpg" position="float" orientation="portrait" xlink:type="simple" id="oo_95583.jpg"/></fig></tp:treatment-sec><tp:treatment-sec sec-type="ecology" id="SECID0EM4DK"><title>Ecology and habitat.</title><p>Littoral forests on white sand and inland eastern rainforests; sea level to 700 m elevation.</p></tp:treatment-sec><tp:treatment-sec sec-type="Common names and uses" id="SECID0ER4DK"><title>Common names and uses.</title><p>None recorded.</p></tp:treatment-sec><tp:treatment-sec sec-type="Preliminary conservation status" id="SECID0EW4DK"><title>Preliminary conservation status</title><p>(<xref ref-type="bibr" rid="B56">IUCN 2014</xref>). Near Threatened (<abbrev xmlns:xlink="http://www.w3.org/1999/xlink" xlink:title="Near Threatened" id="ABBRID0EA5DK" xlink:type="simple">NT</abbrev>). <abbrev xmlns:xlink="http://www.w3.org/1999/xlink" xlink:title="Extent of Occurrence" id="ABBRID0EK5DK" xlink:type="simple">EOO</abbrev> 20,941 km<sup>2</sup> (<abbrev xmlns:xlink="http://www.w3.org/1999/xlink" xlink:title="Near Threatened" id="ABBRID0EQ5DK" xlink:type="simple">NT</abbrev>), <abbrev xmlns:xlink="http://www.w3.org/1999/xlink" xlink:title="Area of Occupancy" id="ABBRID0E15DK" xlink:type="simple">AOO</abbrev> 40 km<sup>2</sup> (<abbrev xmlns:xlink="http://www.w3.org/1999/xlink" xlink:title="Endangered" id="ABBRID0EA6DK" xlink:type="simple">EN</abbrev>). <italic><tp:taxon-name><tp:taxon-name-part taxon-name-part-type="genus">Solanum</tp:taxon-name-part> <tp:taxon-name-part taxon-name-part-type="species">humblotii</tp:taxon-name-part></tp:taxon-name></italic> is confined to wet forests (see below), and is rarely collected. Given the decreasing extent of wet forests in Madagascar, this species is certainly of conservation concern, but it does occur in or near some forestry reserves, so may have some degree of protection.</p></tp:treatment-sec><tp:treatment-sec sec-type="discussion" id="SECID0EO6DK"><title>Discussion.</title><p>
              <italic><tp:taxon-name><tp:taxon-name-part taxon-name-part-type="genus">Solanum</tp:taxon-name-part> <tp:taxon-name-part taxon-name-part-type="species">humblotii</tp:taxon-name-part></tp:taxon-name></italic> is a forest liana with minute dendritic pubescence, triangular to long-triangular calyx lobes and thickly chartaceous discolorous leaves with an apiculate tip. The name <italic><tp:taxon-name><tp:taxon-name-part taxon-name-part-type="genus">Solanum</tp:taxon-name-part> <tp:taxon-name-part taxon-name-part-type="species">humblotii</tp:taxon-name-part></tp:taxon-name></italic> has been mistakenly applied <italic><tp:taxon-name><tp:taxon-name-part taxon-name-part-type="genus">Solanum</tp:taxon-name-part> <tp:taxon-name-part taxon-name-part-type="species">truncicola</tp:taxon-name-part></tp:taxon-name></italic> following the synonymy established by <xref ref-type="bibr" rid="B25">D’Arcy and Rakotozafy (1994)</xref>, and to <italic><tp:taxon-name><tp:taxon-name-part taxon-name-part-type="genus">Solanum</tp:taxon-name-part> <tp:taxon-name-part taxon-name-part-type="species">madagascariense</tp:taxon-name-part></tp:taxon-name></italic> though misidentification.</p><p>The vegetative morphology of <italic><tp:taxon-name><tp:taxon-name-part taxon-name-part-type="genus">Solanum</tp:taxon-name-part> <tp:taxon-name-part taxon-name-part-type="species">humblotii</tp:taxon-name-part></tp:taxon-name></italic> is very similar to some populations of the widespread <italic><tp:taxon-name><tp:taxon-name-part taxon-name-part-type="genus">Solanum</tp:taxon-name-part> <tp:taxon-name-part taxon-name-part-type="species">madagascariense</tp:taxon-name-part></tp:taxon-name></italic>. The two species can be distinguished easily on inflorescence size and calyx morphology. The inflorescence of <italic><tp:taxon-name><tp:taxon-name-part taxon-name-part-type="genus">Solanum</tp:taxon-name-part> <tp:taxon-name-part taxon-name-part-type="species">humblotii</tp:taxon-name-part></tp:taxon-name></italic> has only 2–3 (exceptionally 4) flowers on long filiform pedicels and is never branched, while that of <italic><tp:taxon-name><tp:taxon-name-part taxon-name-part-type="genus">Solanum</tp:taxon-name-part> <tp:taxon-name-part taxon-name-part-type="species">madagascariense</tp:taxon-name-part></tp:taxon-name></italic> is many times branched with many flowers except on some aberrant specimens; calyx lobes are 3–4.5 mm long in <italic><tp:taxon-name><tp:taxon-name-part taxon-name-part-type="genus">Solanum</tp:taxon-name-part> <tp:taxon-name-part taxon-name-part-type="species">humblotii</tp:taxon-name-part></tp:taxon-name></italic>, and up to 1 mm long in <italic><tp:taxon-name><tp:taxon-name-part taxon-name-part-type="genus">Solanum</tp:taxon-name-part> <tp:taxon-name-part taxon-name-part-type="species">madagascariense</tp:taxon-name-part></tp:taxon-name></italic>.</p><p>Specimens here recognised as <italic><tp:taxon-name><tp:taxon-name-part taxon-name-part-type="genus">Solanum</tp:taxon-name-part> <tp:taxon-name-part taxon-name-part-type="species">truncicola</tp:taxon-name-part></tp:taxon-name></italic> were treated as <italic><tp:taxon-name><tp:taxon-name-part taxon-name-part-type="genus">Solanum</tp:taxon-name-part> <tp:taxon-name-part taxon-name-part-type="species">humblotii</tp:taxon-name-part></tp:taxon-name></italic> by <xref ref-type="bibr" rid="B25">D’Arcy and Rakotozafy (1994)</xref>, where the two were treated as synonyms. The two species are similar, and prior to our study <italic><tp:taxon-name><tp:taxon-name-part taxon-name-part-type="genus">Solanum</tp:taxon-name-part> <tp:taxon-name-part taxon-name-part-type="species">humblotii</tp:taxon-name-part></tp:taxon-name></italic> was only known from the type collection. Further collecting in the wet forests of northern Madagascar has resulted in more specimens with which to assess the status of these two taxa (see also discussion under <italic><tp:taxon-name><tp:taxon-name-part taxon-name-part-type="genus">Solanum</tp:taxon-name-part> <tp:taxon-name-part taxon-name-part-type="species">truncicola</tp:taxon-name-part></tp:taxon-name></italic>).</p><p>
              <italic><tp:taxon-name><tp:taxon-name-part taxon-name-part-type="genus">Solanum</tp:taxon-name-part> <tp:taxon-name-part taxon-name-part-type="species">humblotii</tp:taxon-name-part></tp:taxon-name></italic> differs from <italic><tp:taxon-name><tp:taxon-name-part taxon-name-part-type="genus">Solanum</tp:taxon-name-part> <tp:taxon-name-part taxon-name-part-type="species">truncicola</tp:taxon-name-part></tp:taxon-name></italic> by its petioles that are 6–10 mm (versus 1–5 mm) long, acuminate (versus acute) leaves, pubescent (versus glabrous) young stems, and inflorescences with a peduncle up to 5 mm long (versus no peduncle). The calyx of <italic><tp:taxon-name><tp:taxon-name-part taxon-name-part-type="genus">Solanum</tp:taxon-name-part> <tp:taxon-name-part taxon-name-part-type="species">humblotii</tp:taxon-name-part></tp:taxon-name></italic> is fused in bud (Fig. <xref ref-type="fig" rid="F9">9</xref>); the tube is longer than the lobes and tears <!--PageBreak-->for up to 2 mm at anthesis with corolla expansion. The resulting calyx lobes are 3–4.5 mm long, triangular to narrowly triangular and acuminate, chartaceous, and sparsely covered in fine dendritic (almost scurfy) pubescence. This calyx morphology is similar to that of <italic><tp:taxon-name><tp:taxon-name-part taxon-name-part-type="genus">Solanum</tp:taxon-name-part> <tp:taxon-name-part taxon-name-part-type="species">imamense</tp:taxon-name-part></tp:taxon-name></italic>, <italic><tp:taxon-name><tp:taxon-name-part taxon-name-part-type="genus">Solanum</tp:taxon-name-part> <tp:taxon-name-part taxon-name-part-type="species">betroka</tp:taxon-name-part></tp:taxon-name></italic> and <italic><tp:taxon-name><tp:taxon-name-part taxon-name-part-type="genus">Solanum</tp:taxon-name-part> <tp:taxon-name-part taxon-name-part-type="species">sambiranense</tp:taxon-name-part></tp:taxon-name></italic>. The calyx of <italic><tp:taxon-name><tp:taxon-name-part taxon-name-part-type="genus">Solanum</tp:taxon-name-part> <tp:taxon-name-part taxon-name-part-type="species">truncicola</tp:taxon-name-part></tp:taxon-name></italic> is unlike that of any other Madagascar <italic><tp:taxon-name><tp:taxon-name-part taxon-name-part-type="genus">Solanum</tp:taxon-name-part></tp:taxon-name></italic>. It is dissected almost to the base in bud and does not tear by more than 1 mm at anthesis; the calyx lobes are linear to narrowly ovate or obovate, membranous, and usually glabrous.</p><p>
              <italic><tp:taxon-name><tp:taxon-name-part taxon-name-part-type="genus">Solanum</tp:taxon-name-part> <tp:taxon-name-part taxon-name-part-type="species">humblotii</tp:taxon-name-part></tp:taxon-name></italic> is restricted to a small area of wet forest in the eastern ecoregion of Madagascar (<xref ref-type="bibr" rid="B55">Humbert 1955</xref>; <xref ref-type="bibr" rid="B46">Faramalala 1988</xref>, <xref ref-type="bibr" rid="B47">1995</xref>), a habitat like that of the related wet forest climbing species <italic><tp:taxon-name><tp:taxon-name-part taxon-name-part-type="genus">Solanum</tp:taxon-name-part> <tp:taxon-name-part taxon-name-part-type="species">madagascariense</tp:taxon-name-part></tp:taxon-name></italic> and <italic><tp:taxon-name><tp:taxon-name-part taxon-name-part-type="genus">Solanum</tp:taxon-name-part> <tp:taxon-name-part taxon-name-part-type="species">trichopetiolatum</tp:taxon-name-part></tp:taxon-name></italic>. It is <!--PageBreak-->sympatric with the morphologically similar <italic><tp:taxon-name><tp:taxon-name-part taxon-name-part-type="genus">Solanum</tp:taxon-name-part> <tp:taxon-name-part taxon-name-part-type="species">madagascariense</tp:taxon-name-part></tp:taxon-name></italic> and occurs considerably further south of <italic><tp:taxon-name><tp:taxon-name-part taxon-name-part-type="genus">Solanum</tp:taxon-name-part> <tp:taxon-name-part taxon-name-part-type="species">trichopetiolatum</tp:taxon-name-part></tp:taxon-name></italic>; the distribution range of the epiphyte <italic><tp:taxon-name><tp:taxon-name-part taxon-name-part-type="genus">Solanum</tp:taxon-name-part> <tp:taxon-name-part taxon-name-part-type="species">truncicola</tp:taxon-name-part></tp:taxon-name></italic> lies directly to the south of <italic><tp:taxon-name><tp:taxon-name-part taxon-name-part-type="genus">Solanum</tp:taxon-name-part> <tp:taxon-name-part taxon-name-part-type="species">humblotii</tp:taxon-name-part></tp:taxon-name></italic> with some overlap in distribution ranges around the Moramanga area.The locality of the type collection within Madagascar is not known, but is likely to be from the region where all other specimens of <italic><tp:taxon-name><tp:taxon-name-part taxon-name-part-type="genus">Solanum</tp:taxon-name-part> <tp:taxon-name-part taxon-name-part-type="species">humblotii</tp:taxon-name-part></tp:taxon-name></italic> have been collected. <xref ref-type="bibr" rid="B26">Dammer (1906)</xref> describes it as a shrub but the type specimens contain no such information; modern collections record a variety of growth forms (shrub, liana and epiphyte) in both primary and secondary habitats.</p><p>Udo Dammer worked in Berlin and it is likely he used specimens held there to describe <italic><tp:taxon-name><tp:taxon-name-part taxon-name-part-type="genus">Solanum</tp:taxon-name-part> <tp:taxon-name-part taxon-name-part-type="species">humblotii</tp:taxon-name-part></tp:taxon-name></italic> but these are no longer extant. Of the four duplicates of <italic>Humblot 509</italic> in the herbarium in Paris, we have chosen P00349085 as the lectotype due to its numerous flowers and excellent condition.</p></tp:treatment-sec><tp:treatment-sec sec-type="material" id="SECID0ETKEK"><title>Selected specimens examined.</title><p>
              <bold>Madagascar. Toamasina</bold>: Parc National de Masoala, sur la route d’Ambanizana à Analambolo (25 km N de la ville d’Ambanizana), ca. 6 km <named-content xmlns:xlink="http://www.w3.org/1999/xlink" content-type="dwc:institutional_code" xlink:type="simple">NE</named-content> d’Ambanizana, Fiv. Maroantsetra, 24 Jan 1996, <italic>Aridy et al. 77</italic> (<named-content xmlns:xlink="http://www.w3.org/1999/xlink" content-type="dwc:institutional_code" xlink:type="simple">MO</named-content>, <named-content xmlns:xlink="http://www.w3.org/1999/xlink" content-type="dwc:institutional_code" xlink:type="simple">NY</named-content>); Zahamena, réserve naturelle N°3, 23 Mar 1941, <italic>Decary 16757</italic> (P); Moramanga, Fanovana, forêt orientale, 10 Jul 1942, <italic>Decary 18118</italic> (P); Tampolo Forest Station, ca. 10 km N of Fenerive, 23 Jan 1986, <italic>Dorr et al. 4637</italic> (K, <named-content xmlns:xlink="http://www.w3.org/1999/xlink" content-type="dwc:institutional_code" xlink:type="simple">MO</named-content>, P, <named-content xmlns:xlink="http://www.w3.org/1999/xlink" content-type="dwc:institutional_code" xlink:type="simple">TAN</named-content>, <named-content xmlns:xlink="http://www.w3.org/1999/xlink" content-type="dwc:institutional_code" xlink:type="simple">WAG</named-content>); Tampolo STF, District Fénérive-Est, Canton Ampasina, Tampolo, station forestière de Tampolo, 2 Jul 2001, <italic>Ludovic et al. 110</italic> (G, <named-content xmlns:xlink="http://www.w3.org/1999/xlink" content-type="dwc:institutional_code" xlink:type="simple">MO</named-content>, P); Antandrokonely, lac Alaotra, Jun 1957, <italic>Peltier &amp; Peltier 980</italic> (P); forêt littorale classée de Tampolo, près du village Tanambao-Tampolo, Fenoarivo-Est, 5 Apr 1997, <italic>Ralimanana et al. 96</italic> (<named-content xmlns:xlink="http://www.w3.org/1999/xlink" content-type="dwc:institutional_code" xlink:type="simple">MO</named-content>, <named-content xmlns:xlink="http://www.w3.org/1999/xlink" content-type="dwc:institutional_code" xlink:type="simple">TAN</named-content>); Maroantsetra, Nosy Mangabé, a 520 ha island 5 km from Maroantsetra in the bay of Antongil, 2 Dec 1987, <italic>Schatz &amp; Villiers 1820</italic> (K, <named-content xmlns:xlink="http://www.w3.org/1999/xlink" content-type="dwc:institutional_code" xlink:type="simple">MO</named-content>, P, <named-content xmlns:xlink="http://www.w3.org/1999/xlink" content-type="dwc:institutional_code" xlink:type="simple">TAN</named-content>, <named-content xmlns:xlink="http://www.w3.org/1999/xlink" content-type="dwc:institutional_code" xlink:type="simple">WAG</named-content>); Tampola, 3 km N of Tampola Forestry Reserve, 14 Jan 2006, <italic>Tosh et al. 100</italic> (<named-content xmlns:xlink="http://www.w3.org/1999/xlink" content-type="dwc:institutional_code" xlink:type="simple">BR</named-content>, <named-content xmlns:xlink="http://www.w3.org/1999/xlink" content-type="dwc:institutional_code" xlink:type="simple">TAN</named-content>).</p></tp:treatment-sec><ref-list><ref id="B56"><mixed-citation xmlns:xlink="http://www.w3.org/1999/xlink" xlink:type="simple">
          <institution xlink:type="simple">IUCN</institution> (<year>2014</year>) <source>Guidelines for Using the IUCN Red List Categories and Criteria. Version 11</source>. <comment>Prepared by the Standards and Petitions Subcommittee</comment>. Downloadable from <ext-link xlink:type="simple" ext-link-type="uri" xlink:href="http://www.iucnredlist.org/documents/RedListGuidelines.pdf">http://www.iucnredlist.org/documents/RedListGuidelines.pdf</ext-link></mixed-citation></ref><ref id="B25"><mixed-citation xmlns:xlink="http://www.w3.org/1999/xlink" xlink:type="simple">
          <person-group><name name-style="western"><surname>D’Arcy</surname><given-names>WG</given-names></name><name name-style="western"><surname>Rakotozafy</surname><given-names>A</given-names></name></person-group> (<year>1994</year>) <chapter-title><tp:taxon-name><tp:taxon-name-part taxon-name-part-type="family">Solanaceae</tp:taxon-name-part></tp:taxon-name>. Famille 176</chapter-title>. In: <person-group><name name-style="western"><surname>Morat</surname><given-names>P</given-names></name></person-group> (<role>Ed.</role>) <source>Flore de Madagascar et des Comores</source>. <publisher-name>Muséum National D’Histoire Naturelle</publisher-name>, <publisher-loc>Paris</publisher-loc>, <fpage>1</fpage>–<lpage>146</lpage>.</mixed-citation></ref><ref id="B55"><mixed-citation xmlns:xlink="http://www.w3.org/1999/xlink" xlink:type="simple">
          <person-group><name name-style="western"><surname>Humbert</surname><given-names>H</given-names></name></person-group> (<year>1955</year>) <article-title>Les territoires phytogéographiques de Madagascar. Leur cartographie. Colloque sur les régions ecologiques du globe, Paris 1954.</article-title> <source>Annales de Biologie</source> <volume>31</volume>: <fpage>195</fpage>–<lpage>204</lpage>.</mixed-citation></ref><ref id="B46"><mixed-citation xmlns:xlink="http://www.w3.org/1999/xlink" xlink:type="simple">
          <person-group><name name-style="western"><surname>Faramalala</surname><given-names>MH</given-names></name></person-group> (<year>1988</year>) <source>Etude de la végétation de Madagascar à l’aide des données spaciales</source>. <comment>PhD</comment>, <publisher-name>Université Paul Sabatier</publisher-name>, <publisher-loc>Toulouse</publisher-loc>.</mixed-citation></ref><ref id="B47"><mixed-citation xmlns:xlink="http://www.w3.org/1999/xlink" xlink:type="simple">
          <person-group><name name-style="western"><surname>Faramalala</surname><given-names>MH</given-names></name></person-group> (<year>1995</year>) <article-title>Formations végétales et domaine forestier national de Madagascar.</article-title> <source>Conservation International (et al.)</source>, <comment>1 map</comment>.</mixed-citation></ref><ref id="B26"><mixed-citation xmlns:xlink="http://www.w3.org/1999/xlink" xlink:type="simple">
          <person-group><name name-style="western"><surname>Dammer</surname><given-names>U</given-names></name></person-group> (<year>1906</year> [“<year>1907</year>”]) <article-title><tp:taxon-name><tp:taxon-name-part taxon-name-part-type="family">Solanaceae</tp:taxon-name-part></tp:taxon-name> africanae I.</article-title> <source>Botanische Jahrbücher für Systematik, Pflanzengeschichte und Pflanzengeographie</source> <volume>38</volume>: <fpage>176</fpage>–<lpage>196</lpage>.</mixed-citation></ref></ref-list></tp:taxon-treatment>
