# Supplementary material for: A revision of the “African Non-Spiny” Clade of Solanum L. (Solanum sections Afrosolanum Bitter, Benderianum Bitter, Lemurisolanum Bitter, Lyciosolanum Bitter, Macronesiotes Bitter, and Quadrangulare Bitter: Solanaceae)
Source: PhytoKeys. 2016 Jul 13;(66):1–142. doi: 10.3897/phytokeys.66.8457 (PMC4957028; doi:10.3897/phytokeys.66.8457)
Supplement: XML Treatment for Solanum imamense [file phytokeys.66.8457-treatment5.xml]

<!DOCTYPE tp:taxon-treatment
  PUBLIC "-//TaxonX//DTD Taxonomic Treatment Publishing DTD v0 20100105//EN" "tax-treatment-NSO.dtd">
<tp:taxon-treatment xmlns:tp="http://www.plazi.org/taxpub"><tp:treatment-meta><kwd-group><label>Taxon classification</label><kwd><named-content content-type="kingdom">Plantae</named-content></kwd><kwd><named-content content-type="order">Solanales</named-content></kwd><kwd><named-content content-type="family">Solanaceae</named-content></kwd></kwd-group><mixed-citation publication-type="journal"><person-group><name><surname>Knapp</surname><given-names>Sandra</given-names></name><name><surname>Vorontsova</surname><given-names>Maria S.</given-names></name></person-group><article-title>A revision of the “African Non-Spiny” Clade of <italic><tp:taxon-name><tp:taxon-name-part taxon-name-part-type="genus">Solanum</tp:taxon-name-part></tp:taxon-name></italic> L. (<italic><tp:taxon-name><tp:taxon-name-part taxon-name-part-type="genus">Solanum</tp:taxon-name-part></tp:taxon-name></italic> sections <italic><tp:taxon-name><tp:taxon-name-part taxon-name-part-type="section">Afrosolanum</tp:taxon-name-part></tp:taxon-name></italic> Bitter, <italic><tp:taxon-name><tp:taxon-name-part taxon-name-part-type="section">Benderianum</tp:taxon-name-part></tp:taxon-name></italic> Bitter, <italic><tp:taxon-name><tp:taxon-name-part taxon-name-part-type="section">Lemurisolanum</tp:taxon-name-part></tp:taxon-name></italic> Bitter, <italic><tp:taxon-name><tp:taxon-name-part taxon-name-part-type="section">Lyciosolanum</tp:taxon-name-part></tp:taxon-name></italic> Bitter, <italic><tp:taxon-name><tp:taxon-name-part taxon-name-part-type="section">Macronesiotes</tp:taxon-name-part></tp:taxon-name></italic> Bitter, and <italic><tp:taxon-name><tp:taxon-name-part taxon-name-part-type="section">Quadrangulare</tp:taxon-name-part></tp:taxon-name></italic> Bitter: <tp:taxon-name><tp:taxon-name-part taxon-name-part-type="family">Solanaceae</tp:taxon-name-part></tp:taxon-name>)</article-title><source>PhytoKeys</source><day>13</day><month>7</month><year>2016</year><volume>2016</volume><issue>66</issue><fpage>1</fpage><lpage>142</lpage><pub-id pub-id-type="doi">10.3897/phytokeys.66.8457</pub-id></mixed-citation></tp:treatment-meta><tp:nomenclature><tp:taxon-name>
              <tp:taxon-name-part taxon-name-part-type="genus">Solanum</tp:taxon-name-part>
              <tp:taxon-name-part taxon-name-part-type="species">imamense</tp:taxon-name-part>
            </tp:taxon-name><tp:taxon-authority>Dunal, Prodr. [A.P. de Candolle] 13(1): 85. 1852.</tp:taxon-authority><xref ref-type="fig" rid="F1">Figures 1B</xref><xref ref-type="fig" rid="F2">, 2B</xref><xref ref-type="fig" rid="F11">, 11</xref><tp:nomenclature-citation-list><tp:nomenclature-citation><tp:taxon-name>
                  <tp:taxon-name-part taxon-name-part-type="genus">Solanum</tp:taxon-name-part> <tp:taxon-name-part taxon-name-part-type="species">imamense</tp:taxon-name-part> <tp:taxon-name-part taxon-name-part-type="authority">Dunal</tp:taxon-name-part> <tp:taxon-name-part taxon-name-part-type="infraspecific-rank">var.</tp:taxon-name-part> <tp:taxon-name-part taxon-name-part-type="variety">grandiflorum</tp:taxon-name-part></tp:taxon-name><comment>Dunal, in DC., Prodr. 13(1): 85. 1852. Type. Madagascar. Antananarivo: “in rupibus provinciae Emirnae [Imerina] Madagascariensis” 1833, <italic>W. Bojer s.n.</italic> (holotype: G-DC [G00144980]; isotypes: W [W0000604], K [K000212345]). </comment></tp:nomenclature-citation><tp:nomenclature-citation><tp:taxon-name>
                  <tp:taxon-name-part taxon-name-part-type="genus">Solanum</tp:taxon-name-part> <tp:taxon-name-part taxon-name-part-type="species">ankazobe</tp:taxon-name-part></tp:taxon-name><comment>D’Arcy &amp; Rakot., Fl. Madag. Fam. 176: 67. 1994. Type. Madagascar. Antananarivo: Bois sabloneux secs, Ambongo, entre Andranomavo et Itampitso, Sep 1905, <italic>J. Perrier de la Bâthie 9615</italic> (holotype: P [P00349380]; isotype: <named-content xmlns:xlink="http://www.w3.org/1999/xlink" content-type="dwc:institutional_code" xlink:type="simple">MO</named-content> [<named-content xmlns:xlink="http://www.w3.org/1999/xlink" content-type="dwc:institutional_code" xlink:type="simple">MO</named-content>-150887]). </comment></tp:nomenclature-citation></tp:nomenclature-citation-list></tp:nomenclature><tp:treatment-sec sec-type="material" id="SECID0EEQEK"><title>Type.</title><p>Madagascar. Antananarivo:“croit sur les rocher escarpées dans le d’Imamou”, 1839, <italic>W. Bojer s.n.</italic> (holotype: G-DC [G00144901]).</p></tp:treatment-sec><tp:treatment-sec sec-type="description" id="SECID0EMQEK"><title>Description.</title><p>Shrub or liana, 3-4(+) m tall. Stems flexuous, flattened to terete, sparsely to densely pubescent with densely to loosely branched dendritic trichomes 0.2-0.3 (0.5) mm long, glabrescent; new growth sparsely to more commonly densely pubescent with uniseriate dendritic trichomes to 0.5 mm long, these often drying golden or golden reddish in herbarium specimens; bark of older stems longitudinally ridged, light grey. Sympodial units plurifoliate, the leaves not geminate, on short shoots or somewhat clustered towards tips of branches. Leaves simple, 2.5–5(7) cm long, 1.5–3(4) cm wide, ovate, membranous to chartaceous, discolorous, pubescent on both surfaces with uniseriate dendritic trichomes to 0.5 mm long, sometimes slightly longer and somewhat denser in the axils of the main veins with the midrib; major veins 4–7 pairs, spreading at ca. 60° to the midvein and forming loops, the finer venation often visible; base attenuate or truncate to weakly cordate; margins entire; apex acute to acuminate; petiole slender, 0.5–1.5(2) cm long, pubescent with dendritic trichomes like those of the new growth and leaves. Inflorescences terminal, at the apex of slender terminal or lateral branches, 3–7(10) cm long, furcate (sometimes unbranched), with (4)7–13 flowers, pubescent with dendritic trichomes like those of stems and leaves; peduncle 0.5–2.5 cm long; pedicels 1.1–1.7 cm long, apically dilated, pubescent with trichomes as on the young stem, articulated less than 1 mm from base and tiny pegs; pedicel scars irregularly spaced 1–4 mm apart. Buds ovoid to ellipsoid, the corolla only about halfway exserted from the corolla tube before anthesis. Flowers 5-merous, apparently all perfect. Calyx tube 2–3 mm long, conical, the lobes 3–5 (7.5) mm long, 1–1.5 mm wide at base, deltate to linear, acute at the tips, unequal in size, tearing at the sinuses by ca. 1 mm, densely pubescent with dendritic trichomes like those on the rachis. Corolla 2–3 cm in diameter, violet or purple, lobed almost to base, the lobes 10–15 mm long, 2–6 mm wide, narrowly deltate to linear, puberulous adaxially, minutely pubescent abaxially with dendritic trichomes, these larger at the tips and margins. Stamens equal; filament tube ca. 1 mm long; free portion of the filaments 1–2 mm long, glabrous; anthers 4–5(6) mm long, ca. 2 mm wide, broadly ellipsoid, not connivent, smooth abaxially with some papillae near the pores, poricidal at the tips, the pores much smaller than anther apices, ca. 0.4 mm in diameter, not lengthening with age. Ovary conical, glabrous; style 10–13 mm long, protruding 3–5(7) mm above the anthers, laterally flattened, curved, glabrous; stigma clavate to capitate, dark, the surface smooth. Fruit a globose to elongate pyriform berry, ca. 3 cm long, 1.2–1.6 cm in diameter, apically rounded or the distal portion pointed and elongate, dark purple when mature, the pericarp thin, glabrous; fruiting pedicels 1–2.5 cm long, up to 1.5 mm diameter at base, pendulous, flexible, ridged; fruiting calyx slightly accrescent, the lobes becoming wider and forming a spreading cup around the fruit. Seeds 20–30 per berry, 4–4.5 mm long, 3–3.5 mm wide, flattened reniform, yellowish brown, the surfaces minutely pitted, the testal cells pentagonal or sinuate in outline, the lateral walls with hair-like projections to 0.1 mm long.</p><fig id="F11" position="float" orientation="portrait"><label>Figure 11.</label><caption><p>
          <italic><tp:taxon-name><tp:taxon-name-part taxon-name-part-type="genus">Solanum</tp:taxon-name-part> <tp:taxon-name-part taxon-name-part-type="species">imamense</tp:taxon-name-part></tp:taxon-name></italic> Dunal. Flowering branch (based on <italic>Baron 1754</italic>). Adapted from <xref ref-type="bibr" rid="B25">D’Arcy and Rakotozafy (1994)</xref> with permission of <named-content xmlns:xlink="http://www.w3.org/1999/xlink" xlink:type="simple" content-type="institution" xlink:href="http://grbio.org/institution/mus%C3%A9um-1" id="NCID0EJREK">Muséum</named-content> National d’Histoire Naturelle.</p></caption><graphic xmlns:xlink="http://www.w3.org/1999/xlink" xlink:href="phytokeys-066-001-g011.jpg" position="float" orientation="portrait" xlink:type="simple" id="oo_95584.jpg"/></fig></tp:treatment-sec><tp:treatment-sec sec-type="distribution" id="SECID0ETREK"><title>Distribution</title><p>(Figure <xref ref-type="fig" rid="F12">12</xref>). Endemic to Madagascar, with a broad distribution range in the west, the south, and on the high central plateau; in the provinces of Mahajanaga, Antananarivo, and Toliara.</p><fig id="F12" position="float" orientation="portrait"><label>Figure 12.</label><caption><p>Distribution of <italic><tp:taxon-name><tp:taxon-name-part taxon-name-part-type="genus">Solanum</tp:taxon-name-part> <tp:taxon-name-part taxon-name-part-type="species">imamense</tp:taxon-name-part></tp:taxon-name></italic> Dunal.</p></caption><graphic xmlns:xlink="http://www.w3.org/1999/xlink" xlink:href="phytokeys-066-001-g012.jpg" position="float" orientation="portrait" xlink:type="simple" id="oo_95585.jpg"/></fig></tp:treatment-sec><tp:treatment-sec sec-type="ecology" id="SECID0EUSEK"><title>Ecology and habitat.</title><p>Open dry forest and forest edges; often growing on rocks; 900–1000 m.</p><!--PageBreak--></tp:treatment-sec><tp:treatment-sec sec-type="Common names and uses" id="SECID0E1SEK"><title>Common names and uses.</title><p>None recorded.</p></tp:treatment-sec><tp:treatment-sec sec-type="Preliminary conservation status" id="SECID0E6SEK"><title>Preliminary conservation status</title><p>(<xref ref-type="bibr" rid="B56">IUCN 2014</xref>). <abbrev xmlns:xlink="http://www.w3.org/1999/xlink" id="ABBRID0EJTEK" xlink:type="simple"><def><p>Least Concern </p></def>(LC)</abbrev>. <abbrev xmlns:xlink="http://www.w3.org/1999/xlink" xlink:title="Extent of Occurrence" id="ABBRID0EPTEK" xlink:type="simple">EOO</abbrev> 165,095 km<sup>2</sup> (<abbrev xmlns:xlink="http://www.w3.org/1999/xlink" xlink:title="Least Concern" id="ABBRID0EVTEK" xlink:type="simple">LC</abbrev>), <abbrev xmlns:xlink="http://www.w3.org/1999/xlink" xlink:title="Area of Occupancy" id="ABBRID0EZTEK" xlink:type="simple">AOO</abbrev> 40 km<sup>2</sup> (<abbrev xmlns:xlink="http://www.w3.org/1999/xlink" xlink:title="Endangered" id="ABBRID0E6TEK" xlink:type="simple">EN</abbrev>). In common with other members of the <abbrev xmlns:xlink="http://www.w3.org/1999/xlink" xlink:title="African Non-Spiny" id="ABBRID0EDUEK" xlink:type="simple">ANS</abbrev> clade in Madagascar, <italic><tp:taxon-name><tp:taxon-name-part taxon-name-part-type="genus">Solanum</tp:taxon-name-part> <tp:taxon-name-part taxon-name-part-type="species">imamense</tp:taxon-name-part></tp:taxon-name></italic> has a relatively wide distribution, resulting in an <abbrev xmlns:xlink="http://www.w3.org/1999/xlink" xlink:title="Extent of Occurrence" id="ABBRID0ERUEK" xlink:type="simple">EOO</abbrev> indicating lack of immediate conservation concern. The paucity of collections, indicative of local rarity, coupled with the ongoing habitat threats in Madagascar, however, do indicate monitoring and further collection to assess local and regional rarity is necessary.</p></tp:treatment-sec><tp:treatment-sec sec-type="discussion" id="SECID0EVUEK"><title>Discussion.</title><p>
              <italic><tp:taxon-name><tp:taxon-name-part taxon-name-part-type="genus">Solanum</tp:taxon-name-part> <tp:taxon-name-part taxon-name-part-type="species">imamense</tp:taxon-name-part></tp:taxon-name></italic> is a fairly common liana or shrub with shallowly cordate or truncate leaves clustered towards tips of branches, large (to 3 cm in diameter) violet or purple flowers, and large anthers 4–5 mm long. The pubescence of den<!--PageBreak-->dritic trichomes up to 0.3–0.5 mm long is visible with the naked eye on the petioles, pedicels, inflorescences and abaxial sides of the leaves (Figs <xref ref-type="fig" rid="F1">1B</xref>, <xref ref-type="fig" rid="F2">2B</xref>).</p><p>
              <italic><tp:taxon-name><tp:taxon-name-part taxon-name-part-type="genus">Solanum</tp:taxon-name-part> <tp:taxon-name-part taxon-name-part-type="species">imamense</tp:taxon-name-part></tp:taxon-name></italic> is morphologically similar and possibly closely related to <italic><tp:taxon-name><tp:taxon-name-part taxon-name-part-type="genus">Solanum</tp:taxon-name-part> <tp:taxon-name-part taxon-name-part-type="species">betroka</tp:taxon-name-part></tp:taxon-name></italic> from southern Madagascar and <italic><tp:taxon-name><tp:taxon-name-part taxon-name-part-type="genus">Solanum</tp:taxon-name-part> <tp:taxon-name-part taxon-name-part-type="species">sambiranense</tp:taxon-name-part></tp:taxon-name></italic> from northern Madagascar, and perhaps also the rare and poorly known <italic><tp:taxon-name><tp:taxon-name-part taxon-name-part-type="genus">Solanum</tp:taxon-name-part> <tp:taxon-name-part taxon-name-part-type="species">ivohibe</tp:taxon-name-part></tp:taxon-name></italic> from the province of Fianarantsoa. <italic><tp:taxon-name><tp:taxon-name-part taxon-name-part-type="genus">Solanum</tp:taxon-name-part> <tp:taxon-name-part taxon-name-part-type="species">imamense</tp:taxon-name-part></tp:taxon-name></italic> differs from <italic><tp:taxon-name><tp:taxon-name-part taxon-name-part-type="genus">Solanum</tp:taxon-name-part> <tp:taxon-name-part taxon-name-part-type="species">betroka</tp:taxon-name-part></tp:taxon-name></italic> in its inflorescences with 7–13 (versus 1–3) flowers, larger floral parts, and leaves that are always entire (versus leaves that are frequently lobed). <italic><tp:taxon-name><tp:taxon-name-part taxon-name-part-type="genus">Solanum</tp:taxon-name-part> <tp:taxon-name-part taxon-name-part-type="species">imamense</tp:taxon-name-part></tp:taxon-name></italic> can be distinguished from <italic><tp:taxon-name><tp:taxon-name-part taxon-name-part-type="genus">Solanum</tp:taxon-name-part> <tp:taxon-name-part taxon-name-part-type="species">sambiranense</tp:taxon-name-part></tp:taxon-name></italic> by its ovate leaves 2.5–5 cm long (versus elliptic to obovate leaves 5–10 cm long) and looser dendritic trichomes 0.2–0.5 mm (versus less than 0.1 mm) long. <italic><tp:taxon-name><tp:taxon-name-part taxon-name-part-type="genus">Solanum</tp:taxon-name-part> <tp:taxon-name-part taxon-name-part-type="species">imamense</tp:taxon-name-part></tp:taxon-name></italic> differs from <italic><tp:taxon-name><tp:taxon-name-part taxon-name-part-type="genus">Solanum</tp:taxon-name-part> <tp:taxon-name-part taxon-name-part-type="species">ivohibe</tp:taxon-name-part></tp:taxon-name></italic> by its ovate leaves less than 5 cm long (versus elliptic to obovate leaves 5–7 cm long), cordate to short attenuate (versus long attenuate) leaf base, and calyx lobes more than 2 mm (versus less than 2 mm) long.</p><p>
              <italic><tp:taxon-name><tp:taxon-name-part taxon-name-part-type="genus">Solanum</tp:taxon-name-part> <tp:taxon-name-part taxon-name-part-type="species">imamense</tp:taxon-name-part></tp:taxon-name></italic> has a broad ecological profile occurring occasionally in dry to mesic parts of the island in the western, central, and southern ecoregions (<xref ref-type="bibr" rid="B55">Humbert 1955</xref>; <xref ref-type="bibr" rid="B46">Faramalala 1988</xref>, <xref ref-type="bibr" rid="B47">1995</xref>). In the southern part of its distribution range it is sympatric with <italic><tp:taxon-name><tp:taxon-name-part taxon-name-part-type="genus">Solanum</tp:taxon-name-part> <tp:taxon-name-part taxon-name-part-type="species">betroka</tp:taxon-name-part></tp:taxon-name></italic> and in the northern part of the range with <italic><tp:taxon-name><tp:taxon-name-part taxon-name-part-type="genus">Solanum</tp:taxon-name-part> <tp:taxon-name-part taxon-name-part-type="species">sambiranense</tp:taxon-name-part></tp:taxon-name></italic>.</p><p>
              <tp:taxon-name><tp:taxon-name-part taxon-name-part-type="genus">Solanum</tp:taxon-name-part> <tp:taxon-name-part taxon-name-part-type="species">imamense</tp:taxon-name-part> <tp:taxon-name-part taxon-name-part-type="infraspecific-rank">var.</tp:taxon-name-part> <tp:taxon-name-part taxon-name-part-type="variety">grandiflorum</tp:taxon-name-part></tp:taxon-name> was accepted by <xref ref-type="bibr" rid="B5">Bitter (1917)</xref> but synonymised with <italic><tp:taxon-name><tp:taxon-name-part taxon-name-part-type="genus">Solanum</tp:taxon-name-part> <tp:taxon-name-part taxon-name-part-type="species">imamense</tp:taxon-name-part></tp:taxon-name></italic> by <xref ref-type="bibr" rid="B25">D’Arcy and Rakotozafy (1994)</xref>. It differs from the type variety by flower size and pubescence density, but the variation in both characters is continuous. The type specimens of both were collected by W. Bojer in central Madagascar. <italic><tp:taxon-name><tp:taxon-name-part taxon-name-part-type="genus">Solanum</tp:taxon-name-part> <tp:taxon-name-part taxon-name-part-type="species">ankazobe</tp:taxon-name-part></tp:taxon-name></italic> was described on the basis of three collections, and was distinguished by its small leaves, smaller calyx tube, irregular tearing of the calyx and wider ovary. The type collection of <italic><tp:taxon-name><tp:taxon-name-part taxon-name-part-type="genus">Solanum</tp:taxon-name-part> <tp:taxon-name-part taxon-name-part-type="species">ankazobe</tp:taxon-name-part></tp:taxon-name></italic> (<italic>Perrier de la Bâthie 9615</italic>) has leaves that fall within the range of variation in <italic><tp:taxon-name><tp:taxon-name-part taxon-name-part-type="genus">Solanum</tp:taxon-name-part> <tp:taxon-name-part taxon-name-part-type="species">imamense</tp:taxon-name-part></tp:taxon-name></italic>, while other specimens cited have smaller floral parts (<italic>Perrier de la Bâthie 9577</italic> and <italic>9579</italic>). We consider these specimens to fall within the range of variation represented in <italic><tp:taxon-name><tp:taxon-name-part taxon-name-part-type="genus">Solanum</tp:taxon-name-part> <tp:taxon-name-part taxon-name-part-type="species">imamense</tp:taxon-name-part></tp:taxon-name></italic> and treat <italic><tp:taxon-name><tp:taxon-name-part taxon-name-part-type="genus">Solanum</tp:taxon-name-part> <tp:taxon-name-part taxon-name-part-type="species">ankazobe</tp:taxon-name-part></tp:taxon-name></italic> as a synonym.</p></tp:treatment-sec><tp:treatment-sec sec-type="material" id="SECID0E23EK"><title>Selected specimens examined.</title><p>
              <bold>Madagascar. Antananarivo</bold>: Antananarivo-Nord, Tananarive, environs de Tananarive (Anositavo), 22 Apr 1928, <italic>Decary 6276</italic> (K, <named-content xmlns:xlink="http://www.w3.org/1999/xlink" content-type="dwc:institutional_code" xlink:type="simple">MO</named-content>, P); Manerinerina, Tampoketsa d’Ankazobe, 3 Jan 1942, <italic>Decary 17170</italic> <named-content xmlns:xlink="http://www.w3.org/1999/xlink" content-type="dwc:institutional_code" xlink:type="simple">MO</named-content>, (P); Betafo, s.d., <italic>Perrier de la Bâthie 9574</italic> (<named-content xmlns:xlink="http://www.w3.org/1999/xlink" content-type="dwc:institutional_code" xlink:type="simple">MO</named-content>, P); Ankazobe, Manankazo, Tangeotseha entre Ihopa et Behibotra, Dec 1925, <italic>Perrier de la Bâthie 16830</italic> (P). <bold>Mahajanga</bold>: Marovoay, Anjiafitatra, près du MontTsialondraina (Boïna), Nov 1901, <italic>Perrier de la Bâthie 1332</italic> (<named-content xmlns:xlink="http://www.w3.org/1999/xlink" content-type="dwc:institutional_code" xlink:type="simple">MO</named-content>, P); Ambongo, entre Andranomavo et Itampitso, Sep 1905, <italic>Perrier de la Bâthie 9615</italic> (<named-content xmlns:xlink="http://www.w3.org/1999/xlink" content-type="dwc:institutional_code" xlink:type="simple">MO</named-content>, P). <bold>Toliara</bold>: Amboasary-Sud, Amboahangy, bassin supérieur du Mandrare (Sud-Est), Mont Amboahangy prés d’Esira, 25 Nov 1928, <italic>Humbert 6812</italic> (<named-content xmlns:xlink="http://www.w3.org/1999/xlink" content-type="dwc:institutional_code" xlink:type="simple">MO</named-content>, P); Sakaraha, forêt d’Analafanja au N du Fiherenana, Mar 1934, <italic>Humbert 14290</italic> (P); Atsimo-Andrefana, Behetaheta, district et commume rural Beroroha, Fokotany, Beronono-Makay, 17 Jan 2010, <italic>Rakotovao et al. 5128</italic> (<named-content xmlns:xlink="http://www.w3.org/1999/xlink" content-type="dwc:institutional_code" xlink:type="simple">MO</named-content>); Bekily, Ampandrandava, entre Bekily et Tsivory, 1943, <italic>Seyrig 156</italic> (<named-content xmlns:xlink="http://www.w3.org/1999/xlink" content-type="dwc:institutional_code" xlink:type="simple">MO</named-content>, P).</p><!--PageBreak--></tp:treatment-sec><tp:treatment-sec><!--Section generated to contain objects referenced in tp:taxon-treatment.--><fig id="F1" position="float" orientation="portrait"><label>Figure 1.</label><caption><p>Flowers of species in the <abbrev xmlns:xlink="http://www.w3.org/1999/xlink" xlink:title="African Non-Spiny" id="ABBRID0ERFAC" xlink:type="simple">ANS</abbrev> clade. <bold>A</bold> <italic><tp:taxon-name><tp:taxon-name-part taxon-name-part-type="genus">Solanum</tp:taxon-name-part> <tp:taxon-name-part taxon-name-part-type="species">africanum</tp:taxon-name-part></tp:taxon-name></italic> Mill. (South Africa, <italic>Rebelo s.n.</italic> – no herbarium voucher) <bold>B</bold> <italic><tp:taxon-name><tp:taxon-name-part taxon-name-part-type="genus">Solanum</tp:taxon-name-part> <tp:taxon-name-part taxon-name-part-type="species">imamense</tp:taxon-name-part></tp:taxon-name></italic> Dunal (Madagascar, <italic>Rakotavao 5128</italic>) <bold>C</bold> <italic><tp:taxon-name><tp:taxon-name-part taxon-name-part-type="genus">Solanum</tp:taxon-name-part> <tp:taxon-name-part taxon-name-part-type="species">madagascariense</tp:taxon-name-part></tp:taxon-name></italic> Dunal (Madagascar, <italic>Vorontsova et al. 498</italic>) <bold>D</bold> <italic><tp:taxon-name><tp:taxon-name-part taxon-name-part-type="genus">Solanum</tp:taxon-name-part> <tp:taxon-name-part taxon-name-part-type="species">sambiranense</tp:taxon-name-part></tp:taxon-name></italic> D’Arcy &amp; Rakot. (Madagascar, <italic>Randrianasolo 580</italic>) <bold>E</bold> <italic><tp:taxon-name><tp:taxon-name-part taxon-name-part-type="genus">Solanum</tp:taxon-name-part> <tp:taxon-name-part taxon-name-part-type="species">terminale</tp:taxon-name-part></tp:taxon-name></italic> Forssk. (Kenya, <italic>Vorontsova et al. 93</italic>) <bold>F</bold> <italic><tp:taxon-name><tp:taxon-name-part taxon-name-part-type="genus">Solanum</tp:taxon-name-part> <tp:taxon-name-part taxon-name-part-type="species">truncicola</tp:taxon-name-part></tp:taxon-name></italic> Bitter (Madagascar, <italic>Antilahimena et al. 7846</italic>). Photo credits: <bold>A</bold> Tony Rebelo; <bold>B</bold> Charles Rakotavao; <bold>C, E</bold> Maria Vorontsova; <bold>D</bold> Richard Randrianasolo; <bold>E</bold> Patrice Antilahimena.</p></caption><graphic xmlns:xlink="http://www.w3.org/1999/xlink" xlink:href="phytokeys-066-001-g001.jpg" position="float" orientation="portrait" xlink:type="simple" id="oo_95573.jpg"/></fig><fig id="F2" position="float" orientation="portrait"><label>Figure 2.</label><caption><p>Habit and fruits of species of the <abbrev xmlns:xlink="http://www.w3.org/1999/xlink" xlink:title="African Non-Spiny" id="ABBRID0EMPAG" xlink:type="simple">ANS</abbrev> clade. <bold>A</bold> Habit of <italic><tp:taxon-name><tp:taxon-name-part taxon-name-part-type="genus">Solanum</tp:taxon-name-part> <tp:taxon-name-part taxon-name-part-type="species">sambiranense</tp:taxon-name-part></tp:taxon-name></italic> D’Arcy &amp; Rakot. (Madagascar, <italic>Randrianasolo 580</italic>) <bold>B</bold> Fruit of <italic><tp:taxon-name><tp:taxon-name-part taxon-name-part-type="genus">Solanum</tp:taxon-name-part> <tp:taxon-name-part taxon-name-part-type="species">imamense</tp:taxon-name-part></tp:taxon-name></italic> Dunal (Madagascar, <italic>Rakotavao 5128</italic>) <bold>C</bold> Fruit of <italic><tp:taxon-name><tp:taxon-name-part taxon-name-part-type="genus">Solanum</tp:taxon-name-part> <tp:taxon-name-part taxon-name-part-type="species">terminale</tp:taxon-name-part></tp:taxon-name></italic> Forssk., pointed form (Angola, <italic>Goyder et al. 7749</italic>) <bold>D</bold> Fruit of <italic><tp:taxon-name><tp:taxon-name-part taxon-name-part-type="genus">Solanum</tp:taxon-name-part> <tp:taxon-name-part taxon-name-part-type="species">terminale</tp:taxon-name-part></tp:taxon-name></italic> Forssk., globose form (Tanzania, <italic>Tepe et al. 2783</italic>). Photo credits: <bold>A</bold> Richard Randrianasolo; <bold>B</bold> Charles Rakotavao; <bold>C</bold> David Goyder; <bold>D</bold> Maria Vorontsova.</p></caption><graphic xmlns:xlink="http://www.w3.org/1999/xlink" xlink:href="phytokeys-066-001-g002.jpg" position="float" orientation="portrait" xlink:type="simple" id="oo_95575.jpg"/></fig></tp:treatment-sec><ref-list><ref id="B25"><mixed-citation xmlns:xlink="http://www.w3.org/1999/xlink" xlink:type="simple">
          <person-group><name name-style="western"><surname>D’Arcy</surname><given-names>WG</given-names></name><name name-style="western"><surname>Rakotozafy</surname><given-names>A</given-names></name></person-group> (<year>1994</year>) <chapter-title><tp:taxon-name><tp:taxon-name-part taxon-name-part-type="family">Solanaceae</tp:taxon-name-part></tp:taxon-name>. Famille 176</chapter-title>. In: <person-group><name name-style="western"><surname>Morat</surname><given-names>P</given-names></name></person-group> (<role>Ed.</role>) <source>Flore de Madagascar et des Comores</source>. <publisher-name>Muséum National D’Histoire Naturelle</publisher-name>, <publisher-loc>Paris</publisher-loc>, <fpage>1</fpage>–<lpage>146</lpage>.</mixed-citation></ref><ref id="B56"><mixed-citation xmlns:xlink="http://www.w3.org/1999/xlink" xlink:type="simple">
          <institution xlink:type="simple">IUCN</institution> (<year>2014</year>) <source>Guidelines for Using the IUCN Red List Categories and Criteria. Version 11</source>. <comment>Prepared by the Standards and Petitions Subcommittee</comment>. Downloadable from <ext-link xlink:type="simple" ext-link-type="uri" xlink:href="http://www.iucnredlist.org/documents/RedListGuidelines.pdf">http://www.iucnredlist.org/documents/RedListGuidelines.pdf</ext-link></mixed-citation></ref><ref id="B55"><mixed-citation xmlns:xlink="http://www.w3.org/1999/xlink" xlink:type="simple">
          <person-group><name name-style="western"><surname>Humbert</surname><given-names>H</given-names></name></person-group> (<year>1955</year>) <article-title>Les territoires phytogéographiques de Madagascar. Leur cartographie. Colloque sur les régions ecologiques du globe, Paris 1954.</article-title> <source>Annales de Biologie</source> <volume>31</volume>: <fpage>195</fpage>–<lpage>204</lpage>.</mixed-citation></ref><ref id="B46"><mixed-citation xmlns:xlink="http://www.w3.org/1999/xlink" xlink:type="simple">
          <person-group><name name-style="western"><surname>Faramalala</surname><given-names>MH</given-names></name></person-group> (<year>1988</year>) <source>Etude de la végétation de Madagascar à l’aide des données spaciales</source>. <comment>PhD</comment>, <publisher-name>Université Paul Sabatier</publisher-name>, <publisher-loc>Toulouse</publisher-loc>.</mixed-citation></ref><ref id="B47"><mixed-citation xmlns:xlink="http://www.w3.org/1999/xlink" xlink:type="simple">
          <person-group><name name-style="western"><surname>Faramalala</surname><given-names>MH</given-names></name></person-group> (<year>1995</year>) <article-title>Formations végétales et domaine forestier national de Madagascar.</article-title> <source>Conservation International (et al.)</source>, <comment>1 map</comment>.</mixed-citation></ref><ref id="B5"><mixed-citation xmlns:xlink="http://www.w3.org/1999/xlink" xlink:type="simple">
          <person-group><name name-style="western"><surname>Bitter</surname><given-names>G</given-names></name></person-group> (<year>1917</year>) <article-title>Solana Africana II.</article-title> <source>Botanische Jahrbücher für Systematik, Pflanzengeschichte und Pflanzengeographie</source> <volume>54</volume>: <fpage>416</fpage>–<lpage>506</lpage>.</mixed-citation></ref></ref-list></tp:taxon-treatment>
