# Supplementary material for: A revision of the “African Non-Spiny” Clade of Solanum L. (Solanum sections Afrosolanum Bitter, Benderianum Bitter, Lemurisolanum Bitter, Lyciosolanum Bitter, Macronesiotes Bitter, and Quadrangulare Bitter: Solanaceae)
Source: PhytoKeys. 2016 Jul 13;(66):1–142. doi: 10.3897/phytokeys.66.8457 (PMC4957028; doi:10.3897/phytokeys.66.8457)
Supplement: XML Treatment for Solanum ivohibe [file phytokeys.66.8457-treatment6.xml]

<!DOCTYPE tp:taxon-treatment
  PUBLIC "-//TaxonX//DTD Taxonomic Treatment Publishing DTD v0 20100105//EN" "tax-treatment-NSO.dtd">
<tp:taxon-treatment xmlns:tp="http://www.plazi.org/taxpub"><tp:treatment-meta><kwd-group><label>Taxon classification</label><kwd><named-content content-type="kingdom">Plantae</named-content></kwd><kwd><named-content content-type="order">Solanales</named-content></kwd><kwd><named-content content-type="family">Solanaceae</named-content></kwd></kwd-group><mixed-citation publication-type="journal"><person-group><name><surname>Knapp</surname><given-names>Sandra</given-names></name><name><surname>Vorontsova</surname><given-names>Maria S.</given-names></name></person-group><article-title>A revision of the “African Non-Spiny” Clade of <italic><tp:taxon-name><tp:taxon-name-part taxon-name-part-type="genus">Solanum</tp:taxon-name-part></tp:taxon-name></italic> L. (<italic><tp:taxon-name><tp:taxon-name-part taxon-name-part-type="genus">Solanum</tp:taxon-name-part></tp:taxon-name></italic> sections <italic><tp:taxon-name><tp:taxon-name-part taxon-name-part-type="section">Afrosolanum</tp:taxon-name-part></tp:taxon-name></italic> Bitter, <italic><tp:taxon-name><tp:taxon-name-part taxon-name-part-type="section">Benderianum</tp:taxon-name-part></tp:taxon-name></italic> Bitter, <italic><tp:taxon-name><tp:taxon-name-part taxon-name-part-type="section">Lemurisolanum</tp:taxon-name-part></tp:taxon-name></italic> Bitter, <italic><tp:taxon-name><tp:taxon-name-part taxon-name-part-type="section">Lyciosolanum</tp:taxon-name-part></tp:taxon-name></italic> Bitter, <italic><tp:taxon-name><tp:taxon-name-part taxon-name-part-type="section">Macronesiotes</tp:taxon-name-part></tp:taxon-name></italic> Bitter, and <italic><tp:taxon-name><tp:taxon-name-part taxon-name-part-type="section">Quadrangulare</tp:taxon-name-part></tp:taxon-name></italic> Bitter: <tp:taxon-name><tp:taxon-name-part taxon-name-part-type="family">Solanaceae</tp:taxon-name-part></tp:taxon-name>)</article-title><source>PhytoKeys</source><day>13</day><month>7</month><year>2016</year><volume>2016</volume><issue>66</issue><fpage>1</fpage><lpage>142</lpage><pub-id pub-id-type="doi">10.3897/phytokeys.66.8457</pub-id></mixed-citation></tp:treatment-meta><tp:nomenclature><tp:taxon-name>
              <tp:taxon-name-part taxon-name-part-type="genus">Solanum</tp:taxon-name-part>
              <tp:taxon-name-part taxon-name-part-type="species">ivohibe</tp:taxon-name-part>
            </tp:taxon-name><tp:taxon-authority>D’Arcy &amp; Rakot., Fl. Madag., Fam. 176: 97. 1994.</tp:taxon-authority><xref ref-type="fig" rid="F13">Figure 13</xref><!--PageBreak--><!--PageBreak--></tp:nomenclature><tp:treatment-sec sec-type="material" id="SECID0EEAFK"><title>Type.</title><p>Madagascar. Fianarantsoa: Razafinarakoto, Antambohobe, Ivohibe, 28 Nov 1951, <italic>Reserves Naturelles 3516</italic> (lectotype, designated here: P [P00349043]; isolectotypes: P [P00349042], <named-content xmlns:xlink="http://www.w3.org/1999/xlink" content-type="dwc:institutional_code" xlink:type="simple">TAN</named-content>).</p></tp:treatment-sec><tp:treatment-sec sec-type="description" id="SECID0EQAFK"><title>Description.</title><p>Straggling shrub or occasionally a liana, ca. 2.5 m tall. Stems long and flexuous, ridged, glabrous except youngest stems unevenly pubescent; trichomes densely dendritic to echinoid, most only to 0.2 mm long, with 10–15 highly congested branches each; main stems 2–4 mm in diameter, glabrous; bark longitudinally ridged, almost white; leaf scars prominent stumps almost overlapping to 2.5 cm apart. Sympodial units plurifoliate, the leaves not geminate, the leaves clustered at tips of branches and on short shoots. Leaves simple, 5–7 cm long, 2–2.5 cm wide, elliptic to obovate, membranous, wrinkled in herbarium specimens, concolorous, glabrous on both sides except for occasional simple or dendritic trichomes ca. 3 mm long with poorly developed branches, some more densely branched dendritic trichomes on the abaxial side of the midvein; midvein raised abaxially and flat adaxially; major veins 5–6 pairs, spreading at ca. 60° to the midvein, the finer venation brown, fine and faint, with tufts of minute dendritic trichomes with few branches (domatia) in the junction between the midvein and major veins abaxially; base long-attenuate; margin entire, mostly glabrous with occasional simple or sparsely dendritic trichomes becoming more frequent towards the apex; apex acute; petiole 1–2.5 cm long, slender, flexuous, ridged, glabrous or with occasional dendritic trichomes like those on the stem;. Inflorescences terminal, at the apex of branches or short shoots, 4–5 cm long, furcate, with 10–16 flowers; peduncle 2–2.7(5) cm long; peduncle and rachis glabrous or with occasional dendritic trichomes like those on the stem; pedicels 1–2.2 cm long, apically dilated with gradual transition between the pedicel and the calyx, articulated 0–0.5 mm from base, glabrous, the pedicel scars small stumps almost overlapping to 4 mm apart. Buds ellipsoid, the corolla long-exserted from the calyx tube before anthesis. Flowers 5-merous, apparently all perfect. Calyx tube ca. 1.5 mm long, broadly cup-shaped, the lobes 0.8–2 mm long, 1–1.5 mm wide at base, deltate, acute to obtuse at the tips, glabrous with tufts of dendritic trichomes at the tips. Corolla 1–2 cm in diameter, violet, stellate, lobed almost to base, the lobes 5–10 mm long, 2–4 mm wide, narrowly ovate, glabrous in the centre of both surfaces with small simple papillate trichomes denser and longer on the margins and tip, the tips of the lobes enlarged and knob-like, perhaps fleshy in live plants. Stamens equal; filament tube ca. 1 mm; free portion of the filaments less than 1 mm long, glabrous; anthers 3.5–4 mm long, ca. 1–1.5 mm wide, broadly ellipsoid, free and clearly separated from one another, smooth abaxially, poricidal at the tips; the pores much smaller than anther apices, ca. 0.3 mm in diameter, not lengthening with age. Ovary conical, glabrous; style 0.8–1 cm long, protruding 3–4 mm above the anthers, slender, curved, glabrous; stigma capitate or distinctly bi-lobed, dark, minutely papillose. Fruit and seeds not known.</p><fig id="F13" position="float" orientation="portrait"><label>Figure 13.</label><caption><p>
          <italic><tp:taxon-name><tp:taxon-name-part taxon-name-part-type="genus">Solanum</tp:taxon-name-part> <tp:taxon-name-part taxon-name-part-type="species">ivohibe</tp:taxon-name-part></tp:taxon-name></italic> D’Arcy &amp; Rakot. <bold>A</bold> Flowering branch <bold>B</bold> Tufts of trichomes in vein axils on leaf undersides (domatia) (based on <italic>Humbert 13429</italic>). Adapted from <xref ref-type="bibr" rid="B25">D’Arcy and Rakotozafy (1994)</xref> with permission of <named-content xmlns:xlink="http://www.w3.org/1999/xlink" xlink:type="simple" content-type="institution" xlink:href="http://grbio.org/institution/mus%C3%A9um-1" id="NCID0ERBFK">Muséum</named-content> National d’Histoire Naturelle.</p></caption><graphic xmlns:xlink="http://www.w3.org/1999/xlink" xlink:href="phytokeys-066-001-g013.jpg" position="float" orientation="portrait" xlink:type="simple" id="oo_95586.jpg"/></fig><!--PageBreak--></tp:treatment-sec><tp:treatment-sec sec-type="distribution" id="SECID0E3BFK"><title>Distribution</title><p>(Figure <xref ref-type="fig" rid="F14">14</xref>). Endemic to Madgascar in the Ivohibe and Andringitra areas of Fianarantsoa province.</p><fig id="F14" position="float" orientation="portrait"><label>Figure 14.</label><caption><p>Distribution of <italic><tp:taxon-name><tp:taxon-name-part taxon-name-part-type="genus">Solanum</tp:taxon-name-part> <tp:taxon-name-part taxon-name-part-type="species">ivohibe</tp:taxon-name-part></tp:taxon-name></italic> D’Arcy &amp; Rakot.</p></caption><graphic xmlns:xlink="http://www.w3.org/1999/xlink" xlink:href="phytokeys-066-001-g014.jpg" position="float" orientation="portrait" xlink:type="simple" id="oo_95587.jpg"/></fig></tp:treatment-sec><tp:treatment-sec sec-type="ecology" id="SECID0E4CFK"><title>Ecology and habitat.</title><p>Riparian and secondary montane forests from approximately 800 to1200 m elevation.</p></tp:treatment-sec><tp:treatment-sec sec-type="Common names and uses" id="SECID0ECDFK"><title>Common names and uses.</title><p>None recorded.</p></tp:treatment-sec><tp:treatment-sec sec-type="Preliminary conservation status" id="SECID0EHDFK"><title>Preliminary conservation status</title><p>(<xref ref-type="bibr" rid="B56">IUCN 2014</xref>). Endangered (<abbrev xmlns:xlink="http://www.w3.org/1999/xlink" xlink:title="Endangered" id="ABBRID0ERDFK" xlink:type="simple">EN</abbrev> B1a, b iii). <abbrev xmlns:xlink="http://www.w3.org/1999/xlink" xlink:title="Extent of Occurrence" id="ABBRID0EVDFK" xlink:type="simple">EOO</abbrev> 950 km<sup>2</sup> (<abbrev xmlns:xlink="http://www.w3.org/1999/xlink" xlink:title="Endangered" id="ABBRID0E2DFK" xlink:type="simple">EN</abbrev>), <abbrev xmlns:xlink="http://www.w3.org/1999/xlink" xlink:title="Area of Occupancy" id="ABBRID0E6DFK" xlink:type="simple">AOO</abbrev> 12 km<sup>2</sup> (<abbrev xmlns:xlink="http://www.w3.org/1999/xlink" xlink:title="Endangered" id="ABBRID0EFEFK" xlink:type="simple">EN</abbrev>). Known collections of <italic><tp:taxon-name><tp:taxon-name-part taxon-name-part-type="genus">Solanum</tp:taxon-name-part> <tp:taxon-name-part taxon-name-part-type="species">ivohibe</tp:taxon-name-part></tp:taxon-name></italic> are currently not sufficient to document its range of occurence with any degree of confidence, but its occurrence in the fragmented wet forests of eastern Madagascar and the paucity of collections leads us to give it a preliminary status that indicates conservation concern.</p></tp:treatment-sec><tp:treatment-sec sec-type="discussion" id="SECID0ETEFK"><title>Discussion.</title><p>
              <italic><tp:taxon-name><tp:taxon-name-part taxon-name-part-type="genus">Solanum</tp:taxon-name-part> <tp:taxon-name-part taxon-name-part-type="species">ivohibe</tp:taxon-name-part></tp:taxon-name></italic> is a slender forest shrub with almost glabrous leaves on decurrent long petioles, prominent domatia on leaf undersides (Fig. <xref ref-type="fig" rid="F13">13</xref> inset), inflorescences with a long peduncle and 10–16 flowers. It seems likely that <italic><tp:taxon-name><tp:taxon-name-part taxon-name-part-type="genus">Solanum</tp:taxon-name-part> <tp:taxon-name-part taxon-name-part-type="species">ivohibe</tp:taxon-name-part></tp:taxon-name></italic> <!--PageBreak-->can grow as a liana. The very few collections suggest it grows along streams in mid-elevation mesic to wet secondary forests in the underexplored and exceptionally diverse area around Andringitra National Park (<xref ref-type="bibr" rid="B70">Lewis et al. 1996</xref>).</p><p>Within Madagascar <italic><tp:taxon-name><tp:taxon-name-part taxon-name-part-type="genus">Solanum</tp:taxon-name-part> <tp:taxon-name-part taxon-name-part-type="species">ivohibe</tp:taxon-name-part></tp:taxon-name></italic> is most similar to <italic><tp:taxon-name><tp:taxon-name-part taxon-name-part-type="genus">Solanum</tp:taxon-name-part> <tp:taxon-name-part taxon-name-part-type="species">sambiranense</tp:taxon-name-part></tp:taxon-name></italic>, and to some extent also with <italic><tp:taxon-name><tp:taxon-name-part taxon-name-part-type="genus">Solanum</tp:taxon-name-part> <tp:taxon-name-part taxon-name-part-type="species">imamense</tp:taxon-name-part></tp:taxon-name></italic> and <italic><tp:taxon-name><tp:taxon-name-part taxon-name-part-type="genus">Solanum</tp:taxon-name-part> <tp:taxon-name-part taxon-name-part-type="species">betroka</tp:taxon-name-part></tp:taxon-name></italic>. <italic><tp:taxon-name><tp:taxon-name-part taxon-name-part-type="genus">Solanum</tp:taxon-name-part> <tp:taxon-name-part taxon-name-part-type="species">ivohibe</tp:taxon-name-part></tp:taxon-name></italic> can be distinguished from <italic><tp:taxon-name><tp:taxon-name-part taxon-name-part-type="genus">Solanum</tp:taxon-name-part> <tp:taxon-name-part taxon-name-part-type="species">sambiranense</tp:taxon-name-part></tp:taxon-name></italic> by its inflorescence bearing 10–16 (versus 3–10) flowers, calyx lobes 0.8–2 mm long tearing for up to 1 mm (versus calyx lobes 4–6 mm long tearing for up to 2 mm), and minute versus larger tufts of trichomes (domatia) in the axils of the veins and midrib of the lower leaf surfaces; it also occurs further south than the <!--PageBreak-->distribution range of <italic><tp:taxon-name><tp:taxon-name-part taxon-name-part-type="genus">Solanum</tp:taxon-name-part> <tp:taxon-name-part taxon-name-part-type="species">sambiranense</tp:taxon-name-part></tp:taxon-name></italic>. <italic><tp:taxon-name><tp:taxon-name-part taxon-name-part-type="genus">Solanum</tp:taxon-name-part> <tp:taxon-name-part taxon-name-part-type="species">ivohibe</tp:taxon-name-part></tp:taxon-name></italic> is sympatric with <italic><tp:taxon-name><tp:taxon-name-part taxon-name-part-type="genus">Solanum</tp:taxon-name-part> <tp:taxon-name-part taxon-name-part-type="species">imamense</tp:taxon-name-part></tp:taxon-name></italic> and <italic><tp:taxon-name><tp:taxon-name-part taxon-name-part-type="genus">Solanum</tp:taxon-name-part> <tp:taxon-name-part taxon-name-part-type="species">betroka</tp:taxon-name-part></tp:taxon-name></italic>; it differs from these two species by its long-decurrent (versus cuneate) leaf bases, larger leaves (&gt; 5 cm long versus shorter than 5 cm), smaller calyx, and calyx lobes &lt; 2 mm long (versus usually &gt; 2 mm long). <xref ref-type="bibr" rid="B25">D’Arcy and Rakotozafy (1994)</xref> considered <italic><tp:taxon-name><tp:taxon-name-part taxon-name-part-type="genus">Solanum</tp:taxon-name-part> <tp:taxon-name-part taxon-name-part-type="species">ivohibe</tp:taxon-name-part></tp:taxon-name></italic> to be a relative of the Mayotte endemic <italic><tp:taxon-name><tp:taxon-name-part taxon-name-part-type="genus">Solanum</tp:taxon-name-part> <tp:taxon-name-part taxon-name-part-type="species">macrothyrsum</tp:taxon-name-part></tp:taxon-name></italic> but with smaller leaves and inflorescences; it shares features with both <italic><tp:taxon-name><tp:taxon-name-part taxon-name-part-type="genus">Solanum</tp:taxon-name-part> <tp:taxon-name-part taxon-name-part-type="species">macrothyrsum</tp:taxon-name-part></tp:taxon-name></italic> and <italic><tp:taxon-name><tp:taxon-name-part taxon-name-part-type="genus">Solanum</tp:taxon-name-part> <tp:taxon-name-part taxon-name-part-type="species">sambiranense</tp:taxon-name-part></tp:taxon-name></italic>. The anthers of <italic><tp:taxon-name><tp:taxon-name-part taxon-name-part-type="genus">Solanum</tp:taxon-name-part> <tp:taxon-name-part taxon-name-part-type="species">ivohibe</tp:taxon-name-part></tp:taxon-name></italic> are longer than those <italic><tp:taxon-name><tp:taxon-name-part taxon-name-part-type="genus">Solanum</tp:taxon-name-part> <tp:taxon-name-part taxon-name-part-type="species">macrothyrsum</tp:taxon-name-part></tp:taxon-name></italic> (3.5–4 mm versus 2.5–3 mm), the calyx lobes are somewhat longer (0.8–2 mm versus under 0.5 mm) and more deeply divided.</p><p>
              <italic><tp:taxon-name><tp:taxon-name-part taxon-name-part-type="genus">Solanum</tp:taxon-name-part> <tp:taxon-name-part taxon-name-part-type="species">ivohibe</tp:taxon-name-part></tp:taxon-name></italic> appears to occupy a somewhat higher elevation, higher moisture, and more closed canopy environment than the similar species <italic><tp:taxon-name><tp:taxon-name-part taxon-name-part-type="genus">Solanum</tp:taxon-name-part> <tp:taxon-name-part taxon-name-part-type="species">betroka</tp:taxon-name-part></tp:taxon-name></italic> in the arid south, <italic><tp:taxon-name><tp:taxon-name-part taxon-name-part-type="genus">Solanum</tp:taxon-name-part> <tp:taxon-name-part taxon-name-part-type="species">sambiranense</tp:taxon-name-part></tp:taxon-name></italic> in fairly dry north-west, and <italic><tp:taxon-name><tp:taxon-name-part taxon-name-part-type="genus">Solanum</tp:taxon-name-part> <tp:taxon-name-part taxon-name-part-type="species">imamense</tp:taxon-name-part></tp:taxon-name></italic> in mesic niches, and the distribution range of <italic><tp:taxon-name><tp:taxon-name-part taxon-name-part-type="genus">Solanum</tp:taxon-name-part> <tp:taxon-name-part taxon-name-part-type="species">ivohibe</tp:taxon-name-part></tp:taxon-name></italic> does not overlap with these species. <italic><tp:taxon-name><tp:taxon-name-part taxon-name-part-type="genus">Solanum</tp:taxon-name-part> <tp:taxon-name-part taxon-name-part-type="species">ivohibe</tp:taxon-name-part></tp:taxon-name></italic> apprears to be sympatric with <italic><tp:taxon-name><tp:taxon-name-part taxon-name-part-type="genus">Solanum</tp:taxon-name-part> <tp:taxon-name-part taxon-name-part-type="species">madagascariense</tp:taxon-name-part></tp:taxon-name></italic> around Andringitra National Park and the surrounding forests although <italic><tp:taxon-name><tp:taxon-name-part taxon-name-part-type="genus">Solanum</tp:taxon-name-part> <tp:taxon-name-part taxon-name-part-type="species">madagascariense</tp:taxon-name-part></tp:taxon-name></italic> occurs in wetter forest.</p><p>The species concept of <italic><tp:taxon-name><tp:taxon-name-part taxon-name-part-type="genus">Solanum</tp:taxon-name-part> <tp:taxon-name-part taxon-name-part-type="species">ivohibe</tp:taxon-name-part></tp:taxon-name></italic> adopted here has little in common with that of <xref ref-type="bibr" rid="B25">D’Arcy and Rakotozafy (1994)</xref>. The protologue lists five collections of <italic><tp:taxon-name><tp:taxon-name-part taxon-name-part-type="genus">Solanum</tp:taxon-name-part> <tp:taxon-name-part taxon-name-part-type="species">ivohibe</tp:taxon-name-part></tp:taxon-name></italic> and places the species in section <italic><tp:taxon-name><tp:taxon-name-part taxon-name-part-type="section">Lemurisolanum</tp:taxon-name-part></tp:taxon-name></italic>. In our view, two of the cited collections represent other taxa: <italic>Humbert 13429</italic> (P00349045, from Ankazondrana), that was used for the illustration in the original description, belongs to our circumscription of <italic><tp:taxon-name><tp:taxon-name-part taxon-name-part-type="genus">Solanum</tp:taxon-name-part> <tp:taxon-name-part taxon-name-part-type="species">madagascariense</tp:taxon-name-part></tp:taxon-name></italic> and <italic>Peltier &amp; Peltier 980</italic> (P00349044, from Toamasina) belongs to our circumscription of <italic><tp:taxon-name><tp:taxon-name-part taxon-name-part-type="genus">Solanum</tp:taxon-name-part> <tp:taxon-name-part taxon-name-part-type="species">humblotii</tp:taxon-name-part></tp:taxon-name></italic>. The type specimen, however, represents a distinct taxon and we recognise <italic><tp:taxon-name><tp:taxon-name-part taxon-name-part-type="genus">Solanum</tp:taxon-name-part> <tp:taxon-name-part taxon-name-part-type="species">ivohibe</tp:taxon-name-part></tp:taxon-name></italic> here, with a narrow circumscription encompassing the type and two other collections (one cited by <xref ref-type="bibr" rid="B25">D’Arcy and Rakotozafy [1994]</xref>) from very near the type locality.</p><p>The protologue of <italic><tp:taxon-name><tp:taxon-name-part taxon-name-part-type="genus">Solanum</tp:taxon-name-part> <tp:taxon-name-part taxon-name-part-type="species">ivohibe</tp:taxon-name-part></tp:taxon-name></italic> cites a holotype at P. There are in fact two duplicates, one of which (P00349043) is clearly marked as such in D’Arcy’s handwriting; we select this specimen here as the lectotype of <italic><tp:taxon-name><tp:taxon-name-part taxon-name-part-type="genus">Solanum</tp:taxon-name-part> <tp:taxon-name-part taxon-name-part-type="species">ivohibe</tp:taxon-name-part></tp:taxon-name></italic>.</p></tp:treatment-sec><tp:treatment-sec sec-type="material" id="SECID0EOQFK"><title>Specimens examined.</title><p>
              <bold>Madagascar. Fianarantsoa</bold>: Ambalavao, Andringitra, edge of Zomandao River, 15 Nov 2010, <italic>Rakotonasolo &amp; Cribb RNF</italic>-<italic>1674</italic> (K); District d’Ivohibe R.N.V., 28 Nov 1951, <italic>Réserves Naturelles Madagascar 3523</italic>-<italic>RN</italic> (P).</p></tp:treatment-sec><ref-list><ref id="B25"><mixed-citation xmlns:xlink="http://www.w3.org/1999/xlink" xlink:type="simple">
          <person-group><name name-style="western"><surname>D’Arcy</surname><given-names>WG</given-names></name><name name-style="western"><surname>Rakotozafy</surname><given-names>A</given-names></name></person-group> (<year>1994</year>) <chapter-title><tp:taxon-name><tp:taxon-name-part taxon-name-part-type="family">Solanaceae</tp:taxon-name-part></tp:taxon-name>. Famille 176</chapter-title>. In: <person-group><name name-style="western"><surname>Morat</surname><given-names>P</given-names></name></person-group> (<role>Ed.</role>) <source>Flore de Madagascar et des Comores</source>. <publisher-name>Muséum National D’Histoire Naturelle</publisher-name>, <publisher-loc>Paris</publisher-loc>, <fpage>1</fpage>–<lpage>146</lpage>.</mixed-citation></ref><ref id="B56"><mixed-citation xmlns:xlink="http://www.w3.org/1999/xlink" xlink:type="simple">
          <institution xlink:type="simple">IUCN</institution> (<year>2014</year>) <source>Guidelines for Using the IUCN Red List Categories and Criteria. Version 11</source>. <comment>Prepared by the Standards and Petitions Subcommittee</comment>. Downloadable from <ext-link xlink:type="simple" ext-link-type="uri" xlink:href="http://www.iucnredlist.org/documents/RedListGuidelines.pdf">http://www.iucnredlist.org/documents/RedListGuidelines.pdf</ext-link></mixed-citation></ref><ref id="B70"><mixed-citation xmlns:xlink="http://www.w3.org/1999/xlink" xlink:type="simple">
          <person-group><name name-style="western"><surname>Lewis</surname><given-names>BA</given-names></name><name name-style="western"><surname>Phillipson</surname><given-names>PB</given-names></name><name name-style="western"><surname>Andrianarisata</surname><given-names>M</given-names></name><name name-style="western"><surname>Rahajasoa</surname><given-names>G</given-names></name><name name-style="western"><surname>Rakotomalaza</surname><given-names>PJ</given-names></name><name name-style="western"><surname>Randriambololona</surname><given-names>M</given-names></name><name name-style="western"><surname>McDonagh</surname><given-names>JF</given-names></name></person-group> (<year>1996</year>) <article-title>A study of the botanical structure, composition and diversity of the eastern slopes of the Reserve Naturelle Integrate d’Andringitra, Madagascar.</article-title> <source>Fieldiana</source> <volume>85</volume>: <fpage>24</fpage>–<lpage>75</lpage>.</mixed-citation></ref></ref-list></tp:taxon-treatment>
