# Supplementary material for: A revision of the “African Non-Spiny” Clade of Solanum L. (Solanum sections Afrosolanum Bitter, Benderianum Bitter, Lemurisolanum Bitter, Lyciosolanum Bitter, Macronesiotes Bitter, and Quadrangulare Bitter: Solanaceae)
Source: PhytoKeys. 2016 Jul 13;(66):1–142. doi: 10.3897/phytokeys.66.8457 (PMC4957028; doi:10.3897/phytokeys.66.8457)
Supplement: XML Treatment for Solanum macrothyrsum [file phytokeys.66.8457-treatment7.xml]

<!DOCTYPE tp:taxon-treatment
  PUBLIC "-//TaxonX//DTD Taxonomic Treatment Publishing DTD v0 20100105//EN" "tax-treatment-NSO.dtd">
<tp:taxon-treatment xmlns:tp="http://www.plazi.org/taxpub"><tp:treatment-meta><kwd-group><label>Taxon classification</label><kwd><named-content content-type="kingdom">Plantae</named-content></kwd><kwd><named-content content-type="order">Solanales</named-content></kwd><kwd><named-content content-type="family">Solanaceae</named-content></kwd></kwd-group><mixed-citation publication-type="journal"><person-group><name><surname>Knapp</surname><given-names>Sandra</given-names></name><name><surname>Vorontsova</surname><given-names>Maria S.</given-names></name></person-group><article-title>A revision of the “African Non-Spiny” Clade of <italic><tp:taxon-name><tp:taxon-name-part taxon-name-part-type="genus">Solanum</tp:taxon-name-part></tp:taxon-name></italic> L. (<italic><tp:taxon-name><tp:taxon-name-part taxon-name-part-type="genus">Solanum</tp:taxon-name-part></tp:taxon-name></italic> sections <italic><tp:taxon-name><tp:taxon-name-part taxon-name-part-type="section">Afrosolanum</tp:taxon-name-part></tp:taxon-name></italic> Bitter, <italic><tp:taxon-name><tp:taxon-name-part taxon-name-part-type="section">Benderianum</tp:taxon-name-part></tp:taxon-name></italic> Bitter, <italic><tp:taxon-name><tp:taxon-name-part taxon-name-part-type="section">Lemurisolanum</tp:taxon-name-part></tp:taxon-name></italic> Bitter, <italic><tp:taxon-name><tp:taxon-name-part taxon-name-part-type="section">Lyciosolanum</tp:taxon-name-part></tp:taxon-name></italic> Bitter, <italic><tp:taxon-name><tp:taxon-name-part taxon-name-part-type="section">Macronesiotes</tp:taxon-name-part></tp:taxon-name></italic> Bitter, and <italic><tp:taxon-name><tp:taxon-name-part taxon-name-part-type="section">Quadrangulare</tp:taxon-name-part></tp:taxon-name></italic> Bitter: <tp:taxon-name><tp:taxon-name-part taxon-name-part-type="family">Solanaceae</tp:taxon-name-part></tp:taxon-name>)</article-title><source>PhytoKeys</source><day>13</day><month>7</month><year>2016</year><volume>2016</volume><issue>66</issue><fpage>1</fpage><lpage>142</lpage><pub-id pub-id-type="doi">10.3897/phytokeys.66.8457</pub-id></mixed-citation></tp:treatment-meta><tp:nomenclature><tp:taxon-name>
              <tp:taxon-name-part taxon-name-part-type="genus">Solanum</tp:taxon-name-part>
              <tp:taxon-name-part taxon-name-part-type="species">macrothyrsum</tp:taxon-name-part>
            </tp:taxon-name><tp:taxon-authority>Dammer, Bot. Jahrb. Syst. 38: 185. 1906.</tp:taxon-authority><xref ref-type="fig" rid="F15">Figure 15</xref></tp:nomenclature><tp:treatment-sec sec-type="material" id="SECID0EESFK"><title>Type.</title><p>Mayotte [French Overseas Department]: Maore (Grande Terre), forêt de Combani, 6 Nov 1884, <italic>L. Humblot 387</italic> (second stage lectotype, designated here; first stage designated by D’Arcy &amp; Rakotozafy 1994, pg. 100: P [P00184304]; isolectotypes: <named-content xmlns:xlink="http://www.w3.org/1999/xlink" content-type="dwc:institutional_code" xlink:type="simple">BM</named-content> [BM000887183], P [P00184305], P [P00184306], P [P00184307], K [K000414185], W [W1889-0038295]).</p></tp:treatment-sec><tp:treatment-sec sec-type="description" id="SECID0ETSFK"><title>Description.</title><p>Liana of forest canopy, height unknown. Stems flexuous, terete, glabrous, green; new growth glabrous or minutely papillate, green; bark of older stems smooth, light grey. Sympodial units plurifoliate, the leaves not geminate, clustered at tips of branches. Leaves simple, (5)6–8 cm long, 3–4(4.5) cm wide, oblong to obovate, membranous to chartaceous, concolorous, glabrous on both surfaces, abaxially sometimes with isolated simple to dendritic trichomes along the midvein and with tufts of tangled simple or dendritic uniseriate trichomes in the axils of the main veins, the lamina texture somewhat altered under the tufts; major veins 4–6 pairs, prominent, spreading at ca. 40° to the midvein, the finer venation faint; base attenuate and decurrent onto the petiole; margins entire; apex acute to apiculate; petiole 1.5–4 cm long, slender, canaliculate, glabrous. Inflorescences terminal, at the apex of a long slender flexuous branch, 7–10 cm long, several times branched, with 15–50 flowers, glabrous; peduncle 4.5–7 cm; pedicels apically dilated, 0.5–0.8 cm long, glabrous except for the occasional simple or sparsely dendritic trichomes just below the articulation, articulated 0–0.5 mm from base; pedicel scars 1.5–8 mm apart, becoming closer together distally, somewhat peg-like. Buds globose, the corolla soon exserted from the calyx tube before anthesis. Flowers 5-merous, apparently all perfect. Calyx tube 1.5–2 mm long, broadly cup-shaped, the lobes ca. 0.5 mm long, 1–1.5 mm wide at base, broadly deltate, rounded to cuspidate at the tips, the sinuses scarious, glabrous with tufts of translucent simple hairs at the tips and sometimes extending along the margins. Corolla 1–2 cm in diameter, mauve to lilac or white with purple towards the centre, stellate, lobed almost to base, the lobes 6–12 mm long, 1.5–4 mm wide, narrowly ovate to obovate, cucullate, glabrous adaxially, with simple to dendritic trichomes sparsely distributed abaxially, denser towards the tips, the margins densely papillate with translucent-violet trichomes ca. 0.1 mm long. Stamens equal; filament tube ca. 1 mm; free portion of the filaments 1–1.5 mm long, glabrous; anthers 2.5–3 mm long, 1.5–2 mm wide, broadly ellipsoid, spreading or very loosely connivent, smooth abaxially, poricidal at the tips, the pores much smaller than anther apices, ca. 0.4 mm in diameter, clearly delineated and not lengthening with age. Ovary conical, glabrous; style 6–9 mm long, protruding 2–3 mm beyond the anthers, slightly curved, glabrous; stigma capitate, minutely papillose. Fruits and seeds not known.</p><fig id="F15" position="float" orientation="portrait"><label>Figure 15.</label><caption><p>
          <italic><tp:taxon-name><tp:taxon-name-part taxon-name-part-type="genus">Solanum</tp:taxon-name-part> <tp:taxon-name-part taxon-name-part-type="species">macrothyrsum</tp:taxon-name-part></tp:taxon-name></italic> Dammer. <bold>A</bold> Flowering branch <bold>B</bold> Open flower <bold>C</bold> Anther, showing round, clearly delineated pores <bold>D</bold> Simple trichome <bold>E</bold> Dendritic trichome. (based on: <bold>A–E</bold> <italic>Barthelat et al. 559</italic>). Scale bar: <bold>A</bold> = 2.5 cm; <bold>B</bold> = 7 mm; <bold>C</bold> = 3.3 mm; <bold>D, E</bold> = 0.3 mm. Drawn by Lucy T. Smith.</p></caption><graphic xmlns:xlink="http://www.w3.org/1999/xlink" xlink:href="phytokeys-066-001-g015.jpg" position="float" orientation="portrait" xlink:type="simple" id="oo_95588.jpg"/></fig></tp:treatment-sec><tp:treatment-sec sec-type="distribution" id="SECID0EFUFK"><title>Distribution</title><p>(Figure <xref ref-type="fig" rid="F16">16</xref>). Endemic to the island(s) of Mayotte (a political department of France geographically situated in the Comoro Islands); only recorded from the largest island Maore (=Mayotte or Grande-Terre).</p><fig id="F16" position="float" orientation="portrait"><label>Figure 16.</label><caption><p>Distribution of <italic><tp:taxon-name><tp:taxon-name-part taxon-name-part-type="genus">Solanum</tp:taxon-name-part> <tp:taxon-name-part taxon-name-part-type="species">macrothyrsum</tp:taxon-name-part></tp:taxon-name></italic> Dammer.</p></caption><graphic xmlns:xlink="http://www.w3.org/1999/xlink" xlink:href="phytokeys-066-001-g016.jpg" position="float" orientation="portrait" xlink:type="simple" id="oo_95589.jpg"/></fig></tp:treatment-sec><tp:treatment-sec sec-type="ecology" id="SECID0EGVFK"><title>Ecology and habitat.</title><p>Wet forests; 200 to 400 m elevation (calculated from locality information; elevation not recorded exactly on any specimens we have seen).</p></tp:treatment-sec><tp:treatment-sec sec-type="Common names and uses" id="SECID0ELVFK"><title>Common names and uses.</title><p>None recorded.</p></tp:treatment-sec><tp:treatment-sec sec-type="Preliminary conservation status" id="SECID0EQVFK"><title>Preliminary conservation status</title><p>(<xref ref-type="bibr" rid="B56">IUCN 2014</xref>). Data Deficient (<abbrev xmlns:xlink="http://www.w3.org/1999/xlink" xlink:title="Data Deficient" id="ABBRID0E1VFK" xlink:type="simple">DD</abbrev>). Known from only two collections on the island of Mayotte collected 100 years apart (see below) with insufficient habitat information to assess its distribution. It is likely to be endangered based on its occurrence on a single small island and the paucity of collections; however, the island is not well-collected, so re-collection of this plant is a priority.</p><!--PageBreak--></tp:treatment-sec><tp:treatment-sec sec-type="discussion" id="SECID0ECWFK"><title>Discussion.</title><p>
              <italic><tp:taxon-name><tp:taxon-name-part taxon-name-part-type="genus">Solanum</tp:taxon-name-part> <tp:taxon-name-part taxon-name-part-type="species">macrothyrsum</tp:taxon-name-part></tp:taxon-name></italic> is a rare liana endemic to Mayotte. It has large bright inflorescences of 15–50 white or violet flowers, large, membranous leaves on long petioles, a very small calyx (less than 1/8 of the corolla length at anthesis) and noticeably short, plump anthers (2.5–3 × 1.5–2 mm) on comparatively long filaments (1–1.5 mm). <italic><tp:taxon-name><tp:taxon-name-part taxon-name-part-type="genus">Solanum</tp:taxon-name-part> <tp:taxon-name-part taxon-name-part-type="species">macrothyrsum</tp:taxon-name-part></tp:taxon-name></italic> is unusual in the group in having little pubescence on its vegetative parts, except some isolated trichomes on abaxial side of the midvein forming tufts in the vein axils (domatia) (see Fig. <xref ref-type="fig" rid="F15">15</xref>). The four duplicates of the type collection show considerable variation in leaf size, leaf thickness and venation; this perhaps represents leaves growing in the sun and in the shade or the type could have been gathered from several plants.</p><!--PageBreak--><p>Since its original description by <xref ref-type="bibr" rid="B26">Dammer (1906)</xref>, <italic><tp:taxon-name><tp:taxon-name-part taxon-name-part-type="genus">Solanum</tp:taxon-name-part> <tp:taxon-name-part taxon-name-part-type="species">macrothyrsum</tp:taxon-name-part></tp:taxon-name></italic> been been known only from the type collection. It was rediscovered on the main island of Mayotte, Maore, in 2001 (<italic>Barthelat &amp; Ali Sifari 559</italic>).</p><p>There are no species of <italic><tp:taxon-name><tp:taxon-name-part taxon-name-part-type="genus">Solanum</tp:taxon-name-part></tp:taxon-name></italic> on Mayotte similar to <italic><tp:taxon-name><tp:taxon-name-part taxon-name-part-type="genus">Solanum</tp:taxon-name-part> <tp:taxon-name-part taxon-name-part-type="species">macrothyrsum</tp:taxon-name-part></tp:taxon-name></italic>. The species that most resembles <italic><tp:taxon-name><tp:taxon-name-part taxon-name-part-type="genus">Solanum</tp:taxon-name-part> <tp:taxon-name-part taxon-name-part-type="species">macrothyrsum</tp:taxon-name-part></tp:taxon-name></italic> is <italic><tp:taxon-name><tp:taxon-name-part taxon-name-part-type="genus">Solanum</tp:taxon-name-part> <tp:taxon-name-part taxon-name-part-type="species">ivohibe</tp:taxon-name-part></tp:taxon-name></italic> from eastern Madagascar: they share long petioles, decurrent leaf bases and branched inflorescences with a long peduncle. The two taxa are clearly distinct. <italic><tp:taxon-name><tp:taxon-name-part taxon-name-part-type="genus">Solanum</tp:taxon-name-part> <tp:taxon-name-part taxon-name-part-type="species">macrothyrsum</tp:taxon-name-part></tp:taxon-name></italic> has anthers 2.5–3 mm (versus 3.5–4 mm) long, inflorescences branching 2–3 times (versus branching once), 15–50 (versus 10–16) flowers per inflorescence, peduncle 4.5–7 cm (versus 2–2.7 cm) long, and calyx lobes up to 0.5 mm long (versus 0.8–2 mm long). <italic><tp:taxon-name><tp:taxon-name-part taxon-name-part-type="genus">Solanum</tp:taxon-name-part> <tp:taxon-name-part taxon-name-part-type="species">madagascariense</tp:taxon-name-part></tp:taxon-name></italic> is the only species with short anthers and open, lax inflorescences like <italic><tp:taxon-name><tp:taxon-name-part taxon-name-part-type="genus">Solanum</tp:taxon-name-part> <tp:taxon-name-part taxon-name-part-type="species">macrothyrsum</tp:taxon-name-part></tp:taxon-name></italic>. <italic><tp:taxon-name><tp:taxon-name-part taxon-name-part-type="genus">Solanum</tp:taxon-name-part> <tp:taxon-name-part taxon-name-part-type="species">macrothyrsum</tp:taxon-name-part></tp:taxon-name></italic> differs from <italic><tp:taxon-name><tp:taxon-name-part taxon-name-part-type="genus">Solanum</tp:taxon-name-part> <tp:taxon-name-part taxon-name-part-type="species">madagascariense</tp:taxon-name-part></tp:taxon-name></italic> in its membranous (versus thick chartaceous to coriaceous) leaves, smaller leaf length to width ratio, petiole 1.5–4 cm (versus 0.4–2 cm) long, and smaller calyx, less than 1/8 (versus 1/6–1/3) of corolla length at anthesis.</p><p>
              <xref ref-type="bibr" rid="B44">Edmonds (2012)</xref>, following the suggestion of R.N. Lester (pers. comm.) and <xref ref-type="bibr" rid="B59">Jaeger (1985)</xref> suggested that <italic><tp:taxon-name><tp:taxon-name-part taxon-name-part-type="genus">Solanum</tp:taxon-name-part> <tp:taxon-name-part taxon-name-part-type="species">macrothyrsum</tp:taxon-name-part></tp:taxon-name></italic> was synonymous with <italic><tp:taxon-name><tp:taxon-name-part taxon-name-part-type="genus">Solanum</tp:taxon-name-part> <tp:taxon-name-part taxon-name-part-type="species">benderianum</tp:taxon-name-part></tp:taxon-name></italic> (here treated as a synonym of <italic><tp:taxon-name><tp:taxon-name-part taxon-name-part-type="genus">Solanum</tp:taxon-name-part> <tp:taxon-name-part taxon-name-part-type="species">runsoriense</tp:taxon-name-part></tp:taxon-name></italic>) from Ethiopia, Uganda and Kenya. <xref ref-type="bibr" rid="B5">Bitter (1917)</xref> also placed <italic><tp:taxon-name><tp:taxon-name-part taxon-name-part-type="genus">Solanum</tp:taxon-name-part> <tp:taxon-name-part taxon-name-part-type="species">macrothyrsum</tp:taxon-name-part></tp:taxon-name></italic> as a relative of the <italic><tp:taxon-name><tp:taxon-name-part taxon-name-part-type="genus">Solanum</tp:taxon-name-part> <tp:taxon-name-part taxon-name-part-type="species">terminale</tp:taxon-name-part></tp:taxon-name></italic> alliance (his section <italic><tp:taxon-name><tp:taxon-name-part taxon-name-part-type="section">Afrosolanum</tp:taxon-name-part></tp:taxon-name></italic>) rather than with the Madagascar endemic species. There are numerous differences between these taxa: the calyx lobes of <italic><tp:taxon-name><tp:taxon-name-part taxon-name-part-type="genus">Solanum</tp:taxon-name-part> <tp:taxon-name-part taxon-name-part-type="species">macrothyrsum</tp:taxon-name-part></tp:taxon-name></italic> are less than 0.5 mm long while the calyx lobes of <italic><tp:taxon-name><tp:taxon-name-part taxon-name-part-type="genus">Solanum</tp:taxon-name-part> <tp:taxon-name-part taxon-name-part-type="species">benderianum</tp:taxon-name-part></tp:taxon-name></italic> are 2–4 mm long; the petioles of <italic><tp:taxon-name><tp:taxon-name-part taxon-name-part-type="genus">Solanum</tp:taxon-name-part> <tp:taxon-name-part taxon-name-part-type="species">macrothyrsum</tp:taxon-name-part></tp:taxon-name></italic> are often longer than ½ of the leaf length while the petioles of <italic><tp:taxon-name><tp:taxon-name-part taxon-name-part-type="genus">Solanum</tp:taxon-name-part> <tp:taxon-name-part taxon-name-part-type="species">runsoriense</tp:taxon-name-part></tp:taxon-name></italic> are less than 1/3 of the leaf length. In addition, the anthers of <italic><tp:taxon-name><tp:taxon-name-part taxon-name-part-type="genus">Solanum</tp:taxon-name-part> <tp:taxon-name-part taxon-name-part-type="species">runsoriense</tp:taxon-name-part></tp:taxon-name></italic> have pores that elongate to lateral slits following dehiscence, while <italic><tp:taxon-name><tp:taxon-name-part taxon-name-part-type="genus">Solanum</tp:taxon-name-part> <tp:taxon-name-part taxon-name-part-type="species">macrothyrsum</tp:taxon-name-part></tp:taxon-name></italic>, like the Malagasy members of this group, has anthers with distinct pores that never elongate. <italic><tp:taxon-name><tp:taxon-name-part taxon-name-part-type="genus">Solanum</tp:taxon-name-part> <tp:taxon-name-part taxon-name-part-type="species">terminale</tp:taxon-name-part></tp:taxon-name></italic> also occurs in the Comoro Islands, but is known there from only a few collections (see discussion and specimens examined for <italic><tp:taxon-name><tp:taxon-name-part taxon-name-part-type="genus">Solanum</tp:taxon-name-part> <tp:taxon-name-part taxon-name-part-type="species">terminale</tp:taxon-name-part></tp:taxon-name></italic>). <italic><tp:taxon-name><tp:taxon-name-part taxon-name-part-type="genus">Solanum</tp:taxon-name-part> <tp:taxon-name-part taxon-name-part-type="species">macrothyrsum</tp:taxon-name-part></tp:taxon-name></italic> differs from <italic><tp:taxon-name><tp:taxon-name-part taxon-name-part-type="genus">Solanum</tp:taxon-name-part> <tp:taxon-name-part taxon-name-part-type="species">terminale</tp:taxon-name-part></tp:taxon-name></italic> in its anthers that never become longitudinally dehiscent, its more openly branched inflorescences with widely spaced flowers, and its tufts of trichomes in the axils of the main leaf veins on the abaxial surfaces.</p><p>
              <xref ref-type="bibr" rid="B5">Bitter (1917)</xref> cites duplicates of type collection from B and P. Dammer almost certainly worked from the B duplicate which is now destroyed. <xref ref-type="bibr" rid="B25">D’Arcy and Rakotozafy (1994)</xref> stated that the lectotype is held at P but do not mention which of the four duplicates they chose. Of these one marked in pen as lectotype, two marked as isolectotypes and one is not annotated with a type label. We have selected the duplicate (P00184304) annotated as “lectotype” (although it is not in D’Arcy’s handwriting) as the second stage lectotype for <italic><tp:taxon-name><tp:taxon-name-part taxon-name-part-type="genus">Solanum</tp:taxon-name-part> <tp:taxon-name-part taxon-name-part-type="species">macrothyrsum</tp:taxon-name-part></tp:taxon-name></italic>. Edmonds (2014) was apparently unaware of this lectotypification when she designated as “lectotype” a Kew duplicate of <italic>Humblot 387</italic>; her lectotypification is superfluous, despite <xref ref-type="bibr" rid="B25">D’Arcy and Rakotozafy (1994)</xref> not having stated “designated here” and identifying a particular sheet.</p><!--PageBreak--></tp:treatment-sec><tp:treatment-sec sec-type="material" id="SECID0ESAGK"><title>Specimens examined.</title><p>
              <bold>Mayotte (French Overseas Department). Maore</bold>: Grande Terre, Tsararano, Reserve Forestière de Tchaourembo, 20 Oct 2001, <italic>Barthelat &amp; Ali Sifari 559</italic> (G, K, <named-content xmlns:xlink="http://www.w3.org/1999/xlink" content-type="dwc:institutional_code" xlink:type="simple">MO</named-content>, P).</p></tp:treatment-sec><ref-list><ref id="B56"><mixed-citation xmlns:xlink="http://www.w3.org/1999/xlink" xlink:type="simple">
          <institution xlink:type="simple">IUCN</institution> (<year>2014</year>) <source>Guidelines for Using the IUCN Red List Categories and Criteria. Version 11</source>. <comment>Prepared by the Standards and Petitions Subcommittee</comment>. Downloadable from <ext-link xlink:type="simple" ext-link-type="uri" xlink:href="http://www.iucnredlist.org/documents/RedListGuidelines.pdf">http://www.iucnredlist.org/documents/RedListGuidelines.pdf</ext-link></mixed-citation></ref><ref id="B26"><mixed-citation xmlns:xlink="http://www.w3.org/1999/xlink" xlink:type="simple">
          <person-group><name name-style="western"><surname>Dammer</surname><given-names>U</given-names></name></person-group> (<year>1906</year> [“<year>1907</year>”]) <article-title><tp:taxon-name><tp:taxon-name-part taxon-name-part-type="family">Solanaceae</tp:taxon-name-part></tp:taxon-name> africanae I.</article-title> <source>Botanische Jahrbücher für Systematik, Pflanzengeschichte und Pflanzengeographie</source> <volume>38</volume>: <fpage>176</fpage>–<lpage>196</lpage>.</mixed-citation></ref><ref id="B44"><mixed-citation xmlns:xlink="http://www.w3.org/1999/xlink" xlink:type="simple">
          <person-group><name name-style="western"><surname>Edmonds</surname><given-names>JM</given-names></name></person-group> (<year>2012</year>) <article-title><italic><tp:taxon-name><tp:taxon-name-part taxon-name-part-type="genus">Solanum</tp:taxon-name-part></tp:taxon-name></italic> spp.</article-title> In: <person-group><name name-style="western"><surname>Beentje</surname><given-names>H</given-names></name></person-group> (<role>Ed.</role>) <source>Flora of Tropical East Africa <tp:taxon-name><tp:taxon-name-part taxon-name-part-type="family">Solanaceae</tp:taxon-name-part></tp:taxon-name></source>. <publisher-name>Royal Botanic Gardens</publisher-name>, <publisher-loc>Kew</publisher-loc>, <fpage>105</fpage>–<lpage>125</lpage>.</mixed-citation></ref><ref id="B59"><mixed-citation xmlns:xlink="http://www.w3.org/1999/xlink" xlink:type="simple">
          <person-group><name name-style="western"><surname>Jaeger</surname><given-names>PM-L</given-names></name></person-group> (<year>1985</year>) <source>Systematic studies in the genus <italic><tp:taxon-name><tp:taxon-name-part taxon-name-part-type="genus">Solanum</tp:taxon-name-part></tp:taxon-name></italic> in Africa</source>. <comment>Ph.D. thesis</comment>, <publisher-name>University of Birmingham</publisher-name>, <publisher-loc>Birmingham, United Kingdom</publisher-loc>.</mixed-citation></ref><ref id="B5"><mixed-citation xmlns:xlink="http://www.w3.org/1999/xlink" xlink:type="simple">
          <person-group><name name-style="western"><surname>Bitter</surname><given-names>G</given-names></name></person-group> (<year>1917</year>) <article-title>Solana Africana II.</article-title> <source>Botanische Jahrbücher für Systematik, Pflanzengeschichte und Pflanzengeographie</source> <volume>54</volume>: <fpage>416</fpage>–<lpage>506</lpage>.</mixed-citation></ref><ref id="B25"><mixed-citation xmlns:xlink="http://www.w3.org/1999/xlink" xlink:type="simple">
          <person-group><name name-style="western"><surname>D’Arcy</surname><given-names>WG</given-names></name><name name-style="western"><surname>Rakotozafy</surname><given-names>A</given-names></name></person-group> (<year>1994</year>) <chapter-title><tp:taxon-name><tp:taxon-name-part taxon-name-part-type="family">Solanaceae</tp:taxon-name-part></tp:taxon-name>. Famille 176</chapter-title>. In: <person-group><name name-style="western"><surname>Morat</surname><given-names>P</given-names></name></person-group> (<role>Ed.</role>) <source>Flore de Madagascar et des Comores</source>. <publisher-name>Muséum National D’Histoire Naturelle</publisher-name>, <publisher-loc>Paris</publisher-loc>, <fpage>1</fpage>–<lpage>146</lpage>.</mixed-citation></ref></ref-list></tp:taxon-treatment>
