# Supplementary material for: A revision of the “African Non-Spiny” Clade of Solanum L. (Solanum sections Afrosolanum Bitter, Benderianum Bitter, Lemurisolanum Bitter, Lyciosolanum Bitter, Macronesiotes Bitter, and Quadrangulare Bitter: Solanaceae)
Source: PhytoKeys. 2016 Jul 13;(66):1–142. doi: 10.3897/phytokeys.66.8457 (PMC4957028; doi:10.3897/phytokeys.66.8457)
Supplement: XML Treatment for Solanum madagascariense [file phytokeys.66.8457-treatment8.xml]

<!DOCTYPE tp:taxon-treatment
  PUBLIC "-//TaxonX//DTD Taxonomic Treatment Publishing DTD v0 20100105//EN" "tax-treatment-NSO.dtd">
<tp:taxon-treatment xmlns:tp="http://www.plazi.org/taxpub"><tp:treatment-meta><kwd-group><label>Taxon classification</label><kwd><named-content content-type="kingdom">Plantae</named-content></kwd><kwd><named-content content-type="order">Solanales</named-content></kwd><kwd><named-content content-type="family">Solanaceae</named-content></kwd></kwd-group><mixed-citation publication-type="journal"><person-group><name><surname>Knapp</surname><given-names>Sandra</given-names></name><name><surname>Vorontsova</surname><given-names>Maria S.</given-names></name></person-group><article-title>A revision of the “African Non-Spiny” Clade of <italic><tp:taxon-name><tp:taxon-name-part taxon-name-part-type="genus">Solanum</tp:taxon-name-part></tp:taxon-name></italic> L. (<italic><tp:taxon-name><tp:taxon-name-part taxon-name-part-type="genus">Solanum</tp:taxon-name-part></tp:taxon-name></italic> sections <italic><tp:taxon-name><tp:taxon-name-part taxon-name-part-type="section">Afrosolanum</tp:taxon-name-part></tp:taxon-name></italic> Bitter, <italic><tp:taxon-name><tp:taxon-name-part taxon-name-part-type="section">Benderianum</tp:taxon-name-part></tp:taxon-name></italic> Bitter, <italic><tp:taxon-name><tp:taxon-name-part taxon-name-part-type="section">Lemurisolanum</tp:taxon-name-part></tp:taxon-name></italic> Bitter, <italic><tp:taxon-name><tp:taxon-name-part taxon-name-part-type="section">Lyciosolanum</tp:taxon-name-part></tp:taxon-name></italic> Bitter, <italic><tp:taxon-name><tp:taxon-name-part taxon-name-part-type="section">Macronesiotes</tp:taxon-name-part></tp:taxon-name></italic> Bitter, and <italic><tp:taxon-name><tp:taxon-name-part taxon-name-part-type="section">Quadrangulare</tp:taxon-name-part></tp:taxon-name></italic> Bitter: <tp:taxon-name><tp:taxon-name-part taxon-name-part-type="family">Solanaceae</tp:taxon-name-part></tp:taxon-name>)</article-title><source>PhytoKeys</source><day>13</day><month>7</month><year>2016</year><volume>2016</volume><issue>66</issue><fpage>1</fpage><lpage>142</lpage><pub-id pub-id-type="doi">10.3897/phytokeys.66.8457</pub-id></mixed-citation></tp:treatment-meta><tp:nomenclature><tp:taxon-name>
              <tp:taxon-name-part taxon-name-part-type="genus">Solanum</tp:taxon-name-part>
              <tp:taxon-name-part taxon-name-part-type="species">madagascariense</tp:taxon-name-part>
            </tp:taxon-name><tp:taxon-authority>Dunal, Prodr. [A.P. de Candolle] 13(1): 99. 1852.</tp:taxon-authority><xref ref-type="fig" rid="F1">Figures 1C</xref><xref ref-type="fig" rid="F17">, 17</xref><!--PageBreak--><!--PageBreak--><tp:nomenclature-citation-list><tp:nomenclature-citation><tp:taxon-name>
                  <tp:taxon-name-part taxon-name-part-type="genus">Solanum</tp:taxon-name-part> <tp:taxon-name-part taxon-name-part-type="species">nitens</tp:taxon-name-part></tp:taxon-name><comment>Baker, J. Bot. 20: 220. 1882. Type. Madagascar. Fianarantsoa: “chiefly in Betsileo-land”, received in K July 1880, <italic>R. Baron 145</italic> (holotype: K [K000414183]; isotypes: E [E00193275], P [P00348975]). </comment></tp:nomenclature-citation><tp:nomenclature-citation><tp:taxon-name>
                  <tp:taxon-name-part taxon-name-part-type="genus">Solanum</tp:taxon-name-part> <tp:taxon-name-part taxon-name-part-type="species">apocynifolium</tp:taxon-name-part></tp:taxon-name><comment>Baker, J. Linn. Soc. 20: 213. 1883. Type. Madagascar. “Central Madagascar”, Oct 1882, <italic>R. Baron 1767</italic> (holotype: K [K000414194]; isotype E [E00193276]). </comment></tp:nomenclature-citation><tp:nomenclature-citation><tp:taxon-name>
                  <tp:taxon-name-part taxon-name-part-type="genus">Solanum</tp:taxon-name-part> <tp:taxon-name-part taxon-name-part-type="species">madagascariense</tp:taxon-name-part></tp:taxon-name><comment>Dammer, Bot. Jahrb. Syst. 38: 184. 1906. nom. illeg., non <tp:taxon-name><tp:taxon-name-part taxon-name-part-type="genus">Solanum</tp:taxon-name-part> <tp:taxon-name-part taxon-name-part-type="species">madagascariense</tp:taxon-name-part></tp:taxon-name> Dunal, 1852. Type. Madagascar. Fianarantsoa: Ivohimanitra forest, Nov 1894, <italic>C.I. Forsyth-Major 15</italic> (lectotype, designated here: K [K000414184]; probable isolectotype: <named-content xmlns:xlink="http://www.w3.org/1999/xlink" content-type="dwc:institutional_code" xlink:type="simple">BM</named-content> [BM000887181]). </comment></tp:nomenclature-citation><tp:nomenclature-citation><tp:taxon-name>
                  <tp:taxon-name-part taxon-name-part-type="genus">Solanum</tp:taxon-name-part> <tp:taxon-name-part taxon-name-part-type="species">clerodendroides</tp:taxon-name-part></tp:taxon-name><comment>Hutch. &amp; Dalziel, Fl. W. Trop. Afr. 2: 206. 1931. Type. “Southern Nigeria, Eket District” [clearly incorrectly labelled], 1912-1913, <italic>Mr. &amp; Mrs. P.A. Talbot 3211</italic> (holotype: K [K000414057]). </comment></tp:nomenclature-citation><tp:nomenclature-citation><tp:taxon-name>
                  <tp:taxon-name-part taxon-name-part-type="genus">Solanum</tp:taxon-name-part> <tp:taxon-name-part taxon-name-part-type="species">antalaha</tp:taxon-name-part></tp:taxon-name><comment>D’Arcy &amp; Rakot., Fl. Madag., Fam. 176: 68. 1994. Type. Madagascar. Antsiranana: R.N-II, Ambohitsalonana, district Antalaha, 23 August 1950, <italic>Reserves Naturelles Madagascar [Zaty] 2738</italic> (lectotype, designated here: P [P00349362]; isolectotypes: P [P00346372], <named-content xmlns:xlink="http://www.w3.org/1999/xlink" content-type="dwc:institutional_code" xlink:type="simple">MO</named-content> [<named-content xmlns:xlink="http://www.w3.org/1999/xlink" content-type="dwc:institutional_code" xlink:type="simple">MO</named-content>-277611], <named-content xmlns:xlink="http://www.w3.org/1999/xlink" content-type="dwc:institutional_code" xlink:type="simple">MO</named-content> [<named-content xmlns:xlink="http://www.w3.org/1999/xlink" content-type="dwc:institutional_code" xlink:type="simple">MO</named-content>-277612]). </comment></tp:nomenclature-citation><tp:nomenclature-citation><tp:taxon-name>
                  <tp:taxon-name-part taxon-name-part-type="genus">Solanum</tp:taxon-name-part> <tp:taxon-name-part taxon-name-part-type="species">marojejy</tp:taxon-name-part></tp:taxon-name><comment>D’Arcy &amp; Rakot., Fl. Madag., Fam. 176: 107. 1994. Type. Madagascar. Antsiranana: Reserve Naturelle de Marojejy; E-facing slope the Manantenina River, N of Mandena, <named-content xmlns:xlink="http://www.w3.org/1999/xlink" content-type="dwc:verbatimCoordinates" xlink:type="simple"><named-content content-type="geo-json" specific-use="{&#34;type&#34;:&#34;Point&#34;,&#34;coordinates&#34;:[49.783333,-14.450000]}" id="NCID0EJGGK" xlink:type="simple">14°27’S 49°47’E</named-content></named-content>, 230-550 m, 21 October 1989, <italic>J.S. Miller &amp; A. Randrianasolo 4329</italic> (holotype: <named-content xmlns:xlink="http://www.w3.org/1999/xlink" content-type="dwc:institutional_code" xlink:type="simple">MO</named-content> [<named-content xmlns:xlink="http://www.w3.org/1999/xlink" content-type="dwc:institutional_code" xlink:type="simple">MO</named-content>-150888]; isotypes: <named-content xmlns:xlink="http://www.w3.org/1999/xlink" content-type="dwc:institutional_code" xlink:type="simple">AD</named-content> [<named-content xmlns:xlink="http://www.w3.org/1999/xlink" content-type="dwc:institutional_code" xlink:type="simple">AD</named-content>-99109143], K [K000212283], P [P00352676], <named-content xmlns:xlink="http://www.w3.org/1999/xlink" content-type="dwc:institutional_code" xlink:type="simple">PRE</named-content> [n.v., fide D’Arcy &amp; Rakotozafy 1994], <named-content xmlns:xlink="http://www.w3.org/1999/xlink" content-type="dwc:institutional_code" xlink:type="simple">TAN</named-content> [TAN000700], <named-content xmlns:xlink="http://www.w3.org/1999/xlink" content-type="dwc:institutional_code" xlink:type="simple">WAG</named-content> [n.v., fide D’Arcy &amp; Rakotozafy 1994]). </comment></tp:nomenclature-citation><tp:nomenclature-citation><tp:taxon-name>
                  <tp:taxon-name-part taxon-name-part-type="genus">Solanum</tp:taxon-name-part> <tp:taxon-name-part taxon-name-part-type="species">madagascariense</tp:taxon-name-part> <tp:taxon-name-part taxon-name-part-type="authority">Dunal</tp:taxon-name-part> <tp:taxon-name-part taxon-name-part-type="infraspecific-rank">var.</tp:taxon-name-part> <tp:taxon-name-part taxon-name-part-type="variety">nitens</tp:taxon-name-part></tp:taxon-name><comment>(Baker) D’Arcy &amp; Rakot., Fl. Madag., Fam. 176: 105. 1994. Type. Based on <tp:taxon-name><tp:taxon-name-part taxon-name-part-type="genus">Solanum</tp:taxon-name-part> <tp:taxon-name-part taxon-name-part-type="species">nitens</tp:taxon-name-part></tp:taxon-name> Baker. </comment></tp:nomenclature-citation></tp:nomenclature-citation-list></tp:nomenclature><tp:treatment-sec sec-type="material" id="SECID0EJIGK"><title>Type.</title><p>Madgascar. “In Madagascar”, <italic>Collector Unknown</italic> (holotype: G-DC [G00144951]).</p><!--PageBreak--><!--PageBreak--></tp:treatment-sec><tp:treatment-sec sec-type="description" id="SECID0ETIGK"><title>Description.</title><p>Liana or small tree (<italic>Gentry 11852</italic>) to 8 m. Stems terete, flattened or faintly ridged, glabrous to sparsely puberulent with simple unicellular papillae ca. 0.05 mm long, or variously pubescent with a mixture of uniseriate dendritic or arachnoid trichomes to 0.5 mm long, glabrescent or the pubescence less dense with age; new growth glabrous or pubescent with dendritic or arachnoid trichomes like those of the stems; bark of older stems smooth or longitudinally ridged, reddish brown, brown, or yellowish brown, somewhat corky on stems &gt; 1 cm in diameter. Sympodial units plurifoliate, the leaves not geminate, evenly distributed along young branches. Leaves simple, (1.5) 3–9 (12) cm long, (1.2) 2–3 (4.5) cm wide, obovate to oblong, thick-chartaceous to thin-coriaceous, often shiny, concolorous to somewhat discolorous, glabrous, sometimes with dendritic trichomes on the midvein on both sides of the lamina; major veins 5–12 pairs, spreading at 60–90° to the midvein and forming loops, the finer venation usually faint or not visible; base cuneate to truncate, sometimes attenuate; margins entire, rarely lobed with a single lobe basally on each side, the lobes up to 8 mm long, rounded, with shallow sinuses; apex acute to acuminate, rarely obtuse and apiculate; petiole 0.4–2 cm long, canaliculate, usually glabrous, less often finely dendritic-pubescent, flexuous and sometimes twining around supports (e.g., <italic>Humbert 31597</italic>, <italic>Miller &amp; Randrianasolo 4339</italic>). Inflorescences terminal at the apex of branches, (2.5)5–20(25) cm long, furcate or several times branched, with (8)15–45(100) flowers, glabrous or with variable dendritic pubescence paralleling that of the stems; peduncle 1.5–5 cm long; pedicels 0.4–1.1 cm long, apically dilated, always glabrous, when the rachis is pubescent a clear boundary line visible between the glabrous petiole and the pubescent rachis (a few trichomes occasionally found at the pedicel base) , articulated 0–2 mm from base; pedicel scars irregularly spaced 1–4 mm apart, often appearing as apically dilated pegs. Buds globose or broadly ellipsoid, the corolla soon exserted from the calyx tube. Flowers 5-merous, apparently all perfect. Calyx tube 2–3 mm long, broadly cup-shaped or conical, the lobes up to 1 mm long, 1.5–2 mm wide at base, often irregular or almost absent, broadly deltate, rounded to cuspidate at the tips, glabrous or with sparse short simple trichomes; margin often thickened, with dense tufts of simple hairs at the tips. Corolla 1–2 cm in diameter, white to violet, stellate, lobed almost to base, the lobes 4–10 mm long 1.5–2.5 mm wide, narrowly deltate to linear, sometimes aristate with a puberulous appendage ca. 0.5 mm long arising from the adaxial surface of the lobe just below the apex, glabrous adaxially, glabrous to puberulous abaxially with dendritic trichomes that are longer at the lobe tips. Stamens equal; filament tube 0.5–1 mm; free portion of the filaments 1–2 mm; anthers 2.5–4 mm long, ca. 1.5 mm wide, broadly ellipsoid, usually somewhat connivent, smooth or papillose abaxially, poricidal at the tips, the pores about the same diameter as the anther apices, clearly delineated and not lengthening with age. Ovary conical, glabrous; style 6–12 mm long, protruding 1.5–4 mm beyond the anthers, straight or curved, glabrous; stigma clavate to capitate, the surface smooth to minutely papillose. Fruit a globose berry, sometimes ellipsoid, 0.5–1.2 cm diameter, black or purplish black at maturity, the pericarp thin, collapsing on drying to reveal the outline of the seeds, glabrous; fruiting pedicels 1–1.2 cm long, 0.5–0.7 mm diameter <!--PageBreak-->at base, pendent to spreading; fruiting calyx slightly accrescent, the lobes becoming woody with a light-coloured margin. Seeds 20–40(+) per berry, 1.5–4 mm long, 1–2.5 mm wide, ovoid reniform or somewhat flattened, golden-orange or reddish brown, the surface deeply pitted, the testal cells pentagonal or slightly sinuate in outline.</p><fig id="F17" position="float" orientation="portrait"><label>Figure 17.</label><caption><p>
          <italic><tp:taxon-name><tp:taxon-name-part taxon-name-part-type="genus">Solanum</tp:taxon-name-part> <tp:taxon-name-part taxon-name-part-type="species">madagascariense</tp:taxon-name-part></tp:taxon-name></italic> Dunal. <bold>A</bold> Flowering branch <bold>B</bold> Berry showing thin pericarp through which seeds are visible (based on: A, <italic>Bosser 16852</italic> <bold>B</bold> <italic>Homelle s.n.</italic>). Adapted from <xref ref-type="bibr" rid="B25">D’Arcy and Rakotozafy (1994)</xref> with permission of <named-content xmlns:xlink="http://www.w3.org/1999/xlink" xlink:type="simple" content-type="institution" xlink:href="http://grbio.org/institution/mus%C3%A9um-1" id="NCID0EBKGK">Muséum</named-content> National d’Histoire Naturelle.</p></caption><graphic xmlns:xlink="http://www.w3.org/1999/xlink" xlink:href="phytokeys-066-001-g017.jpg" position="float" orientation="portrait" xlink:type="simple" id="oo_95590.jpg"/></fig></tp:treatment-sec><tp:treatment-sec sec-type="distribution" id="SECID0ELKGK"><title>Distribution</title><p>(Figure <xref ref-type="fig" rid="F18">18</xref>). Endemic to Madagascar, throughout central and eastern parts of the island, with a few records from humid forests on the western part of the island.</p><fig id="F18" position="float" orientation="portrait"><label>Figure 18.</label><caption><p>Distribution of <italic><tp:taxon-name><tp:taxon-name-part taxon-name-part-type="genus">Solanum</tp:taxon-name-part> <tp:taxon-name-part taxon-name-part-type="species">madagascariense</tp:taxon-name-part></tp:taxon-name></italic> Dunal.</p></caption><graphic xmlns:xlink="http://www.w3.org/1999/xlink" xlink:href="phytokeys-066-001-g018.jpg" position="float" orientation="portrait" xlink:type="simple" id="oo_95591.jpg"/></fig></tp:treatment-sec><tp:treatment-sec sec-type="ecology" id="SECID0EMLGK"><title>Ecology and habitat.</title><p>Humid and subhumid forests; sometimes found in disturbed vegetation by the roadside; 0–1500 m elevation.</p></tp:treatment-sec><tp:treatment-sec sec-type="Common names and uses" id="SECID0ERLGK"><title>Common names and uses.</title><p>Madagascar. Antsiranana: vahimasina (<italic>Humbert 18109</italic>), vahimbingy (<italic>RN Madagascar 2738</italic>, <italic>Miller &amp; Randrianasolo 4563</italic>), vahinazo <!--PageBreak-->(<italic>RN Madagascar 8388</italic>), voajaboala (<italic>Miller &amp; Randrianasolo 4329</italic>); Fianarantsoa: keranzy (<italic>Anon. 4026</italic>), vahimaitso (<italic>Malcomer et al. 1581</italic>), vahivahy (<italic>Randriantafika 15</italic>). No uses recorded.</p></tp:treatment-sec><tp:treatment-sec sec-type="Preliminary conservation status" id="SECID0EJMGK"><title>Preliminary conservation status</title><p>(<xref ref-type="bibr" rid="B56">IUCN 2014</xref>). <abbrev xmlns:xlink="http://www.w3.org/1999/xlink" id="ABBRID0ETMGK" xlink:type="simple"><def><p>Least Concern </p></def>(LC)</abbrev>. <abbrev xmlns:xlink="http://www.w3.org/1999/xlink" xlink:title="Extent of Occurrence" id="ABBRID0EZMGK" xlink:type="simple">EOO</abbrev> 551,384 km<sup>2</sup> (<abbrev xmlns:xlink="http://www.w3.org/1999/xlink" xlink:title="Least Concern" id="ABBRID0E6MGK" xlink:type="simple">LC</abbrev>), <abbrev xmlns:xlink="http://www.w3.org/1999/xlink" xlink:title="Area of Occupancy" id="ABBRID0EDNGK" xlink:type="simple">AOO</abbrev> 436 km<sup>2</sup> (<abbrev xmlns:xlink="http://www.w3.org/1999/xlink" xlink:title="Endangered" id="ABBRID0EJNGK" xlink:type="simple">EN</abbrev>). <italic><tp:taxon-name><tp:taxon-name-part taxon-name-part-type="genus">Solanum</tp:taxon-name-part> <tp:taxon-name-part taxon-name-part-type="species">madagascariense</tp:taxon-name-part></tp:taxon-name></italic> is a common liana, and occurs in several different forest types, including in some protected areas. Its local rarity and patchiness of distribution, along with its range of morphological varability (see below) suggest further studies as to local abundance are necessary.</p></tp:treatment-sec><tp:treatment-sec sec-type="discussion" id="SECID0EXNGK"><title>Discussion.</title><p>
              <italic><tp:taxon-name><tp:taxon-name-part taxon-name-part-type="genus">Solanum</tp:taxon-name-part> <tp:taxon-name-part taxon-name-part-type="species">madagascariense</tp:taxon-name-part></tp:taxon-name></italic> is a liana with prominent terminal inflorescences of 15–45 white to deep purple flowers (Fig. <xref ref-type="fig" rid="F1">1C</xref>), sturdy branches, and thick leaves. It occurs throughout Madagascar’s wet forests which are situated predominantly on the eastern coast, adjacent parts of the High Plateau, and northern parts of the island. It is the most common and variable species of endemic non-spiny <italic><tp:taxon-name><tp:taxon-name-part taxon-name-part-type="genus">Solanum</tp:taxon-name-part></tp:taxon-name></italic>.</p><p>
              <italic><tp:taxon-name><tp:taxon-name-part taxon-name-part-type="genus">Solanum</tp:taxon-name-part> <tp:taxon-name-part taxon-name-part-type="species">madagascariense</tp:taxon-name-part></tp:taxon-name></italic> is similar and possibly closely related to the rare and local species <italic><tp:taxon-name><tp:taxon-name-part taxon-name-part-type="genus">Solanum</tp:taxon-name-part> <tp:taxon-name-part taxon-name-part-type="species">trichopetiolatum</tp:taxon-name-part></tp:taxon-name></italic> and <italic><tp:taxon-name><tp:taxon-name-part taxon-name-part-type="genus">Solanum</tp:taxon-name-part> <tp:taxon-name-part taxon-name-part-type="species">humblotii</tp:taxon-name-part></tp:taxon-name></italic>. It can be distinguished from <italic><tp:taxon-name><tp:taxon-name-part taxon-name-part-type="genus">Solanum</tp:taxon-name-part> <tp:taxon-name-part taxon-name-part-type="species">trichopetiolatum</tp:taxon-name-part></tp:taxon-name></italic> by its glabrous petioles (versus petioles with long simple trichomes 0.5–0.15 mm long); <italic><tp:taxon-name><tp:taxon-name-part taxon-name-part-type="genus">Solanum</tp:taxon-name-part> <tp:taxon-name-part taxon-name-part-type="species">trichopetiolatum</tp:taxon-name-part></tp:taxon-name></italic> also has looser inflorescences with finer branches and fewer flowers, a greater tendency towards discolorous oblong leaves and is restricted to a narrow area of Antsiranana. <italic><tp:taxon-name><tp:taxon-name-part taxon-name-part-type="genus">Solanum</tp:taxon-name-part> <tp:taxon-name-part taxon-name-part-type="species">madagascariense</tp:taxon-name-part></tp:taxon-name></italic> differs from <italic><tp:taxon-name><tp:taxon-name-part taxon-name-part-type="genus">Solanum</tp:taxon-name-part> <tp:taxon-name-part taxon-name-part-type="species">humblotii</tp:taxon-name-part></tp:taxon-name></italic> in its large, many-branched inflorescence with many flowers; <italic><tp:taxon-name><tp:taxon-name-part taxon-name-part-type="genus">Solanum</tp:taxon-name-part> <tp:taxon-name-part taxon-name-part-type="species">humblotii</tp:taxon-name-part></tp:taxon-name></italic> has an unbranched inflorescence with few flowers and is restricted to the northern part of Madagascar in Toamasina.</p><p>
              <italic><tp:taxon-name><tp:taxon-name-part taxon-name-part-type="genus">Solanum</tp:taxon-name-part> <tp:taxon-name-part taxon-name-part-type="species">madagascariense</tp:taxon-name-part></tp:taxon-name></italic> as delimited here encompasses great range of variation. It is possible to isolate groups of specimens with small long narrow leaves, groups of specimens with wide coriaceous leaves and fewer veins, and groups of specimens with sparse inflorescences and hariy leaves, but intermedidates between all these forms are common. The name <italic><tp:taxon-name><tp:taxon-name-part taxon-name-part-type="genus">Solanum</tp:taxon-name-part> <tp:taxon-name-part taxon-name-part-type="species">apocynifolium</tp:taxon-name-part></tp:taxon-name></italic> has been used to describe individuals with tomentose stems and smaller leaves. Variation in indumentum is continuous with that observed in other populations of <italic><tp:taxon-name><tp:taxon-name-part taxon-name-part-type="genus">Solanum</tp:taxon-name-part> <tp:taxon-name-part taxon-name-part-type="species">madagascariense</tp:taxon-name-part></tp:taxon-name></italic>, and leaf size seems to be largely determined by ecological factors. <italic><tp:taxon-name><tp:taxon-name-part taxon-name-part-type="genus">Solanum</tp:taxon-name-part> <tp:taxon-name-part taxon-name-part-type="species">apocynifolium</tp:taxon-name-part></tp:taxon-name></italic> was accepted by <xref ref-type="bibr" rid="B5">Bitter (1917)</xref>, tentatively accepted by <xref ref-type="bibr" rid="B25">D’Arcy and Rakotozafy (1994)</xref> with acknowledgement of continuous variation, and accepted at the level of variety by the late R.N. Lester (unpublished manuscript). Forms recognised as the two taxa are the extremes of a range of morphological variation and are here considered to be conspecific. <italic><tp:taxon-name><tp:taxon-name-part taxon-name-part-type="genus">Solanum</tp:taxon-name-part> <tp:taxon-name-part taxon-name-part-type="species">nitens</tp:taxon-name-part></tp:taxon-name></italic> is a smaller glabrous variant of <italic><tp:taxon-name><tp:taxon-name-part taxon-name-part-type="genus">Solanum</tp:taxon-name-part> <tp:taxon-name-part taxon-name-part-type="species">madagascariense</tp:taxon-name-part></tp:taxon-name></italic> with shiny subcoriaceous leaves and a shrubby, densely branched growth form that grows in drier, more central areas of Madagascar. It was accepted by <xref ref-type="bibr" rid="B5">Bitter (1917)</xref>, reduced to a variety by <xref ref-type="bibr" rid="B25">D’Arcy and Rakotozafy (1994)</xref> and considered a synonym of <italic><tp:taxon-name><tp:taxon-name-part taxon-name-part-type="genus">Solanum</tp:taxon-name-part> <tp:taxon-name-part taxon-name-part-type="species">madagascariense</tp:taxon-name-part></tp:taxon-name></italic> by Lester (unpublished manuscript). We agree with Richard Lester’s assessment and <italic><tp:taxon-name><tp:taxon-name-part taxon-name-part-type="genus">Solanum</tp:taxon-name-part> <tp:taxon-name-part taxon-name-part-type="species">nitens</tp:taxon-name-part></tp:taxon-name></italic> is included in <italic><tp:taxon-name><tp:taxon-name-part taxon-name-part-type="genus">Solanum</tp:taxon-name-part> <tp:taxon-name-part taxon-name-part-type="species">madagascariense</tp:taxon-name-part></tp:taxon-name></italic> as an arid environment variant. <italic><tp:taxon-name><tp:taxon-name-part taxon-name-part-type="genus">Solanum</tp:taxon-name-part> <tp:taxon-name-part taxon-name-part-type="species">antalaha</tp:taxon-name-part></tp:taxon-name></italic> is a wet environment variant of <italic><tp:taxon-name><tp:taxon-name-part taxon-name-part-type="genus">Solanum</tp:taxon-name-part> <tp:taxon-name-part taxon-name-part-type="species">madagascariense</tp:taxon-name-part></tp:taxon-name></italic> occurring further north, representing mature or shade dwelling individuals. <italic><tp:taxon-name><tp:taxon-name-part taxon-name-part-type="genus">Solanum</tp:taxon-name-part> <tp:taxon-name-part taxon-name-part-type="species">antalaha</tp:taxon-name-part></tp:taxon-name></italic> has glabrous leaves, petioles, stems, and corolla, and leaves with fewer veins; it was described as having larger anthers <!--PageBreak-->but these are less than 3.8 mm long on the type specimen, within the variation range of <italic><tp:taxon-name><tp:taxon-name-part taxon-name-part-type="genus">Solanum</tp:taxon-name-part> <tp:taxon-name-part taxon-name-part-type="species">madagascariense</tp:taxon-name-part></tp:taxon-name></italic> (2.5-4 mm long). <italic><tp:taxon-name><tp:taxon-name-part taxon-name-part-type="genus">Solanum</tp:taxon-name-part> <tp:taxon-name-part taxon-name-part-type="species">marojejy</tp:taxon-name-part></tp:taxon-name></italic> was described as a Marojejy endemic with dorsally papillose anther surfaces and glabrous petioles; both of these features, however, are commonly observed in populations of <italic><tp:taxon-name><tp:taxon-name-part taxon-name-part-type="genus">Solanum</tp:taxon-name-part> <tp:taxon-name-part taxon-name-part-type="species">madagascariense</tp:taxon-name-part></tp:taxon-name></italic> from other localities. <italic><tp:taxon-name><tp:taxon-name-part taxon-name-part-type="genus">Solanum</tp:taxon-name-part> <tp:taxon-name-part taxon-name-part-type="species">marojejy</tp:taxon-name-part></tp:taxon-name></italic> is here considered to be conspecific with <italic><tp:taxon-name><tp:taxon-name-part taxon-name-part-type="genus">Solanum</tp:taxon-name-part> <tp:taxon-name-part taxon-name-part-type="species">madagascariense</tp:taxon-name-part></tp:taxon-name></italic>. <italic><tp:taxon-name><tp:taxon-name-part taxon-name-part-type="genus">Solanum</tp:taxon-name-part> <tp:taxon-name-part taxon-name-part-type="species">clerodendroides</tp:taxon-name-part></tp:taxon-name></italic> is a specimen of <italic><tp:taxon-name><tp:taxon-name-part taxon-name-part-type="genus">Solanum</tp:taxon-name-part> <tp:taxon-name-part taxon-name-part-type="species">madagascariense</tp:taxon-name-part></tp:taxon-name></italic> almost certainly incorrectly labelled as collected in Nigeria (fide H. Heine 1967, in sched.)</p><p>Unusually large papillae seen on the abaxial anther surface of some collections have been postulated to restrict access to pollen or provide support or orientation cues for pollinating bees (<xref ref-type="bibr" rid="B24">D’Arcy 1992</xref>). Only three specimens with lobed leaves have been seen, but lobed leaves may be more common in juvenile plants as is true in the Dulcamaroid clade (Knapp 2103). An unusual specimen at P from a cultivated plant in the garden at Antananarivo (<italic>s. coll. 2174</italic>, P04063654) is from a plant with inflorescences on many short branches and only 2-3 flowers per inflorescence and somewhat resembles <italic><tp:taxon-name><tp:taxon-name-part taxon-name-part-type="genus">Solanum</tp:taxon-name-part> <tp:taxon-name-part taxon-name-part-type="species">humblotii</tp:taxon-name-part></tp:taxon-name></italic>, but morphologically conforms to <italic><tp:taxon-name><tp:taxon-name-part taxon-name-part-type="genus">Solanum</tp:taxon-name-part> <tp:taxon-name-part taxon-name-part-type="species">madagascariense</tp:taxon-name-part></tp:taxon-name></italic> in terms of floral form, calyx size and leaf morphology.</p><p>We have chosen <italic>Forsyth-Major 15</italic> [K000414184] as the lectotype for <italic><tp:taxon-name><tp:taxon-name-part taxon-name-part-type="genus">Solanum</tp:taxon-name-part> <tp:taxon-name-part taxon-name-part-type="species">madagascariense</tp:taxon-name-part></tp:taxon-name></italic> Dammer (nom. illeg., a later homonym of <italic><tp:taxon-name><tp:taxon-name-part taxon-name-part-type="genus">Solanum</tp:taxon-name-part> <tp:taxon-name-part taxon-name-part-type="species">madagascariense</tp:taxon-name-part></tp:taxon-name></italic> Dunal) as it is the only unambiguous duplicate of the type collection number we have found. It is probable that the sheet at <named-content xmlns:xlink="http://www.w3.org/1999/xlink" content-type="dwc:institutional_code" xlink:type="simple">BM</named-content> labelled <italic>Forsyth-Major 55</italic> [BM000887181] is another duplicate (and thus an isolectotype), curatorial annotation on the <named-content xmlns:xlink="http://www.w3.org/1999/xlink" content-type="dwc:institutional_code" xlink:type="simple">BM</named-content> sheet suggests 55 may be an error for 15.</p><p>The protologue of <italic><tp:taxon-name><tp:taxon-name-part taxon-name-part-type="genus">Solanum</tp:taxon-name-part> <tp:taxon-name-part taxon-name-part-type="species">antalaha</tp:taxon-name-part></tp:taxon-name></italic> cites a holotype at P; of the two duplicates of the type collection P00349362 has been selected as the lectotype because it annotated as “holotype” in W.G. D’Arcy’s handwriting.</p></tp:treatment-sec><tp:treatment-sec sec-type="material" id="SECID0EG1GK"><title>Selected specimens examined.</title><p>
              <bold>Madagascar. Antananarivo</bold>: Manjakandriana, Mandraka, Aug 1906, <italic>D’Alleizette 988</italic> (P); Tampoketsa de Ankazobe, 5-12 km E of highway 31 km N of Ankazobe, 19 May 1974, <italic>Gentry 11852</italic> (<named-content xmlns:xlink="http://www.w3.org/1999/xlink" content-type="dwc:institutional_code" xlink:type="simple">MO</named-content>, <named-content xmlns:xlink="http://www.w3.org/1999/xlink" content-type="dwc:institutional_code" xlink:type="simple">NY</named-content>); Antananarivo-Nord, la forêt à l’Est d’Ambakolaona, 11 Nov 1912, <italic>Humbert &amp; Viguier 1265</italic> (P); mont Kalambatitra et ses abords, Nov 1933, <italic>Humbert 11901</italic> (<named-content xmlns:xlink="http://www.w3.org/1999/xlink" content-type="dwc:institutional_code" xlink:type="simple">MO</named-content>, P); foret d’Ankilahila, 16.2 km SE de Tsinjoarivo, le long de la riviere d’Andrindrimbola, 21 Jan 1999, <italic>Messmer &amp; Andriatsiferana 744</italic> (G, K); Andramasina, Ambohimiadana, Kelilanina, Antsararoloha, 15 Dec 2009, <italic>Rakotonasolo et al. RNF-1535</italic> (K); forêt d’Andranomay à 2 km à l’Est d’Andranomay et 13 km au SE d’Ankazobe, 20 Dec 1996, <italic>Randrianaivo 47</italic> (<named-content xmlns:xlink="http://www.w3.org/1999/xlink" content-type="dwc:institutional_code" xlink:type="simple">BR</named-content>, <named-content xmlns:xlink="http://www.w3.org/1999/xlink" content-type="dwc:institutional_code" xlink:type="simple">MO</named-content>); Ambohitantely RS, à 36 km au Nord Est d’Ankazobe, 1 km à l’Est des Batiments de l’Angap, 14 Jan 1997, <italic>Randrianaivo et al. 59</italic> (<named-content xmlns:xlink="http://www.w3.org/1999/xlink" content-type="dwc:institutional_code" xlink:type="simple">MO</named-content>, <named-content xmlns:xlink="http://www.w3.org/1999/xlink" content-type="dwc:institutional_code" xlink:type="simple">NY</named-content>, <named-content xmlns:xlink="http://www.w3.org/1999/xlink" content-type="dwc:institutional_code" xlink:type="simple">TAN</named-content>). <bold>Antsiranana</bold>: Ampasindava, forêt de Betsitsika, 12 Dec 2008, <italic>Ammann et al.193</italic> (G); Anamalaho, massif de Makirovana, au Nord-Ouest de Sambava, 22 Aug 2007, <italic>Andriamihajarivo et al. 1256</italic> (<named-content xmlns:xlink="http://www.w3.org/1999/xlink" content-type="dwc:institutional_code" xlink:type="simple">TAN</named-content>); Tsaratanana Massif, along path from Mangindrano to Mahatsabory Mica, 19 Oct 2001, <italic>Birkinshaw et al. 978</italic> (<named-content xmlns:xlink="http://www.w3.org/1999/xlink" content-type="dwc:institutional_code" xlink:type="simple">MO</named-content>, <named-content xmlns:xlink="http://www.w3.org/1999/xlink" content-type="dwc:institutional_code" xlink:type="simple">NY</named-content>, P, <named-content xmlns:xlink="http://www.w3.org/1999/xlink" content-type="dwc:institutional_code" xlink:type="simple">TAN</named-content>); montagnes entre le haut Sambirano et le haut Maivarano (entre Mangindrano et Ampanompia), Nov 1937, <italic>Humbert 18109</italic> (P); environs d’Andapa, bassin de la Lokoho, 1948, <italic>Humbert &amp; Capuron 21939</italic> (P); Reserve Speciale Manon<!--PageBreak-->garivo, E of Ankaramy, Bekolosy, 7 Dec 1992, <italic>Malcomber et al. 1998</italic> (<named-content xmlns:xlink="http://www.w3.org/1999/xlink" content-type="dwc:institutional_code" xlink:type="simple">BR</named-content>, G, K, <named-content xmlns:xlink="http://www.w3.org/1999/xlink" content-type="dwc:institutional_code" xlink:type="simple">MO</named-content> x2, <named-content xmlns:xlink="http://www.w3.org/1999/xlink" content-type="dwc:institutional_code" xlink:type="simple">NY</named-content>, P); Reserve Naturelle Marojejy, along the trail to the summit of Marojejy Est, NW of Mandena between the first and second camps, 6 Oct 1988, <italic>Miller et al. 3413</italic> (K, <named-content xmlns:xlink="http://www.w3.org/1999/xlink" content-type="dwc:institutional_code" xlink:type="simple">MO</named-content> x2, P, <named-content xmlns:xlink="http://www.w3.org/1999/xlink" content-type="dwc:institutional_code" xlink:type="simple">TAN</named-content>); commune rurale de Daraina, forêt de Binara, 20 Nov 2005, <italic>Nusbaumer &amp; Ranirison 1637</italic> (G,K); commune rurale de Bealampona, village de Mandritsarahely, Sud-Ouest d’Andapa, 18 Oct 1994, <italic>Ravelonarivo et al. 418</italic> (<named-content xmlns:xlink="http://www.w3.org/1999/xlink" content-type="dwc:institutional_code" xlink:type="simple">MO</named-content>, <named-content xmlns:xlink="http://www.w3.org/1999/xlink" content-type="dwc:institutional_code" xlink:type="simple">NY</named-content>, P); Ambilobe, Beramanja, fôret de Salabenono, sur la chaine Galoko, 7 km au sud-est d’Anketrabe, 25 Nov 2006, <italic>Razafitsalama &amp; Torze 1145</italic> (<named-content xmlns:xlink="http://www.w3.org/1999/xlink" content-type="dwc:institutional_code" xlink:type="simple">MO</named-content>, <named-content xmlns:xlink="http://www.w3.org/1999/xlink" content-type="dwc:institutional_code" xlink:type="simple">TAN</named-content>); Marotolana, Ampanompy, 5 Apr 2001, <italic>Razakamalaka et al. 104</italic> (<named-content xmlns:xlink="http://www.w3.org/1999/xlink" content-type="dwc:institutional_code" xlink:type="simple">MO</named-content>, <named-content xmlns:xlink="http://www.w3.org/1999/xlink" content-type="dwc:institutional_code" xlink:type="simple">TAN</named-content>); canton de Manaka est, district d’Antalaha, Rés. nat. 3, 9 Nov 1952, <italic>Réserves Naturelles Madagascar 4480</italic> (P); Marozato, district d’Ambanja, Rés. 4, 18 Nov 1952, <italic>Réserves Naturelles Madagascar 4499</italic> (P, <named-content xmlns:xlink="http://www.w3.org/1999/xlink" content-type="dwc:institutional_code" xlink:type="simple">TAN</named-content>); Sambava, Marojejy National Park, path down from camp 3 (camp Simpona) to camp 2 (camp Marojejia), 17 Oct 2011, <italic>Vorontsova et al. 498</italic> (K, <named-content xmlns:xlink="http://www.w3.org/1999/xlink" content-type="dwc:institutional_code" xlink:type="simple">TAN</named-content>); Cap Masoala Grand Parc, haut vallée d’Anaovanandrano, 26 Sep 2003, <italic>Wohlhauser et al. 648</italic> (G). <bold>Fianarantsoa</bold>: Fianarantsoa rural, forêt d’Ambondrombe, <italic>Anonymous 4026</italic> (P); Betanatana Forest Reserve, Fargangana, Ankarana, Manobo, 28 Aug 2008, <italic>Bussmann et al. 15257</italic> (<named-content xmlns:xlink="http://www.w3.org/1999/xlink" content-type="dwc:institutional_code" xlink:type="simple">MO</named-content>, <named-content xmlns:xlink="http://www.w3.org/1999/xlink" content-type="dwc:institutional_code" xlink:type="simple">TAN</named-content>); forêt basse au PK 298 (Sud Ambositra), 12 Dec 1974, <italic>Cremers 3635</italic> (<named-content xmlns:xlink="http://www.w3.org/1999/xlink" content-type="dwc:institutional_code" xlink:type="simple">MO</named-content>, P); Vondrozo, province de Farangana, bord de route en forêt, 9 Sep 1926, <italic>Decary 5235</italic> (P); Ambositra, Ambohimitombo, 21 Dec 1894, <italic>Forsyth-Major 325</italic> (K); Bassin de l’Itomampy, mont Papanga prés de Befotaka, Dec 1928, <italic>Humbert 6912</italic> (P); massif de l’Ivakoany, pentes orientales du massif, 1933, <italic>Humbert 12240</italic> (P); forêt ombrophile d’Ambatofitorahana, 2 Mar 1960, <italic>Keraudren 229</italic> (<named-content xmlns:xlink="http://www.w3.org/1999/xlink" content-type="dwc:institutional_code" xlink:type="simple">MO</named-content>); Parc National Ranomafana, Parcelle I, south of Ambohimiera, valley of Sakavolo river, 15 Sep 1992, <italic>Malcomber et al. 1581</italic> (<named-content xmlns:xlink="http://www.w3.org/1999/xlink" content-type="dwc:institutional_code" xlink:type="simple">BR</named-content>, G, K, <named-content xmlns:xlink="http://www.w3.org/1999/xlink" content-type="dwc:institutional_code" xlink:type="simple">MO</named-content> x2, <named-content xmlns:xlink="http://www.w3.org/1999/xlink" content-type="dwc:institutional_code" xlink:type="simple">NY</named-content>, P); Réserve Spéciale de Manombo, parcelle 2, 37 km au SW de Farafangana, 21 Aug 1995, <italic>Messmer &amp; Rakotomalaza 46</italic> (<named-content xmlns:xlink="http://www.w3.org/1999/xlink" content-type="dwc:institutional_code" xlink:type="simple">TAN</named-content>); Reserve Naturelle Integrale d’Andringitra, 50 km S of Ambalavao, near abandoned meteorological station above Ambalamarina, 12 Jan 1987, <italic>Nicoll 236</italic> (<named-content xmlns:xlink="http://www.w3.org/1999/xlink" content-type="dwc:institutional_code" xlink:type="simple">MO</named-content>, <named-content xmlns:xlink="http://www.w3.org/1999/xlink" content-type="dwc:institutional_code" xlink:type="simple">TAN</named-content>); limite nord de la Réserve Spéciale d’Ivohibe, 7.5 km ENE d’Ivohibe, 11 Oct 1997, <italic>Rakotomalaza et al. 1398</italic> (G, <named-content xmlns:xlink="http://www.w3.org/1999/xlink" content-type="dwc:institutional_code" xlink:type="simple">MO</named-content>, <named-content xmlns:xlink="http://www.w3.org/1999/xlink" content-type="dwc:institutional_code" xlink:type="simple">NY</named-content>); Ambositra, Ambalamanakana, 28 Jan 2005, <italic>Ralimanana et al. 449</italic> (K); forêt dense humide de l’Est d’Andranobetokana, Ampasimadinika, Marofototra, Mananjary, 16 Jan 1999, <italic>Randriantafika et al. 15</italic> (<named-content xmlns:xlink="http://www.w3.org/1999/xlink" content-type="dwc:institutional_code" xlink:type="simple">MO</named-content>); 2 km Ouest d’Andrambovato, bord de la rivière Tatamaly, haut versant, Fivondronana Tolongoina., 19 Oct 2000, <italic>Randriantafika 176</italic> (<named-content xmlns:xlink="http://www.w3.org/1999/xlink" content-type="dwc:institutional_code" xlink:type="simple">MO</named-content>, <named-content xmlns:xlink="http://www.w3.org/1999/xlink" content-type="dwc:institutional_code" xlink:type="simple">NY</named-content>, P); Ambalavao, 23 Jan 1958, <italic>Réserves Naturelles Madagascar 9981</italic> (P); 7 km W of Ranomafana, S of the Namorona River at <named-content xmlns:xlink="http://www.w3.org/1999/xlink" xlink:type="simple" content-type="institution" xlink:href="http://grbio.org/institution/duke-university" id="NCID0ELCHK">Duke University</named-content> Primate Center study site and along road N of river, eastern domain, 28 Oct 1987, <italic>Schatz et al. 1713</italic> (<named-content xmlns:xlink="http://www.w3.org/1999/xlink" content-type="dwc:institutional_code" xlink:type="simple">BR</named-content>, K, <named-content xmlns:xlink="http://www.w3.org/1999/xlink" content-type="dwc:institutional_code" xlink:type="simple">MO</named-content>, P); Ambalamanakana, 18 Dec 1959, <italic>Schlieben 8197</italic> (<named-content xmlns:xlink="http://www.w3.org/1999/xlink" content-type="dwc:institutional_code" xlink:type="simple">BM</named-content>, <named-content xmlns:xlink="http://www.w3.org/1999/xlink" content-type="dwc:institutional_code" xlink:type="simple">BR</named-content>, G, <named-content xmlns:xlink="http://www.w3.org/1999/xlink" content-type="dwc:institutional_code" xlink:type="simple">TAN</named-content>). <bold>Mahajanga</bold>: ruisseau Ambatoharanana, Andranomena, Matsoandakana, 14 Feb 2008, <italic>Bernard et al. 813</italic> (<named-content xmlns:xlink="http://www.w3.org/1999/xlink" content-type="dwc:institutional_code" xlink:type="simple">TAN</named-content>); Tsitondroina, 16 Apr 1941, <italic>Herb Jard Bot Tananarive 4812</italic> (P); Tsaravilona, Amparihy, Androva, suivant une ligne de crête vers le nord est, 26 Feb 2008, <italic>Ravelonarivo et al. 3042</italic> (K); Bealanana, Mangindrano, Ambohimirahavavy, Antsahivo, point côté, 20 Oct 2005, <italic>Wohlhauser et al. 786</italic> (<named-content xmlns:xlink="http://www.w3.org/1999/xlink" content-type="dwc:institutional_code" xlink:type="simple">MO</named-content>, P). <bold>Toamasina</bold>: Parc National de Zahamena, Fivondronana, Antanandava, Antenina, 31 Jan 2002, <!--PageBreak--><italic>Andrianjafy et al. 273</italic> (<named-content xmlns:xlink="http://www.w3.org/1999/xlink" content-type="dwc:institutional_code" xlink:type="simple">MO</named-content>, <named-content xmlns:xlink="http://www.w3.org/1999/xlink" content-type="dwc:institutional_code" xlink:type="simple">NY</named-content>, P); Aloatra-Mangoro, Ambatondrazaka, Didy, Antsevabe, Sahananto, Rivière de Sahananto, 12 Dec 2005, <italic>Andrianjafy et al. 1535</italic> (<named-content xmlns:xlink="http://www.w3.org/1999/xlink" content-type="dwc:institutional_code" xlink:type="simple">TAN</named-content>); Ambanizana, Maroantsetra, Anjahana, Ambanizana, 16 Sep 2002, <italic>Antilahimena 1405</italic> (<named-content xmlns:xlink="http://www.w3.org/1999/xlink" content-type="dwc:institutional_code" xlink:type="simple">MO</named-content>, <named-content xmlns:xlink="http://www.w3.org/1999/xlink" content-type="dwc:institutional_code" xlink:type="simple">NY</named-content>); forêt d’Analalava, sous-prefecture Tamatave II, Morarano, à 7 km du <named-content xmlns:xlink="http://www.w3.org/1999/xlink" content-type="dwc:institutional_code" xlink:type="simple">SO</named-content> de Foulpointe, 10 Mar 2005, <italic>Birkinshaw et al. 1442</italic> (<named-content xmlns:xlink="http://www.w3.org/1999/xlink" content-type="dwc:institutional_code" xlink:type="simple">TAN</named-content>); Ambatondrazaka, <italic>Cours, G. 1058</italic> (P); Moramanga, Forêt de Perinet à 7 km à l’Est de Perinet vers Tamatave, 28 Feb 1971, <italic>Cremers 1481</italic>-<italic>3</italic> (P); Ambodimanga à Tamatave, 11 Oct 1957, <italic>Herbier de la Station Agricole de l’Alaotra 2807</italic> (<named-content xmlns:xlink="http://www.w3.org/1999/xlink" content-type="dwc:institutional_code" xlink:type="simple">MO</named-content>); Onibe, massif de l’Andragovalo au Sud-Est du lac Alaotra, Rés. Nat. 3 dite de Zekamena, bassin de l’Onibe, Oct 1937, <italic>Humbert 17746</italic> (<named-content xmlns:xlink="http://www.w3.org/1999/xlink" content-type="dwc:institutional_code" xlink:type="simple">MO</named-content>, P); Maroantsetra, massif de l’Anjanaharibe (pentes et sommet Nord) à l’Ouest d’Andapa, 1951, <italic>Humbert &amp; Cours 24533</italic> (P); Betampona Rèserve Naturelle Intègrale, 40 km NW of Toamasina, 27 Sep 1993, <italic>Lewis &amp; Razafimandimbison 639</italic> (<named-content xmlns:xlink="http://www.w3.org/1999/xlink" content-type="dwc:institutional_code" xlink:type="simple">MO</named-content>); Forêt de Mantady, road to N (Tamatave), 29 Oct 1993, <italic>Nek et al. 2021</italic> (<named-content xmlns:xlink="http://www.w3.org/1999/xlink" content-type="dwc:institutional_code" xlink:type="simple">BR</named-content>, <named-content xmlns:xlink="http://www.w3.org/1999/xlink" content-type="dwc:institutional_code" xlink:type="simple">TAN</named-content>); Ikongo, Ranomafana, 50 km E of Fianarantsoa on Mananjary road, across R. Namorona from Ambatolahy, 4 Nov 1986, <italic>Nicoll 139</italic> (K, <named-content xmlns:xlink="http://www.w3.org/1999/xlink" content-type="dwc:institutional_code" xlink:type="simple">MO</named-content> x3, P, <named-content xmlns:xlink="http://www.w3.org/1999/xlink" content-type="dwc:institutional_code" xlink:type="simple">TAN</named-content>); bois des environs de la baie d’Antongil, 1912, <italic>Perrier de la Bâthie 8686</italic> (P); Vatomandry, Ambalabe, Ambinanindrano II, hameau villageois Tobin’i Foara, le long du sentier Nord, 4 Oct 2005, <italic>Ranaivojaona et al. 1185</italic> (<named-content xmlns:xlink="http://www.w3.org/1999/xlink" content-type="dwc:institutional_code" xlink:type="simple">MO</named-content>,P); canton de Varaina Manatsambaliny est, district d’Ambatondrazaka, 13 Nov 1948, <italic>Réserves Naturelles Madagascar 1598</italic> (P); Parc National de Masoala, excursion d’Andranobe à Bedinta, entre Ambatoavo et Bedinda, Nov 2001, <italic>Sauquet et al. 86</italic> (P); Ankirindro Massif, slopes above the village Ambodivato, ca. 5 km NW of Ambinanitelo along the Vohimaro River, 20 Nov 2002, <italic>Schatz &amp; Antilahimena 4018</italic> (<named-content xmlns:xlink="http://www.w3.org/1999/xlink" content-type="dwc:institutional_code" xlink:type="simple">MO</named-content>,<named-content xmlns:xlink="http://www.w3.org/1999/xlink" content-type="dwc:institutional_code" xlink:type="simple">NY</named-content>); Vohibinany, Anivoranokely, Ambidimanga, 21 Sep 1954, <italic>Vigreux 15491</italic> (P). <bold>Toliara</bold>: Betroka, Ivahona, Réserve Spécial de Kalambatritra. Forêt d’Analamaro, 5 Nov 2005, <italic>Andrianjafy et al. 497</italic> (<named-content xmlns:xlink="http://www.w3.org/1999/xlink" content-type="dwc:institutional_code" xlink:type="simple">MO</named-content>); Morondava, Bara, 1880, <italic>Cowan s.n.</italic> (<named-content xmlns:xlink="http://www.w3.org/1999/xlink" content-type="dwc:institutional_code" xlink:type="simple">BR</named-content>,P); col de Tsitongabarika, 16 Nov 1932, <italic>Decary 11017</italic> (P); bassin de la Manampanihy, Col de Fitana, 15 Oct 1928, <italic>Humbert 6050</italic> (P); massif du Beampingaratra, vallée de la Maloto, 1928, <italic>Humbert 6302</italic> (<named-content xmlns:xlink="http://www.w3.org/1999/xlink" content-type="dwc:institutional_code" xlink:type="simple">NY</named-content>, P); N of Taolagnaro town; along Andranoroa River, border of Marosoy Forest and Andohahela Reserve, 2 Dec 1989, <italic>McPherson 14591</italic> (<named-content xmlns:xlink="http://www.w3.org/1999/xlink" content-type="dwc:institutional_code" xlink:type="simple">MO</named-content>).</p></tp:treatment-sec><tp:treatment-sec><!--Section generated to contain objects referenced in tp:taxon-treatment.--><fig id="F1" position="float" orientation="portrait"><label>Figure 1.</label><caption><p>Flowers of species in the <abbrev xmlns:xlink="http://www.w3.org/1999/xlink" xlink:title="African Non-Spiny" id="ABBRID0ERFAC" xlink:type="simple">ANS</abbrev> clade. <bold>A</bold> <italic><tp:taxon-name><tp:taxon-name-part taxon-name-part-type="genus">Solanum</tp:taxon-name-part> <tp:taxon-name-part taxon-name-part-type="species">africanum</tp:taxon-name-part></tp:taxon-name></italic> Mill. (South Africa, <italic>Rebelo s.n.</italic> – no herbarium voucher) <bold>B</bold> <italic><tp:taxon-name><tp:taxon-name-part taxon-name-part-type="genus">Solanum</tp:taxon-name-part> <tp:taxon-name-part taxon-name-part-type="species">imamense</tp:taxon-name-part></tp:taxon-name></italic> Dunal (Madagascar, <italic>Rakotavao 5128</italic>) <bold>C</bold> <italic><tp:taxon-name><tp:taxon-name-part taxon-name-part-type="genus">Solanum</tp:taxon-name-part> <tp:taxon-name-part taxon-name-part-type="species">madagascariense</tp:taxon-name-part></tp:taxon-name></italic> Dunal (Madagascar, <italic>Vorontsova et al. 498</italic>) <bold>D</bold> <italic><tp:taxon-name><tp:taxon-name-part taxon-name-part-type="genus">Solanum</tp:taxon-name-part> <tp:taxon-name-part taxon-name-part-type="species">sambiranense</tp:taxon-name-part></tp:taxon-name></italic> D’Arcy &amp; Rakot. (Madagascar, <italic>Randrianasolo 580</italic>) <bold>E</bold> <italic><tp:taxon-name><tp:taxon-name-part taxon-name-part-type="genus">Solanum</tp:taxon-name-part> <tp:taxon-name-part taxon-name-part-type="species">terminale</tp:taxon-name-part></tp:taxon-name></italic> Forssk. (Kenya, <italic>Vorontsova et al. 93</italic>) <bold>F</bold> <italic><tp:taxon-name><tp:taxon-name-part taxon-name-part-type="genus">Solanum</tp:taxon-name-part> <tp:taxon-name-part taxon-name-part-type="species">truncicola</tp:taxon-name-part></tp:taxon-name></italic> Bitter (Madagascar, <italic>Antilahimena et al. 7846</italic>). Photo credits: <bold>A</bold> Tony Rebelo; <bold>B</bold> Charles Rakotavao; <bold>C, E</bold> Maria Vorontsova; <bold>D</bold> Richard Randrianasolo; <bold>E</bold> Patrice Antilahimena.</p></caption><graphic xmlns:xlink="http://www.w3.org/1999/xlink" xlink:href="phytokeys-066-001-g001.jpg" position="float" orientation="portrait" xlink:type="simple" id="oo_95573.jpg"/></fig></tp:treatment-sec><ref-list><ref id="B25"><mixed-citation xmlns:xlink="http://www.w3.org/1999/xlink" xlink:type="simple">
          <person-group><name name-style="western"><surname>D’Arcy</surname><given-names>WG</given-names></name><name name-style="western"><surname>Rakotozafy</surname><given-names>A</given-names></name></person-group> (<year>1994</year>) <chapter-title><tp:taxon-name><tp:taxon-name-part taxon-name-part-type="family">Solanaceae</tp:taxon-name-part></tp:taxon-name>. Famille 176</chapter-title>. In: <person-group><name name-style="western"><surname>Morat</surname><given-names>P</given-names></name></person-group> (<role>Ed.</role>) <source>Flore de Madagascar et des Comores</source>. <publisher-name>Muséum National D’Histoire Naturelle</publisher-name>, <publisher-loc>Paris</publisher-loc>, <fpage>1</fpage>–<lpage>146</lpage>.</mixed-citation></ref><ref id="B56"><mixed-citation xmlns:xlink="http://www.w3.org/1999/xlink" xlink:type="simple">
          <institution xlink:type="simple">IUCN</institution> (<year>2014</year>) <source>Guidelines for Using the IUCN Red List Categories and Criteria. Version 11</source>. <comment>Prepared by the Standards and Petitions Subcommittee</comment>. Downloadable from <ext-link xlink:type="simple" ext-link-type="uri" xlink:href="http://www.iucnredlist.org/documents/RedListGuidelines.pdf">http://www.iucnredlist.org/documents/RedListGuidelines.pdf</ext-link></mixed-citation></ref><ref id="B5"><mixed-citation xmlns:xlink="http://www.w3.org/1999/xlink" xlink:type="simple">
          <person-group><name name-style="western"><surname>Bitter</surname><given-names>G</given-names></name></person-group> (<year>1917</year>) <article-title>Solana Africana II.</article-title> <source>Botanische Jahrbücher für Systematik, Pflanzengeschichte und Pflanzengeographie</source> <volume>54</volume>: <fpage>416</fpage>–<lpage>506</lpage>.</mixed-citation></ref><ref id="B24"><mixed-citation xmlns:xlink="http://www.w3.org/1999/xlink" xlink:type="simple">
          <person-group><name name-style="western"><surname>D’Arcy</surname><given-names>WG</given-names></name></person-group> (<year>1992</year>) <article-title><tp:taxon-name><tp:taxon-name-part taxon-name-part-type="family">Solanaceae</tp:taxon-name-part></tp:taxon-name> of Madagascar: form and geography.</article-title> <source>Annals of the Missouri Botanic Garden</source> <volume>79</volume>: <fpage>29</fpage>–<lpage>45</lpage>. doi: <ext-link xlink:type="simple" ext-link-type="doi" xlink:href="10.2307/2399807">10.2307/2399807</ext-link></mixed-citation></ref></ref-list></tp:taxon-treatment>
