# Supplementary material for: A revision of the “African Non-Spiny” Clade of Solanum L. (Solanum sections Afrosolanum Bitter, Benderianum Bitter, Lemurisolanum Bitter, Lyciosolanum Bitter, Macronesiotes Bitter, and Quadrangulare Bitter: Solanaceae)
Source: PhytoKeys. 2016 Jul 13;(66):1–142. doi: 10.3897/phytokeys.66.8457 (PMC4957028; doi:10.3897/phytokeys.66.8457)
Supplement: XML Treatment for Solanum runsoriense [file phytokeys.66.8457-treatment10.xml]

<!DOCTYPE tp:taxon-treatment
  PUBLIC "-//TaxonX//DTD Taxonomic Treatment Publishing DTD v0 20100105//EN" "tax-treatment-NSO.dtd">
<tp:taxon-treatment xmlns:tp="http://www.plazi.org/taxpub"><tp:treatment-meta><kwd-group><label>Taxon classification</label><kwd><named-content content-type="kingdom">Plantae</named-content></kwd><kwd><named-content content-type="order">Solanales</named-content></kwd><kwd><named-content content-type="family">Solanaceae</named-content></kwd></kwd-group><mixed-citation publication-type="journal"><person-group><name><surname>Knapp</surname><given-names>Sandra</given-names></name><name><surname>Vorontsova</surname><given-names>Maria S.</given-names></name></person-group><article-title>A revision of the “African Non-Spiny” Clade of <italic><tp:taxon-name><tp:taxon-name-part taxon-name-part-type="genus">Solanum</tp:taxon-name-part></tp:taxon-name></italic> L. (<italic><tp:taxon-name><tp:taxon-name-part taxon-name-part-type="genus">Solanum</tp:taxon-name-part></tp:taxon-name></italic> sections <italic><tp:taxon-name><tp:taxon-name-part taxon-name-part-type="section">Afrosolanum</tp:taxon-name-part></tp:taxon-name></italic> Bitter, <italic><tp:taxon-name><tp:taxon-name-part taxon-name-part-type="section">Benderianum</tp:taxon-name-part></tp:taxon-name></italic> Bitter, <italic><tp:taxon-name><tp:taxon-name-part taxon-name-part-type="section">Lemurisolanum</tp:taxon-name-part></tp:taxon-name></italic> Bitter, <italic><tp:taxon-name><tp:taxon-name-part taxon-name-part-type="section">Lyciosolanum</tp:taxon-name-part></tp:taxon-name></italic> Bitter, <italic><tp:taxon-name><tp:taxon-name-part taxon-name-part-type="section">Macronesiotes</tp:taxon-name-part></tp:taxon-name></italic> Bitter, and <italic><tp:taxon-name><tp:taxon-name-part taxon-name-part-type="section">Quadrangulare</tp:taxon-name-part></tp:taxon-name></italic> Bitter: <tp:taxon-name><tp:taxon-name-part taxon-name-part-type="family">Solanaceae</tp:taxon-name-part></tp:taxon-name>)</article-title><source>PhytoKeys</source><day>13</day><month>7</month><year>2016</year><volume>2016</volume><issue>66</issue><fpage>1</fpage><lpage>142</lpage><pub-id pub-id-type="doi">10.3897/phytokeys.66.8457</pub-id></mixed-citation></tp:treatment-meta><tp:nomenclature><tp:taxon-name>
              <tp:taxon-name-part taxon-name-part-type="genus">Solanum</tp:taxon-name-part>
              <tp:taxon-name-part taxon-name-part-type="species">runsoriense</tp:taxon-name-part>
            </tp:taxon-name><tp:taxon-authority>C.H.Wright, Uganda Prot. 1: 362. 1902.</tp:taxon-authority><xref ref-type="fig" rid="F21">Figure 21</xref><!--PageBreak--><tp:nomenclature-citation-list><tp:nomenclature-citation><tp:taxon-name>
                  <tp:taxon-name-part taxon-name-part-type="genus">Solanum</tp:taxon-name-part> <tp:taxon-name-part taxon-name-part-type="species">benderianum</tp:taxon-name-part></tp:taxon-name><comment>C.H.Wright, Fl. Trop. Afr. [Oliver et al.] 4(2): 212. 1906, as “<italic>bendirianum</italic>”. Type. Ethiopia. Oromia: Harwash and Maki Rivers [Shewa Region], Jan 1899, <italic>M.S. Wellby s.n.</italic> (lecctotype, designated here: K [K000788686]). </comment></tp:nomenclature-citation><tp:nomenclature-citation><tp:taxon-name>
                  <tp:taxon-name-part taxon-name-part-type="genus">Solanum</tp:taxon-name-part> <tp:taxon-name-part taxon-name-part-type="species">benderianum</tp:taxon-name-part></tp:taxon-name><comment>Dammer, Bot. Jahrb. Syst. 38: 184. 1906 [“1907”], nom. illeg., isonym, not <tp:taxon-name><tp:taxon-name-part taxon-name-part-type="genus">Solanum</tp:taxon-name-part> <tp:taxon-name-part taxon-name-part-type="species">benderianum</tp:taxon-name-part></tp:taxon-name> C.H.Wright, 1906. 
                  <!--PageBreak-->Type. Ethiopia. Amhara: “Kirchengehölzes Herroe Gottes Georgis bei Gaffat” [South Gonder, near Debre Tabor], 8400 ft., 1 Oct 1863, <italic>G.H.W. Schimper 1227</italic> (lectotype, designated here: <named-content xmlns:xlink="http://www.w3.org/1999/xlink" content-type="dwc:institutional_code" xlink:type="simple">BM</named-content> [BM000847516]; isolectotypes: <named-content xmlns:xlink="http://www.w3.org/1999/xlink" content-type="dwc:institutional_code" xlink:type="simple">BM</named-content> [E [E00193238], K [K000414030, K000414031], <named-content xmlns:xlink="http://www.w3.org/1999/xlink" content-type="dwc:institutional_code" xlink:type="simple">US</named-content> [US0027474=<named-content xmlns:xlink="http://www.w3.org/1999/xlink" content-type="dwc:institutional_code" xlink:type="simple">US</named-content>-806522], W [W18990146870], <named-content xmlns:xlink="http://www.w3.org/1999/xlink" content-type="dwc:institutional_code" xlink:type="simple">WU</named-content> [WU0033424, WU0033425]). </comment></tp:nomenclature-citation><tp:nomenclature-citation><tp:taxon-name>
                  <tp:taxon-name-part taxon-name-part-type="genus">Solanum</tp:taxon-name-part> <tp:taxon-name-part taxon-name-part-type="species">benderianum</tp:taxon-name-part> <tp:taxon-name-part taxon-name-part-type="authority">C.H.Wright</tp:taxon-name-part> <tp:taxon-name-part taxon-name-part-type="infraspecific-rank">var.</tp:taxon-name-part> <tp:taxon-name-part taxon-name-part-type="variety">lanceolatum</tp:taxon-name-part></tp:taxon-name><comment>Bitter, Bot. Jahrb. Syst. 54: 488. 1917. Type. Ethiopia. Oromia: “Gallahochland, Kiritscha, Utadara”, Dec 1900, <italic>O. Neumann 62</italic> (B, destroyed, no duplicates found); Sidamo, Njam-Njam [Jem-Jem], Dec 1900, <italic>H. Ellenbeck 1761</italic> (no herbarium cited). </comment></tp:nomenclature-citation><tp:nomenclature-citation><tp:taxon-name>
                  <tp:taxon-name-part taxon-name-part-type="genus">Solanum</tp:taxon-name-part> <tp:taxon-name-part taxon-name-part-type="species">benderianum</tp:taxon-name-part> <tp:taxon-name-part taxon-name-part-type="authority">C.H.Wright</tp:taxon-name-part> <tp:taxon-name-part taxon-name-part-type="infraspecific-rank">var.</tp:taxon-name-part> <tp:taxon-name-part taxon-name-part-type="variety">ruwenzoriense</tp:taxon-name-part></tp:taxon-name><comment>Bitter, Bot. Jahrb. Syst. 54: 489. 1917. Type. Uganda. Western: Ruwenzori, Kivatu, 2500-2800 m, 1893-1894, <italic>G.F. Scott-Elliot 7733</italic> (lectotype, designated here: <named-content xmlns:xlink="http://www.w3.org/1999/xlink" content-type="dwc:institutional_code" xlink:type="simple">BM</named-content> [BM000847515]; isolectotypes: K [K000414032]). </comment></tp:nomenclature-citation><tp:nomenclature-citation><tp:taxon-name>
                  <tp:taxon-name-part taxon-name-part-type="genus">Solanum</tp:taxon-name-part> <tp:taxon-name-part taxon-name-part-type="species">keniense</tp:taxon-name-part></tp:taxon-name><comment>Standl., Smithson. Misc. Coll. 68, no. 5: 16. 1917, nom. illeg., non <tp:taxon-name><tp:taxon-name-part taxon-name-part-type="genus">Solanum</tp:taxon-name-part> <tp:taxon-name-part taxon-name-part-type="species">keniense</tp:taxon-name-part></tp:taxon-name> Turrill, 1915. Type. Kenya. Central: western slopes of Mount Kenya, along the trail from West Kenya Forest station to the summit, ca. 3630 m, 21-27 Sep 1917, <italic>E.A. Mearns 1416</italic> (holotype: <named-content xmlns:xlink="http://www.w3.org/1999/xlink" content-type="dwc:institutional_code" xlink:type="simple">US</named-content> [US00027640]). </comment></tp:nomenclature-citation><tp:nomenclature-citation><tp:taxon-name>
                  <tp:taxon-name-part taxon-name-part-type="genus">Solanum</tp:taxon-name-part> <tp:taxon-name-part taxon-name-part-type="species">benderianum</tp:taxon-name-part></tp:taxon-name><comment>A.Schimp. ex Engl., Abh. Naturwiss. Vereine Bremen 25: 246. 1922. Type. Probably not intended as a new name; orthographic correction to <xref ref-type="bibr" rid="B120">Wright (1906)</xref>. </comment></tp:nomenclature-citation><tp:nomenclature-citation><tp:taxon-name>
                  <tp:taxon-name-part taxon-name-part-type="genus">Solanum</tp:taxon-name-part> <tp:taxon-name-part taxon-name-part-type="species">longipedicellatum</tp:taxon-name-part></tp:taxon-name><comment>De Wild., Pl. Bequaert. 1: 428. 1922, nom. illeg., non <tp:taxon-name><tp:taxon-name-part taxon-name-part-type="genus">Solanum</tp:taxon-name-part> <tp:taxon-name-part taxon-name-part-type="species">longipedicellatum</tp:taxon-name-part></tp:taxon-name> Bittter, 1912. Type. Democratic Republic of the Congo. Nord-Kivu: Ruwenzori, Lanuri [Valley], ca. 3000 m, 3 Jun 1914, <italic>J. Bequaert 4676</italic> (lectotype, designated here: <named-content xmlns:xlink="http://www.w3.org/1999/xlink" content-type="dwc:institutional_code" xlink:type="simple">BR</named-content> [BR0000008993151]; isolectotypes: <named-content xmlns:xlink="http://www.w3.org/1999/xlink" content-type="dwc:institutional_code" xlink:type="simple">BR</named-content> [BR0000008993120], <named-content xmlns:xlink="http://www.w3.org/1999/xlink" content-type="dwc:institutional_code" xlink:type="simple">LWI</named-content> [LWI486608136]). </comment></tp:nomenclature-citation><tp:nomenclature-citation><tp:taxon-name>
                  <tp:taxon-name-part taxon-name-part-type="genus">Solanum</tp:taxon-name-part> <tp:taxon-name-part taxon-name-part-type="species">dewildemanianum</tp:taxon-name-part></tp:taxon-name><comment>Robyns, Fl. Spermatophyt. Parc. Nat. Albert 2: 209. 1947. Type. Based on <tp:taxon-name><tp:taxon-name-part taxon-name-part-type="genus">Solanum</tp:taxon-name-part> <tp:taxon-name-part taxon-name-part-type="species">longipedicellatum</tp:taxon-name-part></tp:taxon-name> De Wild. </comment></tp:nomenclature-citation><tp:nomenclature-citation><tp:taxon-name>
                  <tp:taxon-name-part taxon-name-part-type="genus">Solanum</tp:taxon-name-part> <tp:taxon-name-part taxon-name-part-type="species">runsoriense</tp:taxon-name-part> <tp:taxon-name-part taxon-name-part-type="authority">C.H.Wright</tp:taxon-name-part> <tp:taxon-name-part taxon-name-part-type="infraspecific-rank">subsp.</tp:taxon-name-part> <tp:taxon-name-part taxon-name-part-type="subspecies">benderianum</tp:taxon-name-part></tp:taxon-name><comment>(C.H.Wright) Edmonds, Fl. Trop. East Africa, Solan. 120. 2012, as “<italic>bendirianum</italic>”. Type. Based on <tp:taxon-name><tp:taxon-name-part taxon-name-part-type="genus">Solanum</tp:taxon-name-part> <tp:taxon-name-part taxon-name-part-type="species">benderianum</tp:taxon-name-part></tp:taxon-name> C.H.Wright </comment></tp:nomenclature-citation></tp:nomenclature-citation-list></tp:nomenclature><tp:treatment-sec sec-type="material" id="SECID0ERCAM"><title>Type.</title><p>Uganda. Western: Ruwenzori, [rec. at Kew 13 Mar 1901], <italic>W.G. Doggett s.n.</italic> (holotype: K [K000413968])</p></tp:treatment-sec><tp:treatment-sec sec-type="description" id="SECID0EZCAM"><title>Description.</title><p>Vine or woody liana, sometimes semi-herbaceous, to 10 m. Stems flexuous, terete, glabrous to densely pubescent with mixed simple 4–6-celled and short-branched dendritic uniseriate trichomes 0.5–1(1.5) mm long, glabrescent when older; new growth almost glabrous to densely pubescent with dendritic and simple uniseriate trichomes, when these dense the new growth appearing golden in dry material. Bark of older stems reddish brown, smooth. Sympodial units plurifoliate, the leaves not geminate, evenly distributed along branches. Leaves simple, 4–12 cm long, 2–5.6 <!--PageBreak--><!--PageBreak-->cm wide, elliptic or less commonly ovate, membraneous, the adaxial surfaces glabrous to moderately pubescent with mostly simple uniseriate trichomes 0.5–1 mm long, in more pubescent individuals some trichomes dendritic, the abaxial surfaces glabrous or with a few simple uniseriate trichomes along the veins and margins to densely pubescent with short-branched dendritic trichomes 0.5–1.5 mm long, these often drying golden; major veins 5–10 pairs, usually yellowish beneath, especially on glabrous individuals; base acute; margins entire, if the leaves otherwise glabrous the margins have a few simple trichomes to 1 mm long near the base; apex acute to acuminate; petioles 0.7–3.2 cm long, very variable in length along the stem, nearly glabrous to densely dendritic-pubescent, sometimes twining. Inflorescences terminal, 5–15(+) cm long, lax and open, many times branched, with 20–100 flowers many open at the same time, pubescence in parallel to that of stems and leaf undersides; peduncle ).5-)2–4.5 cm long, sometimes the inflorescence branches starting very near the last stem leaves; pedicels 0.8–1.2 cm long, ca. 0.5 mm in diameter at the base, ca. 1 mm in diameter at the apex, spreading at anthesis, pubescent like the rest of the inflorescence axis, but slightly less densely, articulated at the base leaving a very minute raised portion of the axis; pedicel scars irregularly spaced 1–6 mm apart. Buds ellipsoid, the corolla completely enclosed in the calyx tube until shortly before anthesis, when young the elongate sepals spreading at the bud tips. Flowers 5-merous, heterostylous, short-styled and long-styled flowers apparently borne on different plants and the plants possibly dioecious. Calyx tube 1–1.5 mm long, open-conical, the lobes 1–2 mm long, narrowly triangular with a long-acuminate tip, usually thickened and keeled abaxially (this easier to see on glabrous specimens), glabrous to densely pubescent with mixed dendritic and simple uniseriate trichomes, even if glabrous the tips with a tuft of simple uniseriate trichomes. Corolla (1.5)2–3.5 cm in diameter, pale violet or white with a darker purple centre, stellate, lobed ca. halfway to the base, the lobes 7–9 mm long, 6–8 mm wide, spreading at anthesis, variably pubescent, from almost glabrous with dense papillae on the tips and margins to densely pubescent with minute dendritic trichomes all usually &lt; 0.5 mm long (to 1 mm long in <italic>Taylor 1408</italic>). Stamens equal; filament tube absent; free portion of the filaments 1.5–2.5 mm long, glabrous or sparsely pubsvent with dendritic trichomes (on pubescent plants); anthers 2.5–3 mm long, 1.1.5 mm wide, ellipsoid, bright yellow, connivent to somewhat spreading, smooth abaxially, somewhat sagittate at the base, poricidal at the tips, the pores lengthening to slits with age, in dry material the pores thickened and paler at the distal tips. Ovary globose, glabrous; style of different lengths on individual plants, the short-styled plants with styles 2.5–3 mm long, held within the anther cone or exceptionally to 5 mm long and at the level of the anther tips, the long-styled plants with styles 7–9 mm long, exserted 4–6 mm beyond the anther cone, glabrous (on <italic>Wollaston s.n.</italic> [<named-content xmlns:xlink="http://www.w3.org/1999/xlink" content-type="dwc:institutional_code" xlink:type="simple">SS</named-content> plant from Ruwenzori] densely dendritic-pubescent in the distal half); stigma of short styles minutely capitate, of long styles strongly bilobed or clavate, the surfaces minutely papillate. Fruit a globose berry, 0.8–0.9 cm in diameter, purple when ripe, the pericarp thin and brittle in dry material, probably shiny in fresh material; fruiting pedicels 2–2.5 cm long, tapering markedly from a base ca. 1 mm in diameter to the apex 4–5 mm in diameter, the distal half usually darker in dry material, spreading, possibly <!--PageBreak-->somewhat woody; fruiting calyx lobes to 0.5 cm long, spreading. Seeds 10–12(16) per berry, 2.5–3.5 mm long, 2–2.5 mm wide, ovoid reniform, reddish brown, the surfaces shallowly pitted, the testal cells very small, pentagonal in outline.</p><fig id="F21" position="float" orientation="portrait"><label>Figure 21.</label><caption><p>
          <italic><tp:taxon-name><tp:taxon-name-part taxon-name-part-type="genus">Solanum</tp:taxon-name-part> <tp:taxon-name-part taxon-name-part-type="species">runsoriense</tp:taxon-name-part></tp:taxon-name></italic> C.H.Wright. <bold>A</bold> Flowering branch from short-styled plant <bold>B</bold> Bud from short-styled flower <bold>C</bold> Open short-styled flower <bold>D</bold> Flowering branch of long-styled plant <bold>E</bold> Open long-styled flower with long-exserted style <bold>F</bold> Infructescence <bold>G</bold> Detail of dense dendritic pubescence of leaf undersides <bold>H</bold> Elongate dendritic trichome. (Based on: <bold>A–C</bold> <italic>Napier 5130</italic>; <bold>D, E, G, H</bold> <italic>Friis et al. 3610</italic>; <bold>F</bold> <italic>Mooney 7016</italic>). Scale bar: <bold>A, D, F</bold> = 4 cm; <bold>B, C</bold> = 7 mm; <bold>E</bold> = 1.5 cm; <bold>G</bold> = 5 mm; <bold>H</bold> = 0.4 mm. Drawn by Lucy T. Smith.</p></caption><graphic xmlns:xlink="http://www.w3.org/1999/xlink" xlink:href="phytokeys-066-001-g021.jpg" position="float" orientation="portrait" xlink:type="simple" id="oo_95594.jpg"/></fig></tp:treatment-sec><tp:treatment-sec sec-type="distribution" id="SECID0EJFAM"><title>Distribution</title><p>(Figure <xref ref-type="fig" rid="F22">22</xref>). In the mountains of eastern Africa in Ethiopia, Kenya, Uganda, and the Democratic Republic of the Congo.</p><fig id="F22" position="float" orientation="portrait"><label>Figure 22.</label><caption><p>Distribution of <italic><tp:taxon-name><tp:taxon-name-part taxon-name-part-type="genus">Solanum</tp:taxon-name-part> <tp:taxon-name-part taxon-name-part-type="species">runsoriense</tp:taxon-name-part></tp:taxon-name></italic> C.H.Wright.</p></caption><graphic xmlns:xlink="http://www.w3.org/1999/xlink" xlink:href="phytokeys-066-001-g022.jpg" position="float" orientation="portrait" xlink:type="simple" id="oo_95595.jpg"/></fig></tp:treatment-sec><tp:treatment-sec sec-type="Common names and uses" id="SECID0EKGAM"><title>Common names and uses.</title><p>None recorded.</p></tp:treatment-sec><tp:treatment-sec sec-type="ecology" id="SECID0EPGAM"><title>Ecology and habitat.</title><p>Montane forests, bamboo forests; often in open areas and forest edges; 1500–3700 m elevation.</p></tp:treatment-sec><tp:treatment-sec sec-type="Preliminary conservation status" id="SECID0EUGAM"><title>Preliminary conservation status</title><p>(<xref ref-type="bibr" rid="B56">IUCN 2014</xref>). <abbrev xmlns:xlink="http://www.w3.org/1999/xlink" id="ABBRID0E5GAM" xlink:type="simple"><def><p>Least Concern </p></def>(LC)</abbrev>. <abbrev xmlns:xlink="http://www.w3.org/1999/xlink" xlink:title="Extent of Occurrence" id="ABBRID0EEHAM" xlink:type="simple">EOO</abbrev> 1,346,193 km<sup>2</sup> (<abbrev xmlns:xlink="http://www.w3.org/1999/xlink" xlink:title="Least Concern" id="ABBRID0EKHAM" xlink:type="simple">LC</abbrev>), <abbrev xmlns:xlink="http://www.w3.org/1999/xlink" xlink:title="Area of Occupancy" id="ABBRID0EOHAM" xlink:type="simple">AOO</abbrev> 200 km<sup>2</sup> (<abbrev xmlns:xlink="http://www.w3.org/1999/xlink" xlink:title="Endangered" id="ABBRID0EUHAM" xlink:type="simple">EN</abbrev>). Although <italic><tp:taxon-name><tp:taxon-name-part taxon-name-part-type="genus">Solanum</tp:taxon-name-part> <tp:taxon-name-part taxon-name-part-type="species">runsoriense</tp:taxon-name-part></tp:taxon-name></italic> as delimited here occupies a large geographical range, it is found at high elevations on isolated mountain systems. Genetic differentiation at the population level across its range could therefore be important for conservation and should be assessed.</p></tp:treatment-sec><tp:treatment-sec sec-type="discussion" id="SECID0ECIAM"><title>Discussion.</title><p>
              <italic><tp:taxon-name><tp:taxon-name-part taxon-name-part-type="genus">Solanum</tp:taxon-name-part> <tp:taxon-name-part taxon-name-part-type="species">runsoriense</tp:taxon-name-part></tp:taxon-name></italic> is a montane forest edge species with large, openly branching inflorescences of purple (“blue”) flowers. It is not likely to be confused with any other species on the African continent; it the only species of the <abbrev xmlns:xlink="http://www.w3.org/1999/xlink" xlink:title="African Non-Spiny" id="ABBRID0ESIAM" xlink:type="simple">ANS</abbrev> clade with short-styled and long-styled flowers (see below, Fig. <xref ref-type="fig" rid="F21">21</xref>). <italic><tp:taxon-name><tp:taxon-name-part taxon-name-part-type="genus">Solanum</tp:taxon-name-part> <tp:taxon-name-part taxon-name-part-type="species">runsoriense</tp:taxon-name-part></tp:taxon-name></italic> is partly sympatric with <italic><tp:taxon-name><tp:taxon-name-part taxon-name-part-type="genus">Solanum</tp:taxon-name-part> <tp:taxon-name-part taxon-name-part-type="species">terminale</tp:taxon-name-part></tp:taxon-name></italic> but occurs at higher elevations and apparently in wetter forests. <italic><tp:taxon-name><tp:taxon-name-part taxon-name-part-type="genus">Solanum</tp:taxon-name-part> <tp:taxon-name-part taxon-name-part-type="species">terminale</tp:taxon-name-part></tp:taxon-name></italic> has more deeply stellate corollas, flowers tightly clustered in groups rather than evenly and widely spaced on the inflorescence branches, and bright <!--PageBreak-->red rather than blackish purple berries. Pubescence is extremely variable in <italic><tp:taxon-name><tp:taxon-name-part taxon-name-part-type="genus">Solanum</tp:taxon-name-part> <tp:taxon-name-part taxon-name-part-type="species">runsoriense</tp:taxon-name-part></tp:taxon-name></italic>; populations from Ethiopia (described as <italic><tp:taxon-name><tp:taxon-name-part taxon-name-part-type="genus">Solanum</tp:taxon-name-part> <tp:taxon-name-part taxon-name-part-type="species">benderianum</tp:taxon-name-part></tp:taxon-name></italic>) are almost completely glabrous on stems and leaves, while populations from the Ruwenzoris in Democratic Republic of the Congo and from the Aberdare Mountains in Kenya are densely pubescent with golden dendritic trichomes. Individual populations are isolated in what has been recognised as the Afromontane (Wright 1978, 1981) or Tropic-montane Flora (<xref ref-type="bibr" rid="B71">Linder 2014</xref>) and limited gene exchange may allow these variants to become fixed. Flower, fruit and seed morphology are constant throughout the species range.</p><p>
              <xref ref-type="bibr" rid="B44">Edmonds (2012)</xref> placed <italic><tp:taxon-name><tp:taxon-name-part taxon-name-part-type="genus">Solanum</tp:taxon-name-part> <tp:taxon-name-part taxon-name-part-type="species">macrothyrsum</tp:taxon-name-part></tp:taxon-name></italic> in synonymy with <italic><tp:taxon-name><tp:taxon-name-part taxon-name-part-type="genus">Solanum</tp:taxon-name-part> <tp:taxon-name-part taxon-name-part-type="species">runsoriense</tp:taxon-name-part></tp:taxon-name></italic>; she cited <xref ref-type="bibr" rid="B26">Dammer (1906)</xref> and <xref ref-type="bibr" rid="B59">Jaeger (1985)</xref> both of whom suggested there were affinities between the two taxa. The two taxa share openly branched inflorescences and <italic><tp:taxon-name><tp:taxon-name-part taxon-name-part-type="genus">Solanum</tp:taxon-name-part> <tp:taxon-name-part taxon-name-part-type="species">macrothyrsum</tp:taxon-name-part></tp:taxon-name></italic> is superfically similar vegetatively to more glabrous forms of <italic><tp:taxon-name><tp:taxon-name-part taxon-name-part-type="genus">Solanum</tp:taxon-name-part> <tp:taxon-name-part taxon-name-part-type="species">runsoriense</tp:taxon-name-part></tp:taxon-name></italic>, but <italic><tp:taxon-name><tp:taxon-name-part taxon-name-part-type="genus">Solanum</tp:taxon-name-part> <tp:taxon-name-part taxon-name-part-type="species">macrothyrsum</tp:taxon-name-part></tp:taxon-name></italic> has deeply stellate corollas and anthers that open with two terminal pores that never extend to slits as the flower ages, while <italic><tp:taxon-name><tp:taxon-name-part taxon-name-part-type="genus">Solanum</tp:taxon-name-part> <tp:taxon-name-part taxon-name-part-type="species">runsoriense</tp:taxon-name-part></tp:taxon-name></italic> has shallowly stellate corollas and anther pores that extend to longitudinal slits with age.</p><p>
              <italic><tp:taxon-name><tp:taxon-name-part taxon-name-part-type="genus">Solanum</tp:taxon-name-part> <tp:taxon-name-part taxon-name-part-type="species">runsoriense</tp:taxon-name-part></tp:taxon-name></italic> has the only member of the <abbrev xmlns:xlink="http://www.w3.org/1999/xlink" xlink:title="African Non-Spiny" id="ABBRID0EINAM" xlink:type="simple">ANS</abbrev> clade that is heterostylous; in all but one of the specimens we have examined flowers on a given stem are either short-styled or long-styled. The Ethiopian collection <italic>Gilbert 138</italic> (K000788688) is the only one we have seen with fruit and short-styled flowers on same plant. No other inflorescences with short-styled flowers had fruits, and when specimens were fruiting, all flowers in the inflorescence had set fruit. Collections are often of some sheets with flowers (short-styled) and duplicates with fruit (e.g., <italic>Schimper 1227</italic>); it is not clear if these represent branches from a single plant or different individuals. <italic><tp:taxon-name><tp:taxon-name-part taxon-name-part-type="genus">Solanum</tp:taxon-name-part> <tp:taxon-name-part taxon-name-part-type="species">runsoriense</tp:taxon-name-part></tp:taxon-name></italic> could be either monoecious or dioecious, but most monoecious solanums have a mixture of short- and long-styled flowers in the same inflorescence (<xref ref-type="bibr" rid="B37">Diggle and Miller 2004</xref>; <xref ref-type="bibr" rid="B83">Miller and Diggle 2003</xref>; <xref ref-type="bibr" rid="B112">Whalen and Costich 1986</xref>) so we suspect <italic><tp:taxon-name><tp:taxon-name-part taxon-name-part-type="genus">Solanum</tp:taxon-name-part> <tp:taxon-name-part taxon-name-part-type="species">runsoriense</tp:taxon-name-part></tp:taxon-name></italic> is another instance of dioecy in the genus (see <xref ref-type="bibr" rid="B100">Symon 1970</xref>; <xref ref-type="bibr" rid="B101">Symon 1979</xref>; <xref ref-type="bibr" rid="B2">Anderson and Symon 1989</xref>; <xref ref-type="bibr" rid="B65">Knapp et al. 1998</xref>; <xref ref-type="bibr" rid="B79">Martine et al. 2009</xref>). Field observations on the breeding system of <italic><tp:taxon-name><tp:taxon-name-part taxon-name-part-type="genus">Solanum</tp:taxon-name-part> <tp:taxon-name-part taxon-name-part-type="species">runsoriense</tp:taxon-name-part></tp:taxon-name></italic> are a priority, and microscopic examination of pollen morphology to see if long-styled flowers have inaperurate pollen like other dioecious solanums (e.g., <xref ref-type="bibr" rid="B65">Knapp et al. 1998</xref>) might help to determine the breeding system of this species.</p><p>
              <xref ref-type="bibr" rid="B45">Engler (1892)</xref> was the first to publish the name <italic><tp:taxon-name><tp:taxon-name-part taxon-name-part-type="genus">Solanum</tp:taxon-name-part> <tp:taxon-name-part taxon-name-part-type="species">benderianum</tp:taxon-name-part></tp:taxon-name></italic>, but without description; he attributed the name to Schimper and cited Schimper’s 1863 manuscript list of plants collected in Ethiopia. <xref ref-type="bibr" rid="B120">Wright (1906)</xref> and <xref ref-type="bibr" rid="B26">Dammer (1906)</xref> both used Engler’s epithet and provided descriptions, but Wright’s treatment was published in February 1906, a few months before Dammer’s that appeared in August 1906 making <italic><tp:taxon-name><tp:taxon-name-part taxon-name-part-type="genus">Solanum</tp:taxon-name-part> <tp:taxon-name-part taxon-name-part-type="species">benderianum</tp:taxon-name-part></tp:taxon-name></italic> Dammer an isonym and illegitimate. Both botanists attributed the name to Schimper, cited <xref ref-type="bibr" rid="B45">Engler’s (1892)</xref> publication and based their descriptions on two collections (presumably different duplicates), <italic>Schimper 1227</italic> and <italic>Scott-Elliot 7733</italic>. <xref ref-type="bibr" rid="B120">Wright (1906)</xref> also cited <italic>Wellby s.n.</italic> from Ethiopia. <xref ref-type="bibr" rid="B5">Bitter (1917)</xref> later used <italic>Scott-Elliot 7733</italic> as the type of his var. <italic><tp:taxon-name><tp:taxon-name-part taxon-name-part-type="variety">ruwenzoriense</tp:taxon-name-part></tp:taxon-name></italic>. We have lectotypified these three names with the three different specimens used in various combinations in their protologues <!--PageBreak-->in order to avoid making them homotypic. <xref ref-type="bibr" rid="B44">Edmonds (2012)</xref> incorrectly used <xref ref-type="bibr" rid="B120">Wright’s (1906)</xref> mis-spelling of the name “<italic>bendirianum</italic>”; we consider this a correctable spelling mistake because Wright cited Engler’s publication in which the name was spelled in the way Schimper intended, to honour his son-in-law “Herr Bender”.</p><p>
              <xref ref-type="bibr" rid="B34">De Wildeman (1922)</xref> specified no herbarium or sheet in his description of <italic><tp:taxon-name><tp:taxon-name-part taxon-name-part-type="genus">Solanum</tp:taxon-name-part> <tp:taxon-name-part taxon-name-part-type="species">longipedicellatum</tp:taxon-name-part></tp:taxon-name></italic> (a later homonym of <italic><tp:taxon-name><tp:taxon-name-part taxon-name-part-type="genus">Solanum</tp:taxon-name-part> <tp:taxon-name-part taxon-name-part-type="species">longipedicellatum</tp:taxon-name-part></tp:taxon-name></italic> Bitter, a synonym of the potato species <italic><tp:taxon-name><tp:taxon-name-part taxon-name-part-type="genus">Solanum</tp:taxon-name-part> <tp:taxon-name-part taxon-name-part-type="species">stoloniferum</tp:taxon-name-part></tp:taxon-name></italic> Schltdl., <xref ref-type="bibr" rid="B98">Spooner et al. 2004</xref>). Of the two sheets of <italic>Bequaert 4676</italic> at <named-content xmlns:xlink="http://www.w3.org/1999/xlink" content-type="dwc:institutional_code" xlink:type="simple">BR</named-content>, we have chosen that (BR0000008993151) annotated incorrectly as “holotype” by the late R.N. Lester as the lectotype because it has a label with the number and collecting locality. The isolectotype at <named-content xmlns:xlink="http://www.w3.org/1999/xlink" content-type="dwc:institutional_code" xlink:type="simple">BR</named-content> (BR0000008993120) has no original label, but has a scrawled sheet in De Wildeman’s handwriting stating the differences between his species and <italic><tp:taxon-name><tp:taxon-name-part taxon-name-part-type="genus">Solanum</tp:taxon-name-part> <tp:taxon-name-part taxon-name-part-type="species">runsoriense</tp:taxon-name-part></tp:taxon-name></italic>.</p></tp:treatment-sec><tp:treatment-sec sec-type="material" id="SECID0EDUAM"><title>Selected specimens examined.</title><p>
              <bold>Democratic Republic of the Congo</bold>. <bold>Nord-Kivu</bold>: Upper Ruamoli valley, 3 Aug 1952, <italic>Ross 800</italic> (<named-content xmlns:xlink="http://www.w3.org/1999/xlink" content-type="dwc:institutional_code" xlink:type="simple">BM</named-content>); Katwah Kitumo, pistes des Beulele et a Mahonge (P.N.A. [Parc Nacional Albert = Virunga]), 12 May 1948, <italic>de Wilde 55</italic> (<named-content xmlns:xlink="http://www.w3.org/1999/xlink" content-type="dwc:institutional_code" xlink:type="simple">BR</named-content>).</p><p>
              <bold>Ethiopia</bold>. <bold>Addis Ababa</bold>: Addis Ababa, 1956, <italic>Mooney 6712</italic> (K). <bold>Amhara</bold>: Semien, Uulkefit, Lumalumo, 10 Jul 1909, <italic>Chiovenda 877</italic> (<named-content xmlns:xlink="http://www.w3.org/1999/xlink" content-type="dwc:institutional_code" xlink:type="simple">FT</named-content>); West Shewa region W of-Washa Forest, 3 Dec 1984, <italic>Edwards &amp; Tewolde 3572</italic> (<named-content xmlns:xlink="http://www.w3.org/1999/xlink" content-type="dwc:institutional_code" xlink:type="simple">ETH</named-content>); Choke Mountains, Gojjam, vicinity of the upper Ghiedeb valley, 5 Aug 1957, <italic>Evans 413</italic> (<named-content xmlns:xlink="http://www.w3.org/1999/xlink" content-type="dwc:institutional_code" xlink:type="simple">BM</named-content>, <named-content xmlns:xlink="http://www.w3.org/1999/xlink" content-type="dwc:institutional_code" xlink:type="simple">ETH</named-content>, <named-content xmlns:xlink="http://www.w3.org/1999/xlink" content-type="dwc:institutional_code" xlink:type="simple">FT</named-content>, K); Debre Workto Mota, 30 Oct 1981, <italic>Mesfin Tadese</italic> &amp; <italic>Kagnew 1684</italic> (<named-content xmlns:xlink="http://www.w3.org/1999/xlink" content-type="dwc:institutional_code" xlink:type="simple">ETH</named-content>, K); Mussolini Pass, between Debre Berhan and Dobre Sina, about 200 km NNE of Addis Ababa, 23 Jul 1965, <italic>de Wilde &amp; de Wilde-Duyfjes 7369</italic> (<named-content xmlns:xlink="http://www.w3.org/1999/xlink" content-type="dwc:institutional_code" xlink:type="simple">BR</named-content>). <bold>Oromia</bold>: Menegasha State Forest, Mount Wuchacha, 48 kms due W of Addis Ababa on Ambo road, turn off just W of Menengasha village, 21 Oct 1971, <italic>Ash 1299</italic> (<named-content xmlns:xlink="http://www.w3.org/1999/xlink" content-type="dwc:institutional_code" xlink:type="simple">EA</named-content>, K); Ghidami, Mar 1939, <italic>Benedetto 390</italic> (<named-content xmlns:xlink="http://www.w3.org/1999/xlink" content-type="dwc:institutional_code" xlink:type="simple">FT</named-content>); Bale Zone, Dolo Mena (Masslo) to Goba, 29 Oct 1984, <italic>Friis et al. 3610</italic> (<named-content xmlns:xlink="http://www.w3.org/1999/xlink" content-type="dwc:institutional_code" xlink:type="simple">ETH</named-content>, K); Mount Chilalo, a few kilometres S of mountain, track leading from road South of Asella to Ticho, 25 Nov 1968, <italic>Gilbert &amp; Gilbert 1098</italic> (<named-content xmlns:xlink="http://www.w3.org/1999/xlink" content-type="dwc:institutional_code" xlink:type="simple">EA</named-content>, K); Ticcio track; Arsi region, 28 Nov 1966, <italic>Gilbert 138</italic> (<named-content xmlns:xlink="http://www.w3.org/1999/xlink" content-type="dwc:institutional_code" xlink:type="simple">ETH</named-content>, K); Mt. Zuquala, Nov 1994, <italic>Hylander, K. 139</italic> (<named-content xmlns:xlink="http://www.w3.org/1999/xlink" content-type="dwc:institutional_code" xlink:type="simple">ETH</named-content>); Mount Maigudo, 24 Oct 1954, <italic>Mooney 6156</italic> (<named-content xmlns:xlink="http://www.w3.org/1999/xlink" content-type="dwc:institutional_code" xlink:type="simple">EA</named-content>, <named-content xmlns:xlink="http://www.w3.org/1999/xlink" content-type="dwc:institutional_code" xlink:type="simple">FT</named-content>, K, S); Debre Berhan, Wofasha, 23 Mar 1955, <italic>Mooney 6475</italic> (<named-content xmlns:xlink="http://www.w3.org/1999/xlink" content-type="dwc:institutional_code" xlink:type="simple">FT</named-content>, K); ca. 10 km N of Koffale, Gobe Livestock Farm, 13 Oct 1971, <italic>Thulin 1502</italic> (<named-content xmlns:xlink="http://www.w3.org/1999/xlink" content-type="dwc:institutional_code" xlink:type="simple">ETH</named-content>, K); Mount Wuchacha, about 15 km W of Addis Ababa, 27 Oct 1965, <italic>de Wilde &amp; de Wilde-Duyfjes 8480</italic> (<named-content xmlns:xlink="http://www.w3.org/1999/xlink" content-type="dwc:institutional_code" xlink:type="simple">BR</named-content>, <named-content xmlns:xlink="http://www.w3.org/1999/xlink" content-type="dwc:institutional_code" xlink:type="simple">ETH</named-content>, K); Arsi, Mount Borulucciu, Asella to Ticcio, E slope of Mount Borulucciu, 6 Dec 1965, <italic>de Wilde et al. 9213</italic> (<named-content xmlns:xlink="http://www.w3.org/1999/xlink" content-type="dwc:institutional_code" xlink:type="simple">BR</named-content>, K). <bold>Southern Nations, Nationalities and Peoples Region</bold>: Amaro Mountains, Mount Delo, E slope, 29 Jan 1953, <italic>Gillett 15034</italic> (K); road from Wondo to Agere Selam [Hagere Selam], 13 km from Wondo, 24 Jan 1968, <italic>Westphal &amp; Westphal 3157</italic> (<named-content xmlns:xlink="http://www.w3.org/1999/xlink" content-type="dwc:institutional_code" xlink:type="simple">BR</named-content>); Agere Selam [Hagere Selam], about 30 km S of Wondo, 21 Oct 1965, <italic>de Wilde &amp; de Wilde-Duyfjes 8360</italic> (<named-content xmlns:xlink="http://www.w3.org/1999/xlink" content-type="dwc:institutional_code" xlink:type="simple">BR</named-content>, <named-content xmlns:xlink="http://www.w3.org/1999/xlink" content-type="dwc:institutional_code" xlink:type="simple">ETH</named-content>).</p><p>
              <bold>Kenya</bold>. <bold>Central</bold>: Aberdare National Park, Aberdare Mtns., ca. 1 km W of Jerusalem Gate (West), Dist. Nyandarua, 12 Jan 1975, <italic>Croat 28375</italic> (K, <named-content xmlns:xlink="http://www.w3.org/1999/xlink" content-type="dwc:institutional_code" xlink:type="simple">MO</named-content>); Katamayu, Uplands District, Aug 1933, <italic>Napier 5130</italic> (K, <named-content xmlns:xlink="http://www.w3.org/1999/xlink" content-type="dwc:institutional_code" xlink:type="simple">MA</named-content>); Murang’a, Tuso Fishing Camp, <!--PageBreak-->Oct 1932, <italic>Jex-Blake 3304</italic> (<named-content xmlns:xlink="http://www.w3.org/1999/xlink" content-type="dwc:institutional_code" xlink:type="simple">EA</named-content>); Aberdare National Park, North Kinangop-Nyeri road, 30 Jul 1960, <italic>Polhill 250</italic> (<named-content xmlns:xlink="http://www.w3.org/1999/xlink" content-type="dwc:institutional_code" xlink:type="simple">BR</named-content>, <named-content xmlns:xlink="http://www.w3.org/1999/xlink" content-type="dwc:institutional_code" xlink:type="simple">EA</named-content>, K). <bold>Rift Valley</bold>: Samburu, Mount Nyiru, 30 Dec 1955, <italic>Adamson 543</italic> (<named-content xmlns:xlink="http://www.w3.org/1999/xlink" content-type="dwc:institutional_code" xlink:type="simple">EA</named-content>, K); Samburu, Mount Nyiru, Mbarta forest zone, 29 Mar 1995, <italic>Bytebier et al 28</italic> (<named-content xmlns:xlink="http://www.w3.org/1999/xlink" content-type="dwc:institutional_code" xlink:type="simple">BR</named-content>, <named-content xmlns:xlink="http://www.w3.org/1999/xlink" content-type="dwc:institutional_code" xlink:type="simple">EA</named-content>, K); Laikipia, district around Nyasi, Lakipia Plateau and Aberdare range, 1908, <italic>Routledge s.n.</italic> (K); Naivasha, Naivasha-Nyeri track, 28 Oct 1934, <italic>Taylor 1408</italic> (<named-content xmlns:xlink="http://www.w3.org/1999/xlink" content-type="dwc:institutional_code" xlink:type="simple">BM</named-content>).</p><p>
              <bold>Uganda. Eastern</bold>: Mount Elgon, Apr 1930, <italic>Liebenberg 1637</italic> (K); Mount Elgon, western section, 300 m E of Nabulalo, 1 km SE of Maika, 29 Mar 1993, <italic>Sheil &amp; Musingizi 1813</italic> (K); Mount Elgon, Bulambuli, 6 Sep 1932, <italic>Thanes 650</italic> (K). <bold>Western</bold>: Ruwenzori Mountains, Kaleveru slopes, 6 kms west of Kilembe, 3 Jun 1970, <italic>Katende 345 A</italic> (<named-content xmlns:xlink="http://www.w3.org/1999/xlink" content-type="dwc:institutional_code" xlink:type="simple">EA</named-content>); Mahoma, Ruwenzori Mountains 19 Jul 1960, <italic>Kendall &amp; Richardson 25</italic> (<named-content xmlns:xlink="http://www.w3.org/1999/xlink" content-type="dwc:institutional_code" xlink:type="simple">EA</named-content>, K); Mount Ruwenzori, below Kanyasabo rock shelter, 3 Jan 1969, <italic>Lye, K. 1340</italic> (K); Nyamitaba, R. Mobuku valley, 11 Jul 1952, <italic>Osmaston 1549</italic> (<named-content xmlns:xlink="http://www.w3.org/1999/xlink" content-type="dwc:institutional_code" xlink:type="simple">BM</named-content>); Lake Mahoma, Jul 1960, <italic>Richardson &amp; Livingstone s.n.</italic> (<named-content xmlns:xlink="http://www.w3.org/1999/xlink" content-type="dwc:institutional_code" xlink:type="simple">DUKE</named-content>); Mobuka valley, above Kichundu, 15 Jul 1952, <italic>Ross 578</italic> (<named-content xmlns:xlink="http://www.w3.org/1999/xlink" content-type="dwc:institutional_code" xlink:type="simple">BM</named-content>); Ruwenzori, Nyamgasani valley, Jan 1935, <italic>Synge 1444</italic> (<named-content xmlns:xlink="http://www.w3.org/1999/xlink" content-type="dwc:institutional_code" xlink:type="simple">BM</named-content>); Toro, Ruwenzori, Namwamba valley, 6 Jan 1935, <italic>Taylor 2913</italic> (<named-content xmlns:xlink="http://www.w3.org/1999/xlink" content-type="dwc:institutional_code" xlink:type="simple">BM</named-content>). Bwamba, Ibonde Pass, 1 Oct 1932, <italic>Thomas 767</italic> (<named-content xmlns:xlink="http://www.w3.org/1999/xlink" content-type="dwc:institutional_code" xlink:type="simple">EA</named-content>); Nyabitaba Hut, Bujuku Valley below hut, slope down to bridge, 16 Jan 1967, <italic>Wood 816</italic> (<named-content xmlns:xlink="http://www.w3.org/1999/xlink" content-type="dwc:institutional_code" xlink:type="simple">EA</named-content>); Ruwenzori E, Mt. Ruwenzori, 21 Feb 1906, <italic>Wollaston s.n.</italic> (<named-content xmlns:xlink="http://www.w3.org/1999/xlink" content-type="dwc:institutional_code" xlink:type="simple">BM</named-content>).</p></tp:treatment-sec><ref-list><ref id="B120"><mixed-citation xmlns:xlink="http://www.w3.org/1999/xlink" xlink:type="simple">
          <person-group><name name-style="western"><surname>Wright</surname><given-names>CH</given-names></name></person-group> (<year>1906</year>) <article-title><tp:taxon-name><tp:taxon-name-part taxon-name-part-type="family">Solanaceae</tp:taxon-name-part></tp:taxon-name>.</article-title> In: <person-group><name name-style="western"><surname>Thiselton-Dyer</surname><given-names>WT</given-names></name></person-group> (<role>Ed.</role>) <source>Flora of Tropical Africa</source> Volume <volume>4</volume>(<issue>2</issue>). <publisher-name>Royal Botanic Gardens</publisher-name>, <publisher-loc>Kew</publisher-loc>, <fpage>207</fpage>–<lpage>261</lpage>.</mixed-citation></ref><ref id="B56"><mixed-citation xmlns:xlink="http://www.w3.org/1999/xlink" xlink:type="simple">
          <institution xlink:type="simple">IUCN</institution> (<year>2014</year>) <source>Guidelines for Using the IUCN Red List Categories and Criteria. Version 11</source>. <comment>Prepared by the Standards and Petitions Subcommittee</comment>. Downloadable from <ext-link xlink:type="simple" ext-link-type="uri" xlink:href="http://www.iucnredlist.org/documents/RedListGuidelines.pdf">http://www.iucnredlist.org/documents/RedListGuidelines.pdf</ext-link></mixed-citation></ref><ref id="B71"><mixed-citation xmlns:xlink="http://www.w3.org/1999/xlink" xlink:type="simple">
          <person-group><name name-style="western"><surname>Linder</surname><given-names>HP</given-names></name></person-group> (<year>2014</year>) <article-title>The evolution of African plant diversity.</article-title> <source>Frontiers in Ecology and Evolution</source> <volume>2</volume>(<issue>38</issue>): <fpage>1</fpage>–<lpage>14</lpage>. doi: <ext-link xlink:type="simple" ext-link-type="doi" xlink:href="10.3389/fevo.2014.00038">10.3389/fevo.2014.00038</ext-link></mixed-citation></ref><ref id="B44"><mixed-citation xmlns:xlink="http://www.w3.org/1999/xlink" xlink:type="simple">
          <person-group><name name-style="western"><surname>Edmonds</surname><given-names>JM</given-names></name></person-group> (<year>2012</year>) <article-title><italic><tp:taxon-name><tp:taxon-name-part taxon-name-part-type="genus">Solanum</tp:taxon-name-part></tp:taxon-name></italic> spp.</article-title> In: <person-group><name name-style="western"><surname>Beentje</surname><given-names>H</given-names></name></person-group> (<role>Ed.</role>) <source>Flora of Tropical East Africa <tp:taxon-name><tp:taxon-name-part taxon-name-part-type="family">Solanaceae</tp:taxon-name-part></tp:taxon-name></source>. <publisher-name>Royal Botanic Gardens</publisher-name>, <publisher-loc>Kew</publisher-loc>, <fpage>105</fpage>–<lpage>125</lpage>.</mixed-citation></ref><ref id="B26"><mixed-citation xmlns:xlink="http://www.w3.org/1999/xlink" xlink:type="simple">
          <person-group><name name-style="western"><surname>Dammer</surname><given-names>U</given-names></name></person-group> (<year>1906</year> [“<year>1907</year>”]) <article-title><tp:taxon-name><tp:taxon-name-part taxon-name-part-type="family">Solanaceae</tp:taxon-name-part></tp:taxon-name> africanae I.</article-title> <source>Botanische Jahrbücher für Systematik, Pflanzengeschichte und Pflanzengeographie</source> <volume>38</volume>: <fpage>176</fpage>–<lpage>196</lpage>.</mixed-citation></ref><ref id="B59"><mixed-citation xmlns:xlink="http://www.w3.org/1999/xlink" xlink:type="simple">
          <person-group><name name-style="western"><surname>Jaeger</surname><given-names>PM-L</given-names></name></person-group> (<year>1985</year>) <source>Systematic studies in the genus <italic><tp:taxon-name><tp:taxon-name-part taxon-name-part-type="genus">Solanum</tp:taxon-name-part></tp:taxon-name></italic> in Africa</source>. <comment>Ph.D. thesis</comment>, <publisher-name>University of Birmingham</publisher-name>, <publisher-loc>Birmingham, United Kingdom</publisher-loc>.</mixed-citation></ref><ref id="B37"><mixed-citation xmlns:xlink="http://www.w3.org/1999/xlink" xlink:type="simple">
          <person-group><name name-style="western"><surname>Diggle</surname><given-names>P</given-names></name><name name-style="western"><surname>Miller</surname><given-names>J</given-names></name></person-group> (<year>2004</year>) <article-title>Architectual effects mimic floral sexual dimorphism in <italic><tp:taxon-name><tp:taxon-name-part taxon-name-part-type="genus">Solanum</tp:taxon-name-part></tp:taxon-name></italic> (Solanaeae).</article-title> <source>American Journal of Botany</source> <volume>91</volume>: <fpage>20</fpage>–<lpage>30</lpage>. doi: <ext-link xlink:type="simple" ext-link-type="doi" xlink:href="10.3732/ajb.91.12.2030">10.3732/ajb.91.12.2030</ext-link></mixed-citation></ref><ref id="B83"><mixed-citation xmlns:xlink="http://www.w3.org/1999/xlink" xlink:type="simple">
          <person-group><name name-style="western"><surname>Miller</surname><given-names>J</given-names></name><name name-style="western"><surname>Diggle</surname><given-names>P</given-names></name></person-group> (<year>2003</year>) <article-title>Diversification of andromonoecy in <tp:taxon-name><tp:taxon-name-part taxon-name-part-type="genus">Solanum</tp:taxon-name-part> <tp:taxon-name-part taxon-name-part-type="infraspecific-rank">section</tp:taxon-name-part> <tp:taxon-name-part taxon-name-part-type="section">Lasiocarpa</tp:taxon-name-part></tp:taxon-name> (<tp:taxon-name><tp:taxon-name-part taxon-name-part-type="family">Solanaceae</tp:taxon-name-part></tp:taxon-name>): the roles of phenotypic plascticity and architecture.</article-title> <source>American Journal of Botany</source> <volume>90</volume>: <fpage>707</fpage>–<lpage>715</lpage>. doi: <ext-link xlink:type="simple" ext-link-type="doi" xlink:href="10.3732/ajb.90.5.707">10.3732/ajb.90.5.707</ext-link></mixed-citation></ref><ref id="B112"><mixed-citation xmlns:xlink="http://www.w3.org/1999/xlink" xlink:type="simple">
          <person-group><name name-style="western"><surname>Whalen</surname><given-names>MD</given-names></name><name name-style="western"><surname>Costich</surname><given-names>DE</given-names></name></person-group> (<year>1986</year>) <article-title>Andromonoecy in <italic><tp:taxon-name><tp:taxon-name-part taxon-name-part-type="genus">Solanum</tp:taxon-name-part></tp:taxon-name></italic>.</article-title> In: <person-group><name name-style="western"><surname>D’Arcy</surname><given-names>WG</given-names></name></person-group> (<role>Ed.</role>) <source><tp:taxon-name><tp:taxon-name-part taxon-name-part-type="family">Solanaceae</tp:taxon-name-part></tp:taxon-name>: biology and systematics</source>. <publisher-name>Columbia University Press</publisher-name>, <publisher-loc>New York</publisher-loc>, <fpage>284</fpage>–<lpage>302</lpage>.</mixed-citation></ref><ref id="B100"><mixed-citation xmlns:xlink="http://www.w3.org/1999/xlink" xlink:type="simple">
          <person-group><name name-style="western"><surname>Symon</surname><given-names>DE</given-names></name></person-group> (<year>1970</year>) <article-title>Dioecious <italic><tp:taxon-name><tp:taxon-name-part taxon-name-part-type="genus">Solanum</tp:taxon-name-part></tp:taxon-name></italic>.</article-title> <source>Taxon</source> <volume>19</volume>: <fpage>909</fpage>–<lpage>910</lpage>. doi: <ext-link xlink:type="simple" ext-link-type="doi" xlink:href="10.2307/1218308">10.2307/1218308</ext-link></mixed-citation></ref><ref id="B101"><mixed-citation xmlns:xlink="http://www.w3.org/1999/xlink" xlink:type="simple">
          <person-group><name name-style="western"><surname>Symon</surname><given-names>DE</given-names></name></person-group> (<year>1979</year>) <article-title>Sex forms in <italic><tp:taxon-name><tp:taxon-name-part taxon-name-part-type="genus">Solanum</tp:taxon-name-part></tp:taxon-name></italic> (<tp:taxon-name><tp:taxon-name-part taxon-name-part-type="family">Solanaceae</tp:taxon-name-part></tp:taxon-name>) and the role of pollen collecting insects.</article-title> In: <person-group><name name-style="western"><surname>Hawkes</surname><given-names>JD</given-names></name><name name-style="western"><surname>Lester</surname><given-names>RN</given-names></name><name name-style="western"><surname>Skelding</surname><given-names>AD</given-names></name></person-group> (<role>Eds</role>) <source>The biology and taxonomy of the <tp:taxon-name><tp:taxon-name-part taxon-name-part-type="family">Solanaceae</tp:taxon-name-part></tp:taxon-name></source>. <publisher-name>Academic Press</publisher-name>, <publisher-loc>London</publisher-loc>, <fpage>385</fpage>–<lpage>397</lpage>.</mixed-citation></ref><ref id="B2"><mixed-citation xmlns:xlink="http://www.w3.org/1999/xlink" xlink:type="simple">
          <person-group><name name-style="western"><surname>Anderson</surname><given-names>GJ</given-names></name><name name-style="western"><surname>Symon</surname><given-names>DE</given-names></name></person-group> (<year>1989</year>) <article-title>Functional dioecy and andromonoecy in <italic><tp:taxon-name><tp:taxon-name-part taxon-name-part-type="genus">Solanum</tp:taxon-name-part></tp:taxon-name></italic>.</article-title> <source>Evolution</source> <volume>43</volume>: <fpage>204</fpage>–<lpage>219</lpage>. doi: <ext-link xlink:type="simple" ext-link-type="doi" xlink:href="10.2307/2409175">10.2307/2409175</ext-link></mixed-citation></ref><ref id="B65"><mixed-citation xmlns:xlink="http://www.w3.org/1999/xlink" xlink:type="simple">
          <person-group><name name-style="western"><surname>Knapp</surname><given-names>S</given-names></name><name name-style="western"><surname>Persson</surname><given-names>V</given-names></name><name name-style="western"><surname>Blackmore</surname><given-names>S</given-names></name></person-group> (<year>1998</year>) <article-title>Pollen morphology and functional dioecy in <italic><tp:taxon-name><tp:taxon-name-part taxon-name-part-type="genus">Solanum</tp:taxon-name-part></tp:taxon-name></italic> (<tp:taxon-name><tp:taxon-name-part taxon-name-part-type="family">Solanaceae</tp:taxon-name-part></tp:taxon-name>).</article-title> <source>Plant Systematics and Evolution</source> <volume>210</volume>: <fpage>113</fpage>–<lpage>139</lpage>. doi: <ext-link xlink:type="simple" ext-link-type="doi" xlink:href="10.1007/BF00984731">10.1007/BF00984731</ext-link></mixed-citation></ref><ref id="B79"><mixed-citation xmlns:xlink="http://www.w3.org/1999/xlink" xlink:type="simple">
          <person-group><name name-style="western"><surname>Martine</surname><given-names>CT</given-names></name><name name-style="western"><surname>Anderson</surname><given-names>GJ</given-names></name><name name-style="western"><surname>Les</surname><given-names>DH</given-names></name></person-group> (<year>2009</year>) <article-title>Gender-bending aubergines: Molecular phylogenetics of cryptically dioecious <italic><tp:taxon-name><tp:taxon-name-part taxon-name-part-type="genus">Solanum</tp:taxon-name-part></tp:taxon-name></italic> in Australia.</article-title> <source>Australian Systematic Botany</source> <volume>22</volume>: <fpage>107</fpage>–<lpage>120</lpage>. doi: <ext-link xlink:type="simple" ext-link-type="doi" xlink:href="10.1071/SB07039">10.1071/SB07039</ext-link></mixed-citation></ref><ref id="B45"><mixed-citation xmlns:xlink="http://www.w3.org/1999/xlink" xlink:type="simple">
          <person-group><name name-style="western"><surname>Engler</surname><given-names>A</given-names></name></person-group> (<year>1892</year>) <article-title>Über die Hochgebirgsflora des tropisches Africa.</article-title> <source>Abhandlungen der Koniglichen Akademie der Wissenschaften in Berlin</source> <volume>1891</volume>: <fpage>1</fpage>–<lpage>461</lpage>.</mixed-citation></ref><ref id="B5"><mixed-citation xmlns:xlink="http://www.w3.org/1999/xlink" xlink:type="simple">
          <person-group><name name-style="western"><surname>Bitter</surname><given-names>G</given-names></name></person-group> (<year>1917</year>) <article-title>Solana Africana II.</article-title> <source>Botanische Jahrbücher für Systematik, Pflanzengeschichte und Pflanzengeographie</source> <volume>54</volume>: <fpage>416</fpage>–<lpage>506</lpage>.</mixed-citation></ref><ref id="B34"><mixed-citation xmlns:xlink="http://www.w3.org/1999/xlink" xlink:type="simple">
          <person-group><name name-style="western"><surname>De Wildeman</surname><given-names>E</given-names></name></person-group> (<year>1922</year>) <source><tp:taxon-name><tp:taxon-name-part taxon-name-part-type="kingdom">Plantae</tp:taxon-name-part></tp:taxon-name> Bequaertianae</source>. <issue>fasc. III</issue>. <publisher-name>A. Buyens, Gand &amp; J. Le Chevalier</publisher-name>, <publisher-loc>Paris</publisher-loc>, <fpage>299</fpage>–<lpage>452</lpage>.</mixed-citation></ref><ref id="B98"><mixed-citation xmlns:xlink="http://www.w3.org/1999/xlink" xlink:type="simple">
          <person-group><name name-style="western"><surname>Spooner</surname><given-names>DE</given-names></name><name name-style="western"><surname>van den Berg</surname><given-names>RG</given-names></name><name name-style="western"><surname>Rodriguez</surname><given-names>A</given-names></name><name name-style="western"><surname>Bamberg</surname><given-names>R</given-names></name><name name-style="western"><surname>Hijmans</surname><given-names>RJ</given-names></name><name name-style="western"><surname>Lara-Cabrera</surname><given-names>SI</given-names></name></person-group> (<year>2004</year>) <article-title>Wild potatoes (<tp:taxon-name><tp:taxon-name-part taxon-name-part-type="genus">Solanum</tp:taxon-name-part> <tp:taxon-name-part taxon-name-part-type="infraspecific-rank">section</tp:taxon-name-part> <tp:taxon-name-part taxon-name-part-type="section">Petota</tp:taxon-name-part></tp:taxon-name>; <tp:taxon-name><tp:taxon-name-part taxon-name-part-type="family">Solanaceae</tp:taxon-name-part></tp:taxon-name>) of North and Central America.</article-title> <source>Systematic Botany Monographs</source> <volume>68</volume>: <fpage>1</fpage>–<lpage>209</lpage>. doi: <ext-link xlink:type="simple" ext-link-type="doi" xlink:href="10.2307/25027915">10.2307/25027915</ext-link></mixed-citation></ref></ref-list></tp:taxon-treatment>
