# Supplementary material for: A revision of the “African Non-Spiny” Clade of Solanum L. (Solanum sections Afrosolanum Bitter, Benderianum Bitter, Lemurisolanum Bitter, Lyciosolanum Bitter, Macronesiotes Bitter, and Quadrangulare Bitter: Solanaceae)
Source: PhytoKeys. 2016 Jul 13;(66):1–142. doi: 10.3897/phytokeys.66.8457 (PMC4957028; doi:10.3897/phytokeys.66.8457)
Supplement: XML Treatment for Solanum sambiranense [file phytokeys.66.8457-treatment11.xml]

<!DOCTYPE tp:taxon-treatment
  PUBLIC "-//TaxonX//DTD Taxonomic Treatment Publishing DTD v0 20100105//EN" "tax-treatment-NSO.dtd">
<tp:taxon-treatment xmlns:tp="http://www.plazi.org/taxpub"><tp:treatment-meta><kwd-group><label>Taxon classification</label><kwd><named-content content-type="kingdom">Plantae</named-content></kwd><kwd><named-content content-type="order">Solanales</named-content></kwd><kwd><named-content content-type="family">Solanaceae</named-content></kwd></kwd-group><mixed-citation publication-type="journal"><person-group><name><surname>Knapp</surname><given-names>Sandra</given-names></name><name><surname>Vorontsova</surname><given-names>Maria S.</given-names></name></person-group><article-title>A revision of the “African Non-Spiny” Clade of <italic><tp:taxon-name><tp:taxon-name-part taxon-name-part-type="genus">Solanum</tp:taxon-name-part></tp:taxon-name></italic> L. (<italic><tp:taxon-name><tp:taxon-name-part taxon-name-part-type="genus">Solanum</tp:taxon-name-part></tp:taxon-name></italic> sections <italic><tp:taxon-name><tp:taxon-name-part taxon-name-part-type="section">Afrosolanum</tp:taxon-name-part></tp:taxon-name></italic> Bitter, <italic><tp:taxon-name><tp:taxon-name-part taxon-name-part-type="section">Benderianum</tp:taxon-name-part></tp:taxon-name></italic> Bitter, <italic><tp:taxon-name><tp:taxon-name-part taxon-name-part-type="section">Lemurisolanum</tp:taxon-name-part></tp:taxon-name></italic> Bitter, <italic><tp:taxon-name><tp:taxon-name-part taxon-name-part-type="section">Lyciosolanum</tp:taxon-name-part></tp:taxon-name></italic> Bitter, <italic><tp:taxon-name><tp:taxon-name-part taxon-name-part-type="section">Macronesiotes</tp:taxon-name-part></tp:taxon-name></italic> Bitter, and <italic><tp:taxon-name><tp:taxon-name-part taxon-name-part-type="section">Quadrangulare</tp:taxon-name-part></tp:taxon-name></italic> Bitter: <tp:taxon-name><tp:taxon-name-part taxon-name-part-type="family">Solanaceae</tp:taxon-name-part></tp:taxon-name>)</article-title><source>PhytoKeys</source><day>13</day><month>7</month><year>2016</year><volume>2016</volume><issue>66</issue><fpage>1</fpage><lpage>142</lpage><pub-id pub-id-type="doi">10.3897/phytokeys.66.8457</pub-id></mixed-citation></tp:treatment-meta><tp:nomenclature><tp:taxon-name>
              <tp:taxon-name-part taxon-name-part-type="genus">Solanum</tp:taxon-name-part>
              <tp:taxon-name-part taxon-name-part-type="species">sambiranense</tp:taxon-name-part>
            </tp:taxon-name><tp:taxon-authority>D’Arcy &amp; Rakot., Fl. Madag., Fam. 176: 123. 1994.</tp:taxon-authority><xref ref-type="fig" rid="F1">Figures 1D</xref><xref ref-type="fig" rid="F2">, 2A</xref><xref ref-type="fig" rid="F23">, 23</xref></tp:nomenclature><tp:treatment-sec sec-type="material" id="SECID0EMBBM"><title>Type.</title><p>Madagascar. Antsiranana: vallée du Sambirano, Sep 1909, <italic>J. Perrier de la Bâthie 2324</italic> (lectotype, designated here: P [P00352331]; isolectotypes: P [P00352332], <named-content xmlns:xlink="http://www.w3.org/1999/xlink" content-type="dwc:institutional_code" xlink:type="simple">MO</named-content> [<named-content xmlns:xlink="http://www.w3.org/1999/xlink" content-type="dwc:institutional_code" xlink:type="simple">MO</named-content>-150889]).</p></tp:treatment-sec><tp:treatment-sec sec-type="description" id="SECID0E3BBM"><title>Description.</title><p>Liana to 20 m high in canopy. Stems flattened to terete, glabrous or evenly pubescent with dendritic uniseriate trichomes to 0.1 mm long, glabrescent; new growth densely pubescent with dendritic trichomes. Bark of older stems longitudinally ridged, brown to almost white. Sympodial units plurifoliate, the leaves not geminate, somewhat clustered towards tips of branches or on short shoots. Leaves simple, 5–8 (10) cm long, 2.5–4 (5) cm wide, elliptic to obovate, membranous to chartaceous (occasionally thick-chartaceous on older branches), concolorous to weakly discolorous, glabrous with occasional short-branched dendritic trichomes along the midvein or sparsely pubescent on both surfaces with uniseriate dendritic to somewhat echinoid trichomes 0.2–0.5 mm mm long on the veins and lamina, these much denser at the axil of midrib and major veins forming tangled tufts (domatia); major veins 5–7 pairs, spreading at ca. 45° to the midvein and forming loops, the finer venation a prominent network of fine brown veins usually visible on both surfaces in dry material; base attenuate; margins entire; apex acute to acuminate; petiole 1–2(2.5) cm long, glabrous or densely dendritic pubescent with trichomes like those on the stem, pubescence of petiole denser than that of stem. Inflorescences terminal at the apex of short slender lateral branches, 3–6.5 cm long, unbranched or furcate, with 3–10 flowers, usually glabrous, sometimes finely pubescent with dendritic trichomes like those of the stem; peduncle 1–3 cm long; pedicels 1–2.5 cm long, apically dilated, drying ridged, usually glabrous, sometimes evenly pubescent like the rachis, articulated 0–0.5 mm from base; pedicel scars irregularly spaced 1.5–4 mm apart. Buds ellipsoid, the corolla exserted ca. halfway from calyx tube but not exserted beyond the tips of the calyx lobes before anthesis. Flowers 5-merous, apparently all perfect. Calyx tube ca. 2 mm long, an open cup, the lobes 4–10 mm long, 4–8 mm wide at base, uneven in size, deltate, acute at the tips, usually glabrous, sometimes evenly dendritic-pubescent like the rachis. Corolla 2–3.2 cm in diameter, violet or dark purple with a darker midvein, stellate, lobed almost to base, the lobes 10–13 mm long, 3–5 mm wide, ovate to linear, glabrous adaxially, usually glabrous abaxially or sometimes dendritic-pubescent like the rachis, densely papillate on the tips and margins. Stamens equal; filament tube ca. 1 mm; free portion of the filaments ca. 1.5 mm long, glabrous; anthers ca. 3.5 mm long, 1–1.5 mm wide, ellipsoid, not tightly connivent, smooth abaxially, poricidal at the tips, the pores much smaller than anther apices, ca. 0.4 mm in diameter, not lengthening with age. Ovary conical, glabrous; style ca. 9 mm long, protruding ca. 2 mm beyond the anthers, curved, glabrous; stigma capitate, dark, the surface smooth. Fruit an ovoid berry, ca. 0.9 cm long, 0.8 cm in diameter (immature), apically pointed, the pericarp thin, glabrous, drying black, but mature colour not known; fruiting pedicels 2.3–3 cm long, ca. 1 mm diameter at base, spreading, ridged; fruiting calyx lobes strongly accrescent, increasing to 1 cm long, sometimes extending further than the developing fruit, spreading (immature fruit only). Seeds not known from mature fruit.</p><fig id="F23" position="float" orientation="portrait"><label>Figure 23.</label><caption><p>
          <italic><tp:taxon-name><tp:taxon-name-part taxon-name-part-type="genus">Solanum</tp:taxon-name-part> <tp:taxon-name-part taxon-name-part-type="species">sambiranense</tp:taxon-name-part></tp:taxon-name></italic> D’Arcy &amp; Rakot. <bold>A</bold> Flowering branch <bold>B</bold> Flower bud <bold>C</bold> Open flower from side showing spreading corolla lobes <bold>D</bold> Open flower from above, showing terminal anther pores <bold>E</bold> Fruiting branch <bold>F</bold> Domatia on leaf abaxial surface at junction of midvein and lateral veins <bold>G</bold> Immature berry <bold>H</bold> Dendritic trichome <bold>I</bold> Simple trichome. (Based on: <bold>A</bold> <italic>Ranirison &amp; Nusbaumer 1032</italic>; <bold>B, C</bold> <italic>Nusbaumer 860</italic>; <bold>D, E</bold> <italic>Randrianasolo 580</italic>, drawn from photograph; <bold>F–I</bold> <italic>Perrier 2580</italic>). Scale bar: <bold>A, E</bold> = 3 cm; <bold>B–D</bold> = 1.5 cm; <bold>F, G</bold> = 1 cm; <bold>H, I</bold> = 0.3 mm. Drawn by Lucy T. Smith.</p></caption><graphic xmlns:xlink="http://www.w3.org/1999/xlink" xlink:href="phytokeys-066-001-g023.jpg" position="float" orientation="portrait" xlink:type="simple" id="oo_95596.jpg"/></fig></tp:treatment-sec><tp:treatment-sec sec-type="distribution" id="SECID0ECEBM"><title>Distribution</title><p>(Figure <xref ref-type="fig" rid="F24">24</xref>). Endemic to northwestern and north-central Madagascar in the provinces of Mahajanga and Antsiranana.</p><fig id="F24" position="float" orientation="portrait"><label>Figure 24.</label><caption><p>Distribution of <italic><tp:taxon-name><tp:taxon-name-part taxon-name-part-type="genus">Solanum</tp:taxon-name-part> <tp:taxon-name-part taxon-name-part-type="species">sambiranense</tp:taxon-name-part></tp:taxon-name></italic> D’Arcy &amp; Rakot.</p></caption><graphic xmlns:xlink="http://www.w3.org/1999/xlink" xlink:href="phytokeys-066-001-g024.jpg" position="float" orientation="portrait" xlink:type="simple" id="oo_95597.jpg"/></fig></tp:treatment-sec><tp:treatment-sec sec-type="ecology" id="SECID0EDFBM"><title>Ecology and habitat.</title><p>Dry to subhumid woodland on limestone; 500–1500 m elevation.</p></tp:treatment-sec><tp:treatment-sec sec-type="Common names and uses" id="SECID0EIFBM"><title>Common names and uses.</title><p>None recorded.</p></tp:treatment-sec><tp:treatment-sec sec-type="Preliminary conservation status" id="SECID0ENFBM"><title>Preliminary conservation status</title><p>(<xref ref-type="bibr" rid="B56">IUCN 2014</xref>). <abbrev xmlns:xlink="http://www.w3.org/1999/xlink" id="ABBRID0EXFBM" xlink:type="simple"><def><p>Least Concern </p></def>(LC)</abbrev>. <abbrev xmlns:xlink="http://www.w3.org/1999/xlink" xlink:title="Extent of Occurrence" id="ABBRID0E4FBM" xlink:type="simple">EOO</abbrev> 109,250 km<sup>2</sup> (<abbrev xmlns:xlink="http://www.w3.org/1999/xlink" xlink:title="Least Concern" id="ABBRID0EDGBM" xlink:type="simple">LC</abbrev>), <abbrev xmlns:xlink="http://www.w3.org/1999/xlink" xlink:title="Area of Occupancy" id="ABBRID0EHGBM" xlink:type="simple">AOO</abbrev> 40 km<sup>2</sup> (<abbrev xmlns:xlink="http://www.w3.org/1999/xlink" xlink:title="Endangered" id="ABBRID0ENGBM" xlink:type="simple">EN</abbrev>). In common with other members of the <abbrev xmlns:xlink="http://www.w3.org/1999/xlink" xlink:title="African Non-Spiny" id="ABBRID0ERGBM" xlink:type="simple">ANS</abbrev> clade in Madagascar, <italic><tp:taxon-name><tp:taxon-name-part taxon-name-part-type="genus">Solanum</tp:taxon-name-part> <tp:taxon-name-part taxon-name-part-type="species">sambiranense</tp:taxon-name-part></tp:taxon-name></italic> has a relatively wide distribution, resulting in an <abbrev xmlns:xlink="http://www.w3.org/1999/xlink" xlink:title="Extent of Occurrence" id="ABBRID0E6GBM" xlink:type="simple">EOO</abbrev> indicating lack of immediate conservation concern. The paucity of collections, indicative of local rarity, however, coupled with the ongoing habitat threats in Madagascar, does indicate monitoring and further collection to assess local and regional rarity is necessary.</p></tp:treatment-sec><tp:treatment-sec sec-type="discussion" id="SECID0EDHBM"><title>Discussion.</title><p>
              <italic><tp:taxon-name><tp:taxon-name-part taxon-name-part-type="genus">Solanum</tp:taxon-name-part> <tp:taxon-name-part taxon-name-part-type="species">sambiranense</tp:taxon-name-part></tp:taxon-name></italic> is a large-leaved liana (Figure <xref ref-type="fig" rid="F2">2A</xref>) with very large showy flowers (Figure <xref ref-type="fig" rid="F1">1D</xref>) endemic to the northern half of Madagascar. It has long petioles, long attenuate leaf bases, prominent tufts of tangled trichomes in the axils of the midrib and main leaf veins beneath (domatia, see Fig. <xref ref-type="fig" rid="F23">23</xref>), inflorescences with 3–10 flowers and foliaceous calyx lobes up to 6 mm in flower, often expanding past the developing fruit. Prior to the description of <italic><tp:taxon-name><tp:taxon-name-part taxon-name-part-type="genus">Solanum</tp:taxon-name-part> <tp:taxon-name-part taxon-name-part-type="species">sambiranense</tp:taxon-name-part></tp:taxon-name></italic> in 1994 collections of this species were thought to belong to the similarly dendritic-pubescent <italic><tp:taxon-name><tp:taxon-name-part taxon-name-part-type="genus">Solanum</tp:taxon-name-part> <tp:taxon-name-part taxon-name-part-type="species">imamense</tp:taxon-name-part></tp:taxon-name></italic>.</p><!--PageBreak--><p>
              <italic><tp:taxon-name><tp:taxon-name-part taxon-name-part-type="genus">Solanum</tp:taxon-name-part> <tp:taxon-name-part taxon-name-part-type="species">sambiranense</tp:taxon-name-part></tp:taxon-name></italic> is similar to <italic><tp:taxon-name><tp:taxon-name-part taxon-name-part-type="genus">Solanum</tp:taxon-name-part> <tp:taxon-name-part taxon-name-part-type="species">imamense</tp:taxon-name-part></tp:taxon-name></italic> and <italic><tp:taxon-name><tp:taxon-name-part taxon-name-part-type="genus">Solanum</tp:taxon-name-part> <tp:taxon-name-part taxon-name-part-type="species">betroka</tp:taxon-name-part></tp:taxon-name></italic> and could potentially also be confused with <italic><tp:taxon-name><tp:taxon-name-part taxon-name-part-type="genus">Solanum</tp:taxon-name-part> <tp:taxon-name-part taxon-name-part-type="species">ivohibe</tp:taxon-name-part></tp:taxon-name></italic>. <italic><tp:taxon-name><tp:taxon-name-part taxon-name-part-type="genus">Solanum</tp:taxon-name-part> <tp:taxon-name-part taxon-name-part-type="species">sambiranense</tp:taxon-name-part></tp:taxon-name></italic> can be distinguished from <italic><tp:taxon-name><tp:taxon-name-part taxon-name-part-type="genus">Solanum</tp:taxon-name-part> <tp:taxon-name-part taxon-name-part-type="species">imamense</tp:taxon-name-part></tp:taxon-name></italic> by its elliptic to obovate (versus ovate) leaves 5–10 cm (versus 2.5–5 cm) long, and glabrescent leaf surface with dendritic trichomes below 0.1 mm long (versus densely pubescent leaves with indumentum reaching 0.2–0.5 mm in length). The distribution of <italic><tp:taxon-name><tp:taxon-name-part taxon-name-part-type="genus">Solanum</tp:taxon-name-part> <tp:taxon-name-part taxon-name-part-type="species">sambiranense</tp:taxon-name-part></tp:taxon-name></italic> and <italic><tp:taxon-name><tp:taxon-name-part taxon-name-part-type="genus">Solanum</tp:taxon-name-part> <tp:taxon-name-part taxon-name-part-type="species">imamense</tp:taxon-name-part></tp:taxon-name></italic> overlaps in north-central Madagascar even though <italic><tp:taxon-name><tp:taxon-name-part taxon-name-part-type="genus">Solanum</tp:taxon-name-part> <tp:taxon-name-part taxon-name-part-type="species">imamense</tp:taxon-name-part></tp:taxon-name></italic> occupies drier areas further south. <italic><tp:taxon-name><tp:taxon-name-part taxon-name-part-type="genus">Solanum</tp:taxon-name-part> <tp:taxon-name-part taxon-name-part-type="species">sambiranense</tp:taxon-name-part></tp:taxon-name></italic> differs from <italic><tp:taxon-name><tp:taxon-name-part taxon-name-part-type="genus">Solanum</tp:taxon-name-part> <tp:taxon-name-part taxon-name-part-type="species">betroka</tp:taxon-name-part></tp:taxon-name></italic> by its inflorescences with 3–10 (versus 1–3) flowers, calyx lobes 4–6 mm (versus 2–3 mm) long, and leaves 5–10 cm (versus <!--PageBreak-->under 5 cm) long with attenuate (versus cuneate to truncate) leaf bases. <italic><tp:taxon-name><tp:taxon-name-part taxon-name-part-type="genus">Solanum</tp:taxon-name-part> <tp:taxon-name-part taxon-name-part-type="species">sambiranense</tp:taxon-name-part></tp:taxon-name></italic> is morphologically similar to and potentially confusable with <italic><tp:taxon-name><tp:taxon-name-part taxon-name-part-type="genus">Solanum</tp:taxon-name-part> <tp:taxon-name-part taxon-name-part-type="species">betroka</tp:taxon-name-part></tp:taxon-name></italic>: both have a clearly visible brown fine venation network, green brown leaves on herbarium specimens, membranous glabrescent leaves without thick indumentum, and a similar habit. Typical representatives of the southern <italic><tp:taxon-name><tp:taxon-name-part taxon-name-part-type="genus">Solanum</tp:taxon-name-part> <tp:taxon-name-part taxon-name-part-type="species">betroka</tp:taxon-name-part></tp:taxon-name></italic> and northern <italic><tp:taxon-name><tp:taxon-name-part taxon-name-part-type="genus">Solanum</tp:taxon-name-part> <tp:taxon-name-part taxon-name-part-type="species">sambiranense</tp:taxon-name-part></tp:taxon-name></italic> are clearly distinct but specimens from the centre of Madagascar are more difficult to determine; the two species occupy distinct ecological niches with <italic><tp:taxon-name><tp:taxon-name-part taxon-name-part-type="genus">Solanum</tp:taxon-name-part> <tp:taxon-name-part taxon-name-part-type="species">betroka</tp:taxon-name-part></tp:taxon-name></italic> restricted to the more arid south. <italic><tp:taxon-name><tp:taxon-name-part taxon-name-part-type="genus">Solanum</tp:taxon-name-part> <tp:taxon-name-part taxon-name-part-type="species">sambiranense</tp:taxon-name-part></tp:taxon-name></italic> can be distinguished from <italic><tp:taxon-name><tp:taxon-name-part taxon-name-part-type="genus">Solanum</tp:taxon-name-part> <tp:taxon-name-part taxon-name-part-type="species">ivohibe</tp:taxon-name-part></tp:taxon-name></italic> by its inflorescences with 3–10 (versus 10–16) flowers, and calyx lobes 4–6 mm long tearing for up to 2 mm (versus calyx lobes 0.8–2 mm long tearing for up to 1mm); <italic><tp:taxon-name><tp:taxon-name-part taxon-name-part-type="genus">Solanum</tp:taxon-name-part> <tp:taxon-name-part taxon-name-part-type="species">sambiranense</tp:taxon-name-part></tp:taxon-name></italic> also occurs further north than the only known locality of <italic><tp:taxon-name><tp:taxon-name-part taxon-name-part-type="genus">Solanum</tp:taxon-name-part> <tp:taxon-name-part taxon-name-part-type="species">ivohibe</tp:taxon-name-part></tp:taxon-name></italic> in Fianarantsoa.</p><p>The distribution of <italic><tp:taxon-name><tp:taxon-name-part taxon-name-part-type="genus">Solanum</tp:taxon-name-part> <tp:taxon-name-part taxon-name-part-type="species">sambiranense</tp:taxon-name-part></tp:taxon-name></italic> spans northern and northwestern Madagascar, from locations with more dry and seasonal climatic conditions than the wet eastern rainforests, warmer climate than the High Plateau, and more moisture than the south. Larger-leaved forms predominate towards the north and east as habitats get more humid.</p><p>
              <xref ref-type="bibr" rid="B25">D’Arcy and Rakotozafy (1994)</xref> state that <italic><tp:taxon-name><tp:taxon-name-part taxon-name-part-type="genus">Solanum</tp:taxon-name-part> <tp:taxon-name-part taxon-name-part-type="species">sambiranense</tp:taxon-name-part></tp:taxon-name></italic> differs from other species thought to be related to it by its prominent domatia. These are dense tangled tufts of dendritic trichomes in <italic><tp:taxon-name><tp:taxon-name-part taxon-name-part-type="genus">Solanum</tp:taxon-name-part> <tp:taxon-name-part taxon-name-part-type="species">sambiranense</tp:taxon-name-part></tp:taxon-name></italic>; no domatia are seen in <italic><tp:taxon-name><tp:taxon-name-part taxon-name-part-type="genus">Solanum</tp:taxon-name-part> <tp:taxon-name-part taxon-name-part-type="species">betroka</tp:taxon-name-part></tp:taxon-name></italic>, but some increased trichome density in the leaf axils has been observed in <italic><tp:taxon-name><tp:taxon-name-part taxon-name-part-type="genus">Solanum</tp:taxon-name-part> <tp:taxon-name-part taxon-name-part-type="species">imamense</tp:taxon-name-part></tp:taxon-name></italic> (<italic>Baron 1754</italic>). All specimens of <italic><tp:taxon-name><tp:taxon-name-part taxon-name-part-type="genus">Solanum</tp:taxon-name-part> <tp:taxon-name-part taxon-name-part-type="species">sambiranense</tp:taxon-name-part></tp:taxon-name></italic> have membranous leaves except <italic>Perrier de la Bâthie 13022</italic> with membranous leaves on young shoots that become thick chartaceous on main branches. <italic>Grevé 241</italic> differs from the typical <italic><tp:taxon-name><tp:taxon-name-part taxon-name-part-type="genus">Solanum</tp:taxon-name-part> <tp:taxon-name-part taxon-name-part-type="species">sambiranense</tp:taxon-name-part></tp:taxon-name></italic> by its densely pubescent leaves, but with foliaceous calyx lobes clearly belongs to it.</p><p>The protologue cites a holotype from P; of the two duplicates of the type collection held in Paris we here select one of these (P00352331) as the lectotype of <italic><tp:taxon-name><tp:taxon-name-part taxon-name-part-type="genus">Solanum</tp:taxon-name-part> <tp:taxon-name-part taxon-name-part-type="species">sambiranense</tp:taxon-name-part></tp:taxon-name></italic> as it bears a note “type collection” in D’Arcy’s handwriting, while the other duplicate of <italic>Perrier de la Bâthie 2324</italic> (P00352332) has no additional annotation.</p></tp:treatment-sec><tp:treatment-sec sec-type="material" id="SECID0ECSBM"><title>Selected specimens examined.</title><p>
              <bold>Madagascar. Antsiranana</bold>: Ambanja, Sambirano, bassin supérieur du Sambirano, berges du Sambiran, 1937, <italic>Humbert 18586</italic> (P); Ambanja, Sambirano, bassin supérieur du Sambirano: forêt de Besanatribe, 1937, <italic>Humbert 18709</italic> (P); Antsiranana Rural, Diego-Suarez, a la limite N des collines et plateaux calcaires de l’Ankarana, s.d., <italic>Humbert 19072</italic> (<named-content xmlns:xlink="http://www.w3.org/1999/xlink" content-type="dwc:institutional_code" xlink:type="simple">MO</named-content>, P); Ambanja, Tsaratanana, Mont Tsaratanana, <named-content xmlns:xlink="http://www.w3.org/1999/xlink" content-type="dwc:verbatimCoordinates" xlink:type="simple"><named-content content-type="geo-json" specific-use="{&#34;type&#34;:&#34;Point&#34;,&#34;coordinates&#34;:[48.966667,-14.016667]}" id="NCID0EXSBM" xlink:type="simple">14°01’ S, 48°58’ E</named-content></named-content> Alt: 1000m, 1000 m, Dec 1912, <italic>Perrier de la Bâthie, J.M.H.A. 2580</italic> (P); Vohemar, Dairaina, forêt de Binara, a 1370 m du point côté 779, 14 Dec 2005, <italic>Ranirison &amp; Nusbaumer 1032</italic> (G, K); canton de Marovato, district d’Ambanja, Réserve naturelle 4 [Tsaratanana], 12 Dec 1953, <italic>Réserves Naturelles Madagascar 5766</italic> (<named-content xmlns:xlink="http://www.w3.org/1999/xlink" content-type="dwc:institutional_code" xlink:type="simple">MO</named-content>, <named-content xmlns:xlink="http://www.w3.org/1999/xlink" content-type="dwc:institutional_code" xlink:type="simple">NY</named-content>, P, <named-content xmlns:xlink="http://www.w3.org/1999/xlink" content-type="dwc:institutional_code" xlink:type="simple">TAN</named-content>). <bold>Mahajanga</bold>: Beanka, partie sud, Kinahango, 23 Nov 2011, <italic>Gautier et al. 5707</italic> (G); Tsiampihy, district d’Antsalova, 15 Oct 1932, <italic>Léandri 297</italic> (<named-content xmlns:xlink="http://www.w3.org/1999/xlink" content-type="dwc:institutional_code" xlink:type="simple">NY</named-content>, P); Maevatanana, Mahatsinjo, au sud d’Andriba, Feb 1920, <italic>Perrier de la Bâthie 13022</italic> (P); Maevatanana, Mahatsinjo, au Nord du Tampoketsa d’Ankazobe, 1000 m, Sep 1926, <italic>Perrier de la Bâthie 17783</italic> (P).</p><!--PageBreak--></tp:treatment-sec><tp:treatment-sec><!--Section generated to contain objects referenced in tp:taxon-treatment.--><fig id="F1" position="float" orientation="portrait"><label>Figure 1.</label><caption><p>Flowers of species in the <abbrev xmlns:xlink="http://www.w3.org/1999/xlink" xlink:title="African Non-Spiny" id="ABBRID0ERFAC" xlink:type="simple">ANS</abbrev> clade. <bold>A</bold> <italic><tp:taxon-name><tp:taxon-name-part taxon-name-part-type="genus">Solanum</tp:taxon-name-part> <tp:taxon-name-part taxon-name-part-type="species">africanum</tp:taxon-name-part></tp:taxon-name></italic> Mill. (South Africa, <italic>Rebelo s.n.</italic> – no herbarium voucher) <bold>B</bold> <italic><tp:taxon-name><tp:taxon-name-part taxon-name-part-type="genus">Solanum</tp:taxon-name-part> <tp:taxon-name-part taxon-name-part-type="species">imamense</tp:taxon-name-part></tp:taxon-name></italic> Dunal (Madagascar, <italic>Rakotavao 5128</italic>) <bold>C</bold> <italic><tp:taxon-name><tp:taxon-name-part taxon-name-part-type="genus">Solanum</tp:taxon-name-part> <tp:taxon-name-part taxon-name-part-type="species">madagascariense</tp:taxon-name-part></tp:taxon-name></italic> Dunal (Madagascar, <italic>Vorontsova et al. 498</italic>) <bold>D</bold> <italic><tp:taxon-name><tp:taxon-name-part taxon-name-part-type="genus">Solanum</tp:taxon-name-part> <tp:taxon-name-part taxon-name-part-type="species">sambiranense</tp:taxon-name-part></tp:taxon-name></italic> D’Arcy &amp; Rakot. (Madagascar, <italic>Randrianasolo 580</italic>) <bold>E</bold> <italic><tp:taxon-name><tp:taxon-name-part taxon-name-part-type="genus">Solanum</tp:taxon-name-part> <tp:taxon-name-part taxon-name-part-type="species">terminale</tp:taxon-name-part></tp:taxon-name></italic> Forssk. (Kenya, <italic>Vorontsova et al. 93</italic>) <bold>F</bold> <italic><tp:taxon-name><tp:taxon-name-part taxon-name-part-type="genus">Solanum</tp:taxon-name-part> <tp:taxon-name-part taxon-name-part-type="species">truncicola</tp:taxon-name-part></tp:taxon-name></italic> Bitter (Madagascar, <italic>Antilahimena et al. 7846</italic>). Photo credits: <bold>A</bold> Tony Rebelo; <bold>B</bold> Charles Rakotavao; <bold>C, E</bold> Maria Vorontsova; <bold>D</bold> Richard Randrianasolo; <bold>E</bold> Patrice Antilahimena.</p></caption><graphic xmlns:xlink="http://www.w3.org/1999/xlink" xlink:href="phytokeys-066-001-g001.jpg" position="float" orientation="portrait" xlink:type="simple" id="oo_95573.jpg"/></fig><fig id="F2" position="float" orientation="portrait"><label>Figure 2.</label><caption><p>Habit and fruits of species of the <abbrev xmlns:xlink="http://www.w3.org/1999/xlink" xlink:title="African Non-Spiny" id="ABBRID0EMPAG" xlink:type="simple">ANS</abbrev> clade. <bold>A</bold> Habit of <italic><tp:taxon-name><tp:taxon-name-part taxon-name-part-type="genus">Solanum</tp:taxon-name-part> <tp:taxon-name-part taxon-name-part-type="species">sambiranense</tp:taxon-name-part></tp:taxon-name></italic> D’Arcy &amp; Rakot. (Madagascar, <italic>Randrianasolo 580</italic>) <bold>B</bold> Fruit of <italic><tp:taxon-name><tp:taxon-name-part taxon-name-part-type="genus">Solanum</tp:taxon-name-part> <tp:taxon-name-part taxon-name-part-type="species">imamense</tp:taxon-name-part></tp:taxon-name></italic> Dunal (Madagascar, <italic>Rakotavao 5128</italic>) <bold>C</bold> Fruit of <italic><tp:taxon-name><tp:taxon-name-part taxon-name-part-type="genus">Solanum</tp:taxon-name-part> <tp:taxon-name-part taxon-name-part-type="species">terminale</tp:taxon-name-part></tp:taxon-name></italic> Forssk., pointed form (Angola, <italic>Goyder et al. 7749</italic>) <bold>D</bold> Fruit of <italic><tp:taxon-name><tp:taxon-name-part taxon-name-part-type="genus">Solanum</tp:taxon-name-part> <tp:taxon-name-part taxon-name-part-type="species">terminale</tp:taxon-name-part></tp:taxon-name></italic> Forssk., globose form (Tanzania, <italic>Tepe et al. 2783</italic>). Photo credits: <bold>A</bold> Richard Randrianasolo; <bold>B</bold> Charles Rakotavao; <bold>C</bold> David Goyder; <bold>D</bold> Maria Vorontsova.</p></caption><graphic xmlns:xlink="http://www.w3.org/1999/xlink" xlink:href="phytokeys-066-001-g002.jpg" position="float" orientation="portrait" xlink:type="simple" id="oo_95575.jpg"/></fig></tp:treatment-sec><ref-list><ref id="B56"><mixed-citation xmlns:xlink="http://www.w3.org/1999/xlink" xlink:type="simple">
          <institution xlink:type="simple">IUCN</institution> (<year>2014</year>) <source>Guidelines for Using the IUCN Red List Categories and Criteria. Version 11</source>. <comment>Prepared by the Standards and Petitions Subcommittee</comment>. Downloadable from <ext-link xlink:type="simple" ext-link-type="uri" xlink:href="http://www.iucnredlist.org/documents/RedListGuidelines.pdf">http://www.iucnredlist.org/documents/RedListGuidelines.pdf</ext-link></mixed-citation></ref><ref id="B25"><mixed-citation xmlns:xlink="http://www.w3.org/1999/xlink" xlink:type="simple">
          <person-group><name name-style="western"><surname>D’Arcy</surname><given-names>WG</given-names></name><name name-style="western"><surname>Rakotozafy</surname><given-names>A</given-names></name></person-group> (<year>1994</year>) <chapter-title><tp:taxon-name><tp:taxon-name-part taxon-name-part-type="family">Solanaceae</tp:taxon-name-part></tp:taxon-name>. Famille 176</chapter-title>. In: <person-group><name name-style="western"><surname>Morat</surname><given-names>P</given-names></name></person-group> (<role>Ed.</role>) <source>Flore de Madagascar et des Comores</source>. <publisher-name>Muséum National D’Histoire Naturelle</publisher-name>, <publisher-loc>Paris</publisher-loc>, <fpage>1</fpage>–<lpage>146</lpage>.</mixed-citation></ref></ref-list></tp:taxon-treatment>
