# Supplementary material for: A revision of the “African Non-Spiny” Clade of Solanum L. (Solanum sections Afrosolanum Bitter, Benderianum Bitter, Lemurisolanum Bitter, Lyciosolanum Bitter, Macronesiotes Bitter, and Quadrangulare Bitter: Solanaceae)
Source: PhytoKeys. 2016 Jul 13;(66):1–142. doi: 10.3897/phytokeys.66.8457 (PMC4957028; doi:10.3897/phytokeys.66.8457)
Supplement: XML Treatment for Solanum terminale [file phytokeys.66.8457-treatment12.xml]

<!DOCTYPE tp:taxon-treatment
  PUBLIC "-//TaxonX//DTD Taxonomic Treatment Publishing DTD v0 20100105//EN" "tax-treatment-NSO.dtd">
<tp:taxon-treatment xmlns:tp="http://www.plazi.org/taxpub"><tp:treatment-meta><kwd-group><label>Taxon classification</label><kwd><named-content content-type="kingdom">Plantae</named-content></kwd><kwd><named-content content-type="order">Solanales</named-content></kwd><kwd><named-content content-type="family">Solanaceae</named-content></kwd></kwd-group><mixed-citation publication-type="journal"><person-group><name><surname>Knapp</surname><given-names>Sandra</given-names></name><name><surname>Vorontsova</surname><given-names>Maria S.</given-names></name></person-group><article-title>A revision of the “African Non-Spiny” Clade of <italic><tp:taxon-name><tp:taxon-name-part taxon-name-part-type="genus">Solanum</tp:taxon-name-part></tp:taxon-name></italic> L. (<italic><tp:taxon-name><tp:taxon-name-part taxon-name-part-type="genus">Solanum</tp:taxon-name-part></tp:taxon-name></italic> sections <italic><tp:taxon-name><tp:taxon-name-part taxon-name-part-type="section">Afrosolanum</tp:taxon-name-part></tp:taxon-name></italic> Bitter, <italic><tp:taxon-name><tp:taxon-name-part taxon-name-part-type="section">Benderianum</tp:taxon-name-part></tp:taxon-name></italic> Bitter, <italic><tp:taxon-name><tp:taxon-name-part taxon-name-part-type="section">Lemurisolanum</tp:taxon-name-part></tp:taxon-name></italic> Bitter, <italic><tp:taxon-name><tp:taxon-name-part taxon-name-part-type="section">Lyciosolanum</tp:taxon-name-part></tp:taxon-name></italic> Bitter, <italic><tp:taxon-name><tp:taxon-name-part taxon-name-part-type="section">Macronesiotes</tp:taxon-name-part></tp:taxon-name></italic> Bitter, and <italic><tp:taxon-name><tp:taxon-name-part taxon-name-part-type="section">Quadrangulare</tp:taxon-name-part></tp:taxon-name></italic> Bitter: <tp:taxon-name><tp:taxon-name-part taxon-name-part-type="family">Solanaceae</tp:taxon-name-part></tp:taxon-name>)</article-title><source>PhytoKeys</source><day>13</day><month>7</month><year>2016</year><volume>2016</volume><issue>66</issue><fpage>1</fpage><lpage>142</lpage><pub-id pub-id-type="doi">10.3897/phytokeys.66.8457</pub-id></mixed-citation></tp:treatment-meta><tp:nomenclature><tp:taxon-name>
              <tp:taxon-name-part taxon-name-part-type="genus">Solanum</tp:taxon-name-part>
              <tp:taxon-name-part taxon-name-part-type="species">terminale</tp:taxon-name-part>
            </tp:taxon-name><tp:taxon-authority>Forssk., Fl. Aegypt.-Arab. 45. 1775.</tp:taxon-authority><xref ref-type="fig" rid="F1">Figures 1E</xref><xref ref-type="fig" rid="F2">, 2C &amp; D</xref><xref ref-type="fig" rid="F25">, 25</xref><!--PageBreak--><!--PageBreak--><tp:nomenclature-citation-list><tp:nomenclature-citation><tp:taxon-name>
                  <tp:taxon-name-part taxon-name-part-type="genus">Solanum</tp:taxon-name-part> <tp:taxon-name-part taxon-name-part-type="species">bifurcatum</tp:taxon-name-part></tp:taxon-name><comment>Hochst. ex A.Rich., Tent. Fl. Abyss. 2: 98. 1851. Type. Ethiopia. Tigray: Adoa [Adwa], 14 Jun 1837, <italic>G.H.W. Schimper 201</italic> (lectotype, designated by <xref ref-type="bibr" rid="B68">Lester 1997</xref>, pg. 281; P [P00344566]; isolectotypes: <named-content xmlns:xlink="http://www.w3.org/1999/xlink" content-type="dwc:institutional_code" xlink:type="simple">BM</named-content> [BM000847558], <named-content xmlns:xlink="http://www.w3.org/1999/xlink" content-type="dwc:institutional_code" xlink:type="simple">BR</named-content> [BR0000006289041, BR0000008422248], E [E00193277], G [G00301682, G00343569], G-DC [G00144683], <named-content xmlns:xlink="http://www.w3.org/1999/xlink" content-type="dwc:institutional_code" xlink:type="simple">GH</named-content> [GH00139638], <named-content xmlns:xlink="http://www.w3.org/1999/xlink" content-type="dwc:institutional_code" xlink:type="simple">GOET</named-content> [GOET003592], <named-content xmlns:xlink="http://www.w3.org/1999/xlink" content-type="dwc:institutional_code" xlink:type="simple">HBG</named-content> [HBG511409], <named-content xmlns:xlink="http://www.w3.org/1999/xlink" content-type="dwc:institutional_code" xlink:type="simple">HOH</named-content> [HOH009830], <named-content xmlns:xlink="http://www.w3.org/1999/xlink" content-type="dwc:institutional_code" xlink:type="simple">LE</named-content> [3 sheets], K [K000232603], M [M0105581, M0105582], <named-content xmlns:xlink="http://www.w3.org/1999/xlink" content-type="dwc:institutional_code" xlink:type="simple">MPU</named-content> [MPU011243, MPU011244], <named-content xmlns:xlink="http://www.w3.org/1999/xlink" content-type="dwc:institutional_code" xlink:type="simple">NY</named-content> [NY00169749], <named-content xmlns:xlink="http://www.w3.org/1999/xlink" content-type="dwc:institutional_code" xlink:type="simple">OXF</named-content>, P [P00344587, P00341599, P00344570, P00344567], <named-content xmlns:xlink="http://www.w3.org/1999/xlink" content-type="dwc:institutional_code" xlink:type="simple">PAL</named-content>, <named-content xmlns:xlink="http://www.w3.org/1999/xlink" content-type="dwc:institutional_code" xlink:type="simple">REG</named-content> [REG000401], S [S-09-33851, S-09-33853, S-115601], <named-content xmlns:xlink="http://www.w3.org/1999/xlink" content-type="dwc:institutional_code" xlink:type="simple">STU</named-content> [STU000029, STU000028], U [U0113932], <named-content xmlns:xlink="http://www.w3.org/1999/xlink" content-type="dwc:institutional_code" xlink:type="simple">US</named-content> [<named-content xmlns:xlink="http://www.w3.org/1999/xlink" content-type="dwc:institutional_code" xlink:type="simple">US</named-content>-945142, barcode US00730876], W [W0000632, W1889-0283815]). </comment></tp:nomenclature-citation><tp:nomenclature-citation><tp:taxon-name>
                  <tp:taxon-name-part taxon-name-part-type="genus">Solanum</tp:taxon-name-part> <tp:taxon-name-part taxon-name-part-type="species">bifurcum</tp:taxon-name-part></tp:taxon-name><comment>Hochst. ex Dunal, Prodr. [A. P. de Candolle] 13(1): 77. 1852, nom. illeg. superfl., orthographic variant. Type. Based on <tp:taxon-name><tp:taxon-name-part taxon-name-part-type="genus">Solanum</tp:taxon-name-part> <tp:taxon-name-part taxon-name-part-type="species">bifurcatum</tp:taxon-name-part></tp:taxon-name> A.Rich. </comment></tp:nomenclature-citation><tp:nomenclature-citation><tp:taxon-name>
                  <tp:taxon-name-part taxon-name-part-type="genus">Solanum</tp:taxon-name-part> <tp:taxon-name-part taxon-name-part-type="species">inconstans</tp:taxon-name-part></tp:taxon-name><comment>C.H.Wright, Bull. Misc. Inform. Kew 1894: 127. 1894. Type. Equatorial Guinea. Bioco: “Fernando Po”, Dec 1859, <italic>G. Mann 62</italic> (lectotype, designated here: K [K000414056]; isolectotype: P [P00341583]). </comment></tp:nomenclature-citation><tp:nomenclature-citation><tp:taxon-name>
                  <tp:taxon-name-part taxon-name-part-type="genus">Solanum</tp:taxon-name-part> <tp:taxon-name-part taxon-name-part-type="species">phytolaccoides</tp:taxon-name-part></tp:taxon-name><comment>C.H.Wright, Bull. Misc. Inform. Kew 1894: 126. 1894. Type. Ethiopia. [Amhara/Tigray]: “ex Tigrè v. Begemder”, 24 Sep 1862/13 Sep 1863, <italic>G.H.W. Schimper 310</italic> (lectotype, designated here: K [K000232602]; isolectotypes: <named-content xmlns:xlink="http://www.w3.org/1999/xlink" content-type="dwc:institutional_code" xlink:type="simple">BM</named-content> [BM000838174, BM000838175], E [E00526857], <named-content xmlns:xlink="http://www.w3.org/1999/xlink" content-type="dwc:institutional_code" xlink:type="simple">US</named-content> [<named-content xmlns:xlink="http://www.w3.org/1999/xlink" content-type="dwc:institutional_code" xlink:type="simple">US</named-content>-806525]). </comment></tp:nomenclature-citation><tp:nomenclature-citation><tp:taxon-name>
                  <tp:taxon-name-part taxon-name-part-type="genus">Solanum</tp:taxon-name-part> <tp:taxon-name-part taxon-name-part-type="species">welwitschii</tp:taxon-name-part></tp:taxon-name><comment>C.H.Wright, Bull. Misc. Inform. Kew 1894: 126. 1894. Type. Angola. Cuanza Norte: Golungo Alto, <italic>F.M.J. Welwitsch 6098</italic> (lectotype, designated here: <named-content xmlns:xlink="http://www.w3.org/1999/xlink" content-type="dwc:institutional_code" xlink:type="simple">BM</named-content> [BM000838177]; isolectotype: K [K000414110], <named-content xmlns:xlink="http://www.w3.org/1999/xlink" content-type="dwc:institutional_code" xlink:type="simple">LISU</named-content> [LISU220797]). </comment></tp:nomenclature-citation><tp:nomenclature-citation><tp:taxon-name>
                  <tp:taxon-name-part taxon-name-part-type="genus">Solanum</tp:taxon-name-part> <tp:taxon-name-part taxon-name-part-type="species">welwitschii</tp:taxon-name-part> <tp:taxon-name-part taxon-name-part-type="authority">C.H.Wright</tp:taxon-name-part> <tp:taxon-name-part taxon-name-part-type="infraspecific-rank">var.</tp:taxon-name-part> <tp:taxon-name-part taxon-name-part-type="variety">oblongum</tp:taxon-name-part></tp:taxon-name><comment>C.H.Wright, Bull. Misc. Inform. Kew 1894: 127. 1894. Type. Cameroon. Sud-Ouest: Ambas Bay, <italic>G. Mann 10</italic> [s.n., No. X] (lectotype, designated by <xref ref-type="bibr" rid="B44">Edmonds 2012</xref>, pg. 113: K [K000414053]; isolectotype: P [P00331492]). </comment></tp:nomenclature-citation><tp:nomenclature-citation><tp:taxon-name>
                  <tp:taxon-name-part taxon-name-part-type="genus">Solanum</tp:taxon-name-part> <tp:taxon-name-part taxon-name-part-type="species">welwitschii</tp:taxon-name-part> <tp:taxon-name-part taxon-name-part-type="authority">C.H.Wright</tp:taxon-name-part> <tp:taxon-name-part taxon-name-part-type="infraspecific-rank">var.</tp:taxon-name-part> <tp:taxon-name-part taxon-name-part-type="variety">strictum</tp:taxon-name-part></tp:taxon-name><comment>C.H.Wright, Bull. Misc. Inform. Kew 1894: 127. 1894. Type. Equatorial Guinea. Bioco: “Fernando Po”, 1860, <italic>G. Mann 274</italic> (lecctotype, designated here: K [K000414054]; isolectotype: P [P00331491]. </comment></tp:nomenclature-citation><tp:nomenclature-citation><tp:taxon-name>
                  <tp:taxon-name-part taxon-name-part-type="genus">Solanum</tp:taxon-name-part> <tp:taxon-name-part taxon-name-part-type="species">campanuliflorum</tp:taxon-name-part></tp:taxon-name><comment>C.H.Wright, Bull. Misc. Inform. Kew 1894: 127. 1894. Type. Angola. Cunene: Cunene [River], Sep 1883, <italic>H.H. Johnston s.n.</italic> (lectotype, designated here: K [K00414073]). </comment></tp:nomenclature-citation><tp:nomenclature-citation><tp:taxon-name>
                  <tp:taxon-name-part taxon-name-part-type="genus">Solanum</tp:taxon-name-part> <tp:taxon-name-part taxon-name-part-type="species">nakurense</tp:taxon-name-part></tp:taxon-name><comment>C.H.Wright, Bull. Misc. Inform. Kew 1897: 275. 1897. 
                  <!--PageBreak-->Type. Kenya. Rift Valley: Masai [Nakuru ex protologue], 1893, <italic>G.F. Scott-Elliot 6800</italic> (holotype: K [K000096900]; isotype: <named-content xmlns:xlink="http://www.w3.org/1999/xlink" content-type="dwc:institutional_code" xlink:type="simple">BM</named-content> [BM000847730]). </comment></tp:nomenclature-citation><tp:nomenclature-citation><tp:taxon-name>
                  <tp:taxon-name-part taxon-name-part-type="genus">Solanum</tp:taxon-name-part> <tp:taxon-name-part taxon-name-part-type="species">symphyostemon</tp:taxon-name-part></tp:taxon-name><comment>De Wild. &amp; T.Durand, Ann. Mus. Congo, Sér. 2, Bot., ser. 2, 1: 44. 1899. Type. Democratic Republic of the Congo. Équateur: Bolombo, près de Ngala (Ngali), 21 Sep 1986, <italic>F. Thonner 96</italic> (lectotype, designated here: <named-content xmlns:xlink="http://www.w3.org/1999/xlink" content-type="dwc:institutional_code" xlink:type="simple">BR</named-content> [BR0000008993137]; isolectotypes: <named-content xmlns:xlink="http://www.w3.org/1999/xlink" content-type="dwc:institutional_code" xlink:type="simple">BR</named-content> [BR0000008994462], K [K000414043]). </comment></tp:nomenclature-citation><tp:nomenclature-citation><tp:taxon-name>
                  <tp:taxon-name-part taxon-name-part-type="genus">Solanum</tp:taxon-name-part> <tp:taxon-name-part taxon-name-part-type="species">lujaei</tp:taxon-name-part></tp:taxon-name><comment>De Wild. &amp; T.Durand, Bull. Soc. Roy. Bot. Belgique 38: 209. 1899. Type. Democratic Republic of the Congo. Bas-Congo: “Sona Gunga, cataractes”, 21 Nov 1898, <italic>É. Luja 112</italic> (lectotype, designated here: <named-content xmlns:xlink="http://www.w3.org/1999/xlink" content-type="dwc:institutional_code" xlink:type="simple">BR</named-content> [BR0000014800313]). </comment></tp:nomenclature-citation><tp:nomenclature-citation><tp:taxon-name>
                  <tp:taxon-name-part taxon-name-part-type="genus">Solanum</tp:taxon-name-part> <tp:taxon-name-part taxon-name-part-type="species">togoense</tp:taxon-name-part></tp:taxon-name><comment>Dammer, Bot. Jahrb. Syst. 38: 59. 1906 [“1907”]. Type. Togo. Maritime: Badja, Mar 1900, <italic>F.R.R. Schlechter 12974</italic> (lectotype, designated by <xref ref-type="bibr" rid="B44">Edmonds 2012</xref>, pg. 110: K [K000414055]; isolectotypes: <named-content xmlns:xlink="http://www.w3.org/1999/xlink" content-type="dwc:institutional_code" xlink:type="simple">BM</named-content> [BM000838103], <named-content xmlns:xlink="http://www.w3.org/1999/xlink" content-type="dwc:institutional_code" xlink:type="simple">BR</named-content> [BR0000006288921], P [P00341582]). </comment></tp:nomenclature-citation><tp:nomenclature-citation><tp:taxon-name>
                  <tp:taxon-name-part taxon-name-part-type="genus">Solanum</tp:taxon-name-part> <tp:taxon-name-part taxon-name-part-type="species">buchwaldii</tp:taxon-name-part></tp:taxon-name><comment>Dammer, Bot. Jahrb. Syst. 38: 180. 1906 [“1907”]. Type. Tanzania. Tanga: Usambara [Mtns., Lushoto District], Muafa, Apr [1900], <italic>J. Buchwald 542</italic> (lectotype, designated by <xref ref-type="bibr" rid="B5">Bitter 1917</xref>, pg. 450: B, destroyed, no duplicates found). </comment></tp:nomenclature-citation><tp:nomenclature-citation><tp:taxon-name>
                  <tp:taxon-name-part taxon-name-part-type="genus">Solanum</tp:taxon-name-part> <tp:taxon-name-part taxon-name-part-type="species">bilabiatum</tp:taxon-name-part></tp:taxon-name><comment>Dammer, Bot. Jahrb. Syst. 38: 181. 1906 [“1907”]. Type. São Tomé and Principe. São Tomé: Sin. loc., 2-7 m, [1885], <italic>A.F. Moller 146</italic> (type in B [?], destroyed; no duplicates found). </comment></tp:nomenclature-citation><tp:nomenclature-citation><tp:taxon-name>
                  <tp:taxon-name-part taxon-name-part-type="genus">Solanum</tp:taxon-name-part> <tp:taxon-name-part taxon-name-part-type="species">comorense</tp:taxon-name-part></tp:taxon-name><comment>Dammer, Bot. Jahrb. Syst. 38: 181. 1906 [“1907”]. Type. Mayotte (French Overseas Department). Maore: forêt du Combani, 6 Oct 1884, <italic>L. Humblot [1]284</italic> (neotype, designated by D’Arcy &amp; Rakatozafy 1994, pg. 126: P [P00184319]; isoneotypes: <named-content xmlns:xlink="http://www.w3.org/1999/xlink" content-type="dwc:institutional_code" xlink:type="simple">BM</named-content> [BM000887171], K [K000788514]). </comment></tp:nomenclature-citation><tp:nomenclature-citation><tp:taxon-name>
                  <tp:taxon-name-part taxon-name-part-type="genus">Solanum</tp:taxon-name-part> <tp:taxon-name-part taxon-name-part-type="species">laurentii</tp:taxon-name-part></tp:taxon-name><comment>Dammer, Bot. Jahrb. Syst. 38: 182. 1906 [“1907”], nom. illeg., non <tp:taxon-name><tp:taxon-name-part taxon-name-part-type="genus">Solanum</tp:taxon-name-part> <tp:taxon-name-part taxon-name-part-type="species">laurentii</tp:taxon-name-part></tp:taxon-name> De Wild., 1905. Type. Democratic Republic of the Congo. Sin. loc., “<italic>Laurent s.n.</italic>” (type at B [?], destroyed; no duplicates found). Democratic Republic of the Congo. Équateur: environs d’Eala, 11 May 1905, <italic>M. Laurent 701</italic> (neotype, designated here: <named-content xmlns:xlink="http://www.w3.org/1999/xlink" content-type="dwc:institutional_code" xlink:type="simple">BR</named-content> [BR0000014801273]). </comment></tp:nomenclature-citation><tp:nomenclature-citation><tp:taxon-name>
                  <tp:taxon-name-part taxon-name-part-type="genus">Solanum</tp:taxon-name-part> <tp:taxon-name-part taxon-name-part-type="species">plousianthemum</tp:taxon-name-part></tp:taxon-name><comment>Dammer, Bot. Jahrb. Syst. 38: 180. 1906 [“1907”] Type. Tanzania. “Usambara, im Gebüsch niederer Hügel”, Jul 1892, <italic>C. Holst 3731</italic> (lectotype, designated by <xref ref-type="bibr" rid="B5">Bitter 1917</xref>, pg. 457): B, destroyed; no duplicates found). </comment></tp:nomenclature-citation><tp:nomenclature-citation><tp:taxon-name>
                  <tp:taxon-name-part taxon-name-part-type="genus">Solanum</tp:taxon-name-part> <tp:taxon-name-part taxon-name-part-type="species">suberosum</tp:taxon-name-part></tp:taxon-name><comment>Dammer, Bot. Jahrb. Syst. 38: 182. 1906 [“1907”]. Type. Cameroon. Sud-Ouest: Barombi Station between Station and Ninga town, Mar 1889, <italic>G.R Preuss 18</italic> (type, B [?], destroyed; no duplicates found); Barombi-Bache, SW of Station, 1400 m, Apr 1889, <italic>G.R. Preuss 171</italic> (type, B [?], destroyed; no duplicates found); Buea, 1400 m, May 1891, <italic>G.R Preuss 885</italic> (type, B [?], destroyed; no duplicates found); Buea Station, 1000 m, Apr 1898, <italic>Lehmbach 211</italic> (type, B [?], destroyed; no duplicates found); Yaounde, May 1894, <italic>G.A. Zenker &amp; A. Staudt 328</italic> (type, B [?], destroyed; no duplicates found); Yaounde, Apr 1890, <italic>G.A. Zenker 268</italic> (type, B [?], destroyed; no du<!--PageBreak-->plicates found);northern Cameroon, Bangwe, Jun, <italic>G. Conrau 200</italic> (type, B [?], destroyed; no duplicates found). </comment></tp:nomenclature-citation><tp:nomenclature-citation><tp:taxon-name>
                  <tp:taxon-name-part taxon-name-part-type="genus">Solanum</tp:taxon-name-part> <tp:taxon-name-part taxon-name-part-type="species">preussii</tp:taxon-name-part></tp:taxon-name><comment>Dammer, Bot. Jahrb. Syst. 38: 183. 1906 [“1907”]. Type. Cameroon. Sud-Ouest: “Barombi Station”, Aug 1890, <italic>P.R. Preuss 397</italic> (lectotype, designated here: P [P00331480]; isolectotype: E [E00193273]). </comment></tp:nomenclature-citation><tp:nomenclature-citation><tp:taxon-name>
                  <tp:taxon-name-part taxon-name-part-type="genus">Solanum</tp:taxon-name-part> <tp:taxon-name-part taxon-name-part-type="species">lykipiense</tp:taxon-name-part></tp:taxon-name><comment>C.H.Wright, Fl. Trop. Afr. [Oliver et al.] 4, 2: 220. 1906. Type. Kenya. Rift Valley: Lykypia, 6000-8000 ft., <italic>J. Thomson s.n.</italic> (lectotype, designated here: K [K000096902]). </comment></tp:nomenclature-citation><tp:nomenclature-citation><tp:taxon-name>
                  <tp:taxon-name-part taxon-name-part-type="genus">Solanum</tp:taxon-name-part> <tp:taxon-name-part taxon-name-part-type="species">mangaschae</tp:taxon-name-part></tp:taxon-name><comment>Pax, Bot. Jahrb. Syst. 39: 648. 1907. Type. Ethiopia. Southern Nations, Nationalities and Peoples: “Amaniel am Gazerit”, 2300, 2 Apr 1905, <italic>F. Rosen s.n.</italic> (holotype: <named-content xmlns:xlink="http://www.w3.org/1999/xlink" content-type="dwc:institutional_code" xlink:type="simple">WRSL</named-content>, not seen). </comment></tp:nomenclature-citation><tp:nomenclature-citation><tp:taxon-name>
                  <tp:taxon-name-part taxon-name-part-type="genus">Solanum</tp:taxon-name-part> <tp:taxon-name-part taxon-name-part-type="species">subcoriaceum</tp:taxon-name-part></tp:taxon-name><comment>T.Durand &amp; H.Durand, Bull. Jard. Bot. État Bruxelles 2: 394. 1909. Type. Based on and nom. nov. for <tp:taxon-name><tp:taxon-name-part taxon-name-part-type="genus">Solanum</tp:taxon-name-part> <tp:taxon-name-part taxon-name-part-type="species">laurentii</tp:taxon-name-part></tp:taxon-name> Dammer, not <tp:taxon-name><tp:taxon-name-part taxon-name-part-type="genus">Solanum</tp:taxon-name-part> <tp:taxon-name-part taxon-name-part-type="species">laurentii</tp:taxon-name-part></tp:taxon-name> De Wild. </comment></tp:nomenclature-citation><tp:nomenclature-citation><tp:taxon-name>
                  <tp:taxon-name-part taxon-name-part-type="genus">Solanum</tp:taxon-name-part> <tp:taxon-name-part taxon-name-part-type="species">leucanthum</tp:taxon-name-part></tp:taxon-name><comment>Dammer, Wiss. Ergebn. Deut. Zentr.-Afr. Exped. (1907–1908), Bot., 2: 284. 1911 [“1914”]. Type. Rwanda. Western: Rukarara, Rugege Forest, 2900 m, Aug 1907, <italic>G. Mildbraed 894</italic> (B [?], destroyed; no duplicates found); “Kissenye, Bugoyer, Hügelland, Hecken”, 2100 m, 27 Oct 1907, <italic>G. Mildbraed 1431a</italic> (B [?], destroyed; no duplicates found). </comment></tp:nomenclature-citation><tp:nomenclature-citation><tp:taxon-name>
                  <tp:taxon-name-part taxon-name-part-type="genus">Solanum</tp:taxon-name-part> <tp:taxon-name-part taxon-name-part-type="species">aculeolatum</tp:taxon-name-part></tp:taxon-name><comment>Dammer, Bot. Jahrb. Syst. 48: 237. 1912, nom. illeg., non <tp:taxon-name><tp:taxon-name-part taxon-name-part-type="genus">Solanum</tp:taxon-name-part> <tp:taxon-name-part taxon-name-part-type="species">aculeolatum</tp:taxon-name-part></tp:taxon-name> M.Martens &amp; Galeotti, 1845. Type. Kenya. “Escarpment, in Lichtungen”, 2500 m, Feb 1903, <italic>F. Thomas s.n.</italic> (type in B [?], destroyed; lectotype, designated here: E [E00193280]). </comment></tp:nomenclature-citation><tp:nomenclature-citation><tp:taxon-name>
                  <tp:taxon-name-part taxon-name-part-type="genus">Solanum</tp:taxon-name-part> <tp:taxon-name-part taxon-name-part-type="species">penduliflorum</tp:taxon-name-part></tp:taxon-name><comment>Dammer, Bot. Jahrb. Syst. 48: 255. 1912. Type. Kenya. Rift Valley: “Mau Plateau, common railway cuttings and open places, Molo, Ravine, Londiani and Njoro”, 2300-3000 m, <italic>G.S. Baker 133</italic> (type in B [?], destroyed; no duplicates found). </comment></tp:nomenclature-citation><tp:nomenclature-citation><tp:taxon-name>
                  <tp:taxon-name-part taxon-name-part-type="genus">Solanum</tp:taxon-name-part> <tp:taxon-name-part taxon-name-part-type="species">bansoense</tp:taxon-name-part></tp:taxon-name><comment>Dammer, Bot. Jahrb. Syst. 48: 237. 1912. Type. Cameroon. Nord-Ouest: “Bansso-Gebirge”, 1700 m, Oct 1909, <italic>C.L. Ledermann 5778</italic> (type in B [?], destroyed; no duplicates found). </comment></tp:nomenclature-citation><tp:nomenclature-citation><tp:taxon-name>
                  <tp:taxon-name-part taxon-name-part-type="genus">Solanum</tp:taxon-name-part> <tp:taxon-name-part taxon-name-part-type="species">massaiense</tp:taxon-name-part></tp:taxon-name><comment>Bitter, Repert. Spec. Nov. Regni Veg. 11: 18. 1912. Type. Based on and nom. nov. for <tp:taxon-name><tp:taxon-name-part taxon-name-part-type="genus">Solanum</tp:taxon-name-part> <tp:taxon-name-part taxon-name-part-type="species">aculeolatum</tp:taxon-name-part></tp:taxon-name> Dammer, not <tp:taxon-name><tp:taxon-name-part taxon-name-part-type="genus">Solanum</tp:taxon-name-part> <tp:taxon-name-part taxon-name-part-type="species">aculeolatum</tp:taxon-name-part></tp:taxon-name> M.Martens &amp; Galeotti. </comment></tp:nomenclature-citation><tp:nomenclature-citation><tp:taxon-name>
                  <tp:taxon-name-part taxon-name-part-type="genus">Solanum</tp:taxon-name-part> <tp:taxon-name-part taxon-name-part-type="species">holtzii</tp:taxon-name-part></tp:taxon-name><comment>Dammer, Bot. Jahrb. Syst. 53: 329. 1915. Type. Tanzania. Morogoro: “Uluguru, Bez. Morogoro, Waldreservat Banduki II”, Mar 1913, <italic>W. Holtz 3148</italic> (type in B [?], destroyed; no duplicates found). </comment></tp:nomenclature-citation><tp:nomenclature-citation><tp:taxon-name>
                  <tp:taxon-name-part taxon-name-part-type="genus">Solanum</tp:taxon-name-part> <tp:taxon-name-part taxon-name-part-type="species">rhodesianum</tp:taxon-name-part></tp:taxon-name><comment>Dammer, Bot. Jahrb. Syst. 53: 326. 1915. Type. Zimbabwe. Manicaland: Melener, Chirinda Forest, 9 Oct 1905, <italic>C.F.M. Swynnerton 86</italic> (lectotype, designated here: K [K000414111]; isolectotypes: <named-content xmlns:xlink="http://www.w3.org/1999/xlink" content-type="dwc:institutional_code" xlink:type="simple">BM</named-content> [BM000838178], K [K000414112]). </comment></tp:nomenclature-citation><tp:nomenclature-citation><tp:taxon-name>
                  <tp:taxon-name-part taxon-name-part-type="genus">Solanum</tp:taxon-name-part> <tp:taxon-name-part taxon-name-part-type="species">stolzii</tp:taxon-name-part></tp:taxon-name><comment>Dammer, Bot. Jahrb. Syst. 53: 327. 1915. Type. Tanzania. Mbeya: Rungwe Crater, Kyimbila Station, 2000 m, 19 Dec 1911, <italic>A. Stolz 1035</italic> (lectotype, designated here: M [M0105595]; isolectotypes: B [B 10 <!--PageBreak-->0165205, received 1990], C [C10003110], G [G00343580], K [K000096901], S [S09-36468], W [W19150004892]. </comment></tp:nomenclature-citation><tp:nomenclature-citation><tp:taxon-name>
                  <tp:taxon-name-part taxon-name-part-type="genus">Solanum</tp:taxon-name-part> <tp:taxon-name-part taxon-name-part-type="species">meyeri-johannis</tp:taxon-name-part></tp:taxon-name><comment>Dammer, Bot. Jahrb. Syst. 53: 328. 1915. Type. Tanzania. “Ussagara, Bez. Kilossa, Bugaberge” Nov-Dec 1911, <italic>Dr. Houy 1242</italic> (type in B [?], destroyed; no duplicates found). </comment></tp:nomenclature-citation><tp:nomenclature-citation><tp:taxon-name>
                  <tp:taxon-name-part taxon-name-part-type="genus">Solanum</tp:taxon-name-part> <tp:taxon-name-part taxon-name-part-type="species">lateritium</tp:taxon-name-part></tp:taxon-name><comment>Dammer, Bot. Jahrb. Syst. 53: 325. 1915. Type. Tanzania. Mbeya: Kyimbila Station, 600-800 m, Aug 1912, <italic>A. Stolz 1514</italic> (lectotype, designated here: <named-content xmlns:xlink="http://www.w3.org/1999/xlink" content-type="dwc:institutional_code" xlink:type="simple">JE</named-content> [JE00004286]; isolectotypes: G [G00442975], K [K000413992], S [S-G-5699], U [U0113933], <named-content xmlns:xlink="http://www.w3.org/1999/xlink" content-type="dwc:institutional_code" xlink:type="simple">WAG</named-content> [WAG0003361], W [W19150008146]). </comment></tp:nomenclature-citation><tp:nomenclature-citation><tp:taxon-name>
                  <tp:taxon-name-part taxon-name-part-type="genus">Solanum</tp:taxon-name-part> <tp:taxon-name-part taxon-name-part-type="species">leucanthum</tp:taxon-name-part></tp:taxon-name><comment>Bitter &amp; Dammer, Bot. Jahrb. Syst. 54: 456. 1917, nom. illeg., non <tp:taxon-name><tp:taxon-name-part taxon-name-part-type="genus">Solanum</tp:taxon-name-part> <tp:taxon-name-part taxon-name-part-type="species">leucanthum</tp:taxon-name-part></tp:taxon-name> Dammer, 1911. Type. Rwanda. Western: Rukarara, Rugege Forest, 2900 m, Aug 1907, <italic>G. Mildbraed 894</italic> (no herbarium cited, B [?], destroyed; no duplicates found). </comment></tp:nomenclature-citation><tp:nomenclature-citation><tp:taxon-name>
                  <tp:taxon-name-part taxon-name-part-type="genus">Solanum</tp:taxon-name-part> <tp:taxon-name-part taxon-name-part-type="species">hemisymphyes</tp:taxon-name-part></tp:taxon-name><comment>Bitter, Bot. Jahrb. Syst. 54: 477. 1917. Type. Democratic Republic of the Congo. Nord-Kivu: Kwa Muera, Fort Beni, Jun 1908, <italic>J. Mildbraed 2238</italic> (type in B [?], destroyed; no duplicates found). </comment></tp:nomenclature-citation><tp:nomenclature-citation><tp:taxon-name>
                  <tp:taxon-name-part taxon-name-part-type="genus">Solanum</tp:taxon-name-part> <tp:taxon-name-part taxon-name-part-type="species">nakurense</tp:taxon-name-part> <tp:taxon-name-part taxon-name-part-type="authority">C.H.Wright</tp:taxon-name-part> <tp:taxon-name-part taxon-name-part-type="infraspecific-rank">var.</tp:taxon-name-part> <tp:taxon-name-part taxon-name-part-type="variety">lykipiense</tp:taxon-name-part></tp:taxon-name><comment>(C.H.Wright) Bitter, Bot. Jahrb. Syst. 54: 449. 1917. Type. Based on <tp:taxon-name><tp:taxon-name-part taxon-name-part-type="genus">Solanum</tp:taxon-name-part> <tp:taxon-name-part taxon-name-part-type="species">lykipiense</tp:taxon-name-part></tp:taxon-name> C.H.Wright </comment></tp:nomenclature-citation><tp:nomenclature-citation><tp:taxon-name>
                  <tp:taxon-name-part taxon-name-part-type="genus">Solanum</tp:taxon-name-part> <tp:taxon-name-part taxon-name-part-type="species">plousianthemum</tp:taxon-name-part> <tp:taxon-name-part taxon-name-part-type="authority">Dammer</tp:taxon-name-part> <tp:taxon-name-part taxon-name-part-type="infraspecific-rank">subsp.</tp:taxon-name-part> <tp:taxon-name-part taxon-name-part-type="subspecies">holtzii</tp:taxon-name-part></tp:taxon-name><comment>(Dammer) Bitter, Bot. Jahrb. Syst. 54: 467. 1917. Type. Based on <tp:taxon-name><tp:taxon-name-part taxon-name-part-type="genus">Solanum</tp:taxon-name-part> <tp:taxon-name-part taxon-name-part-type="species">holtzii</tp:taxon-name-part></tp:taxon-name> Dammer </comment></tp:nomenclature-citation><tp:nomenclature-citation><tp:taxon-name>
                  <tp:taxon-name-part taxon-name-part-type="genus">Solanum</tp:taxon-name-part> <tp:taxon-name-part taxon-name-part-type="species">plousianthemum</tp:taxon-name-part> <tp:taxon-name-part taxon-name-part-type="authority">Dammer</tp:taxon-name-part> <tp:taxon-name-part taxon-name-part-type="infraspecific-rank">subsp.</tp:taxon-name-part> <tp:taxon-name-part taxon-name-part-type="subspecies">kasima</tp:taxon-name-part></tp:taxon-name><comment>Bitter, Bot. Jahrb. Syst. 54: 468. 1917. Type. Tanzania. Mbeya: Neu-Langenburg, Kyimbila, 1350 m, Oct 1912, <italic>A. Stolz 355</italic> (holotype: B, destroyed; lectotype, designated here: G [G00070223]; isolectotype: K [K000413993]). </comment></tp:nomenclature-citation><tp:nomenclature-citation><tp:taxon-name>
                  <tp:taxon-name-part taxon-name-part-type="genus">Solanum</tp:taxon-name-part> <tp:taxon-name-part taxon-name-part-type="species">plousianthemum</tp:taxon-name-part> <tp:taxon-name-part taxon-name-part-type="authority">Dammer</tp:taxon-name-part> <tp:taxon-name-part taxon-name-part-type="infraspecific-rank">var.</tp:taxon-name-part> <tp:taxon-name-part taxon-name-part-type="variety">angustifrons</tp:taxon-name-part></tp:taxon-name><comment>Bitter, Bot. Jahrb. Syst. 54: 462. 1917. Type. Tanzania. Kilimanjaro: Mount Kilimanjaro, Marangu, 1500 m, Apr 1894, <italic>G. Volkens 2109</italic> (type in B [?], destroyed; no duplicates found). </comment></tp:nomenclature-citation><tp:nomenclature-citation><tp:taxon-name>
                  <tp:taxon-name-part taxon-name-part-type="genus">Solanum</tp:taxon-name-part> <tp:taxon-name-part taxon-name-part-type="species">plousianthemum</tp:taxon-name-part> <tp:taxon-name-part taxon-name-part-type="authority">Dammer</tp:taxon-name-part> <tp:taxon-name-part taxon-name-part-type="infraspecific-rank">var.</tp:taxon-name-part> <tp:taxon-name-part taxon-name-part-type="variety">buchwaldii</tp:taxon-name-part></tp:taxon-name><comment>(Dammer) Bitter, Bot. Jahrb. Syst. 54: 459. 1917. Type. Based on <tp:taxon-name><tp:taxon-name-part taxon-name-part-type="genus">Solanum</tp:taxon-name-part> <tp:taxon-name-part taxon-name-part-type="species">buchwaldii</tp:taxon-name-part></tp:taxon-name> Dammer </comment></tp:nomenclature-citation><tp:nomenclature-citation><tp:taxon-name>
                  <tp:taxon-name-part taxon-name-part-type="genus">Solanum</tp:taxon-name-part> <tp:taxon-name-part taxon-name-part-type="species">plousianthemum</tp:taxon-name-part> <tp:taxon-name-part taxon-name-part-type="authority">Dammer</tp:taxon-name-part> <tp:taxon-name-part taxon-name-part-type="infraspecific-rank">var.</tp:taxon-name-part> <tp:taxon-name-part taxon-name-part-type="variety">commixtum</tp:taxon-name-part></tp:taxon-name><comment>Bitter, Bot. Jahrb. Syst. 54: 464. 1917. Type. Tanzania. Kilimanjaro: Mount Kilimanjaro, ca. 1600 m, May 1894, <italic>H.H.Johnston s.n.</italic> (lectotype, designated here: K [K000413995]; isolectotype: <named-content xmlns:xlink="http://www.w3.org/1999/xlink" content-type="dwc:institutional_code" xlink:type="simple">BM</named-content> [BM000838176]). </comment></tp:nomenclature-citation><tp:nomenclature-citation><tp:taxon-name>
                  <tp:taxon-name-part taxon-name-part-type="genus">Solanum</tp:taxon-name-part> <tp:taxon-name-part taxon-name-part-type="species">plousianthemum</tp:taxon-name-part> <tp:taxon-name-part taxon-name-part-type="authority">Dammer</tp:taxon-name-part> <tp:taxon-name-part taxon-name-part-type="infraspecific-rank">var.</tp:taxon-name-part> <tp:taxon-name-part taxon-name-part-type="variety">conglutinans</tp:taxon-name-part></tp:taxon-name><comment>Bitter, Bot. Jahrb. Syst. 54: 461. 1917. Type. Tanzania. Tanga: Usambaras, Kwa Mshuza, “Handei”, 1570 m, Aug 1893, <italic>C. Holst 8927</italic> (lectotype, designated here: P [P00341605]; isolectotypes: <named-content xmlns:xlink="http://www.w3.org/1999/xlink" content-type="dwc:institutional_code" xlink:type="simple">COI</named-content> [COI00077085], K [K000413989], <named-content xmlns:xlink="http://www.w3.org/1999/xlink" content-type="dwc:institutional_code" xlink:type="simple">LE</named-content>, W [W18940006582]). </comment></tp:nomenclature-citation><tp:nomenclature-citation><tp:taxon-name>
                  <tp:taxon-name-part taxon-name-part-type="genus">Solanum</tp:taxon-name-part> <tp:taxon-name-part taxon-name-part-type="species">plousianthemum</tp:taxon-name-part> <tp:taxon-name-part taxon-name-part-type="authority">Dammer</tp:taxon-name-part> <tp:taxon-name-part taxon-name-part-type="infraspecific-rank">var.</tp:taxon-name-part> <tp:taxon-name-part taxon-name-part-type="variety">devians</tp:taxon-name-part></tp:taxon-name><comment>Bitter, Bot. Jahrb. Syst. 54: 466. 1917. 
                  <!--PageBreak-->Type. Rwanda. “Mpororo (Rufua), Issenge-Posten, an nordlichen Zuflussen Kagera”, Jul 1907, <italic>J. Mildbraed 336</italic> (type in B [?], destroyed; no duplicates found). </comment></tp:nomenclature-citation><tp:nomenclature-citation><tp:taxon-name>
                  <tp:taxon-name-part taxon-name-part-type="genus">Solanum</tp:taxon-name-part> <tp:taxon-name-part taxon-name-part-type="species">plousianthemum</tp:taxon-name-part> <tp:taxon-name-part taxon-name-part-type="authority">Dammer</tp:taxon-name-part> <tp:taxon-name-part taxon-name-part-type="infraspecific-rank">var.</tp:taxon-name-part> <tp:taxon-name-part taxon-name-part-type="variety">endosiphonotrichum</tp:taxon-name-part></tp:taxon-name><comment>Bitter, Bot. Jahrb. Syst. 54: 465. 1917. Type. Rwanda. Southern: Mount Niansa [Nyanza], 1700 m, <italic>Dr. Kandt 147</italic> (holotype: B, destroyed; no duplicates found). </comment></tp:nomenclature-citation><tp:nomenclature-citation><tp:taxon-name>
                  <tp:taxon-name-part taxon-name-part-type="genus">Solanum</tp:taxon-name-part> <tp:taxon-name-part taxon-name-part-type="species">plousianthemum</tp:taxon-name-part> <tp:taxon-name-part taxon-name-part-type="authority">Dammer</tp:taxon-name-part> <tp:taxon-name-part taxon-name-part-type="infraspecific-rank">var.</tp:taxon-name-part> <tp:taxon-name-part taxon-name-part-type="variety">microstelidium</tp:taxon-name-part></tp:taxon-name><comment>Bitter, Bot. Jahrb. Syst. 54: 461. 1917. Type. Rwanda. Western: Lake Kivu, Lubengera, Mugarura Island, <italic>H. Meyer 909</italic> (type in B [?], destroyed; no duplicates found). </comment></tp:nomenclature-citation><tp:nomenclature-citation><tp:taxon-name>
                  <tp:taxon-name-part taxon-name-part-type="genus">Solanum</tp:taxon-name-part> <tp:taxon-name-part taxon-name-part-type="species">plousianthemum</tp:taxon-name-part> <tp:taxon-name-part taxon-name-part-type="authority">Dammer</tp:taxon-name-part> <tp:taxon-name-part taxon-name-part-type="infraspecific-rank">var.</tp:taxon-name-part> <tp:taxon-name-part taxon-name-part-type="variety">epapillosum</tp:taxon-name-part></tp:taxon-name><comment>Bitter, Bot. Jahrb. Syst. 54: 464. 1917. Type. Tanzania. Kilimanjaro: Mount Kilimanjaro, Useri, 2200 m, Mar 1894, <italic>G. Volkens 1991</italic> (type in B [?], destroyed; no duplicates found). </comment></tp:nomenclature-citation><tp:nomenclature-citation><tp:taxon-name>
                  <tp:taxon-name-part taxon-name-part-type="genus">Solanum</tp:taxon-name-part> <tp:taxon-name-part taxon-name-part-type="species">plousianthemum</tp:taxon-name-part> <tp:taxon-name-part taxon-name-part-type="authority">Dammer</tp:taxon-name-part> <tp:taxon-name-part taxon-name-part-type="infraspecific-rank">var.</tp:taxon-name-part> <tp:taxon-name-part taxon-name-part-type="variety">gracilifilum</tp:taxon-name-part></tp:taxon-name><comment>Bitter, Bot. Jahrb. Syst. 54: 463. 1917. Type. Tanzania. Kilimanjaro: Mount Kilimanjaro, Marangu, 2000 m, May 1894, <italic>G. Volkens 2265</italic> (lectotype, designated here: <named-content xmlns:xlink="http://www.w3.org/1999/xlink" content-type="dwc:institutional_code" xlink:type="simple">BR</named-content> [BR0000006495794]). </comment></tp:nomenclature-citation><tp:nomenclature-citation><tp:taxon-name>
                  <tp:taxon-name-part taxon-name-part-type="genus">Solanum</tp:taxon-name-part> <tp:taxon-name-part taxon-name-part-type="species">plousianthemum</tp:taxon-name-part> <tp:taxon-name-part taxon-name-part-type="authority">Dammer</tp:taxon-name-part> <tp:taxon-name-part taxon-name-part-type="infraspecific-rank">var.</tp:taxon-name-part> <tp:taxon-name-part taxon-name-part-type="variety">rhodesianum</tp:taxon-name-part></tp:taxon-name><comment>(Dammer) Bitter, Bot. Jahrb. Syst. 54: 461. 1917. Type. Based on <tp:taxon-name><tp:taxon-name-part taxon-name-part-type="genus">Solanum</tp:taxon-name-part> <tp:taxon-name-part taxon-name-part-type="species">rhodesianum</tp:taxon-name-part></tp:taxon-name> Dammer </comment></tp:nomenclature-citation><tp:nomenclature-citation><tp:taxon-name>
                  <tp:taxon-name-part taxon-name-part-type="genus">Solanum</tp:taxon-name-part> <tp:taxon-name-part taxon-name-part-type="species">plousianthemum</tp:taxon-name-part> <tp:taxon-name-part taxon-name-part-type="authority">Dammer</tp:taxon-name-part> <tp:taxon-name-part taxon-name-part-type="infraspecific-rank">var.</tp:taxon-name-part> <tp:taxon-name-part taxon-name-part-type="variety">subtusbarbellatum</tp:taxon-name-part></tp:taxon-name><comment>Bitter, Bot. Jahrb. Syst. 54: 467. 1917. Type. Kenya. Eastern: [Kitui County], Galunka [Galinka], 25 May 1902, <italic>L.C.T. Kässner 804</italic> (holotype: B, destroyed; lectotype, designated here: <named-content xmlns:xlink="http://www.w3.org/1999/xlink" content-type="dwc:institutional_code" xlink:type="simple">BM</named-content> [BM000847733]; isolectotype: K [K000788864]). </comment></tp:nomenclature-citation><tp:nomenclature-citation><tp:taxon-name>
                  <tp:taxon-name-part taxon-name-part-type="genus">Solanum</tp:taxon-name-part> <tp:taxon-name-part taxon-name-part-type="species">plousianthemum</tp:taxon-name-part> <tp:taxon-name-part taxon-name-part-type="authority">Dammer</tp:taxon-name-part> <tp:taxon-name-part taxon-name-part-type="infraspecific-rank">var.</tp:taxon-name-part> <tp:taxon-name-part taxon-name-part-type="variety">ugandae</tp:taxon-name-part></tp:taxon-name><comment>Bitter, Bot. Jahrb. Syst. 54: 460. 1917. Type. Uganda. Sin. loc., 1 Jan 1891, <italic>F. Stuhlmann 1329</italic> (lectotype, designated here: K [K000413994]).. </comment></tp:nomenclature-citation><tp:nomenclature-citation><tp:taxon-name>
                  <tp:taxon-name-part taxon-name-part-type="genus">Solanum</tp:taxon-name-part> <tp:taxon-name-part taxon-name-part-type="species">plousianthemum</tp:taxon-name-part> <tp:taxon-name-part taxon-name-part-type="authority">Dammer</tp:taxon-name-part> <tp:taxon-name-part taxon-name-part-type="infraspecific-rank">var.</tp:taxon-name-part> <tp:taxon-name-part taxon-name-part-type="variety">kundelunguense</tp:taxon-name-part></tp:taxon-name><comment>Bitter, Bot. Jahrb. Syst. 54: 467. 1917. Type. Democratic Republic of the Congo. Katanga: Kundelungu, 15 May 1908, <italic>L.C.T. Kässner 2760</italic> (holotype: B, destroyed; lectotype, designated here: <named-content xmlns:xlink="http://www.w3.org/1999/xlink" content-type="dwc:institutional_code" xlink:type="simple">BM</named-content> [BM000847803]; isolectotypes: K [K000414041], P [P00341576]). </comment></tp:nomenclature-citation><tp:nomenclature-citation><tp:taxon-name>
                  <tp:taxon-name-part taxon-name-part-type="genus">Solanum</tp:taxon-name-part> <tp:taxon-name-part taxon-name-part-type="species">ruandae</tp:taxon-name-part></tp:taxon-name><comment>Bitter, Bot. Jahrb. Syst. 54: 471. 1917. Type. Rwanda/Democratic Republic of the Congo: Kissenye, “Bugoyer Hügelland, Hecken”, 2100 m, 27 Oct 1907, <italic>J. Mildbraed 1431a</italic> (holotype: B, destroyed; no duplicates found). </comment></tp:nomenclature-citation><tp:nomenclature-citation><tp:taxon-name>
                  <tp:taxon-name-part taxon-name-part-type="genus">Solanum</tp:taxon-name-part> <tp:taxon-name-part taxon-name-part-type="species">suberosum</tp:taxon-name-part> <tp:taxon-name-part taxon-name-part-type="authority">Dammer</tp:taxon-name-part> <tp:taxon-name-part taxon-name-part-type="infraspecific-rank">var.</tp:taxon-name-part> <tp:taxon-name-part taxon-name-part-type="variety">calvum</tp:taxon-name-part></tp:taxon-name><comment>Bitter, Bot. Jahrb. Syst. 54: 486. 1917. Type. Cameroon. Sud-Ouest [?]: “Nordwestkamerum, Spitze des Kamerumberges” [Mount Cameroon], <italic>A. Weberbauer 38, 60</italic> (syntypes: B, destroyed; no duplicates found).</comment></tp:nomenclature-citation><tp:nomenclature-citation><tp:taxon-name>
                  <tp:taxon-name-part taxon-name-part-type="genus">Solanum</tp:taxon-name-part> <tp:taxon-name-part taxon-name-part-type="species">suberosum</tp:taxon-name-part> <tp:taxon-name-part taxon-name-part-type="authority">Dammer</tp:taxon-name-part> <tp:taxon-name-part taxon-name-part-type="infraspecific-rank">var.</tp:taxon-name-part> <tp:taxon-name-part taxon-name-part-type="variety">ramosivelutinum</tp:taxon-name-part></tp:taxon-name><comment>Bitter, Bot. Jahrb. Syst. 54: 486. 1917. Type. Democratic Republic of the Congo. Orientale: Ituri, Irumu-Mawambi, Apr, <italic>J. Mildbraed 3038</italic> (type in B [?], destroyed; no duplicates found). </comment></tp:nomenclature-citation><tp:nomenclature-citation><tp:taxon-name>
                  <tp:taxon-name-part taxon-name-part-type="genus">Solanum</tp:taxon-name-part> <tp:taxon-name-part taxon-name-part-type="species">sychnoteranthum</tp:taxon-name-part></tp:taxon-name><comment>Bitter, Bot. Jahrb. Syst. 54: 472. 1917. 
                  <!--PageBreak-->Type. Democratic Republic of the Congo[?]. “lava plain”, 18 Aug 1908, <italic>L.C.T. Kässner 3250</italic> (holotype: B, destroyed; lectotype, designated here: E [E00193274]; isolectotypes: <named-content xmlns:xlink="http://www.w3.org/1999/xlink" content-type="dwc:institutional_code" xlink:type="simple">BM</named-content> [BM000847732], P [P00331494]). </comment></tp:nomenclature-citation><tp:nomenclature-citation><tp:taxon-name>
                  <tp:taxon-name-part taxon-name-part-type="genus">Solanum</tp:taxon-name-part> <tp:taxon-name-part taxon-name-part-type="species">plousianthemum</tp:taxon-name-part> <tp:taxon-name-part taxon-name-part-type="authority">Dammer</tp:taxon-name-part> <tp:taxon-name-part taxon-name-part-type="infraspecific-rank">var.</tp:taxon-name-part> <tp:taxon-name-part taxon-name-part-type="variety">angustatum</tp:taxon-name-part></tp:taxon-name><comment>Bitter, Repert. Spec. Nov. Regni Veg. 18: 302. 1922. Type. Tanzania. Morogoro: “Ulugurus”, 19 Oct 1013, <italic>W. von Brehmer 891</italic> (no herbarium cited; no duplicates found). </comment></tp:nomenclature-citation><tp:nomenclature-citation><tp:taxon-name>
                  <tp:taxon-name-part taxon-name-part-type="genus">Solanum</tp:taxon-name-part> <tp:taxon-name-part taxon-name-part-type="species">plousianthemum</tp:taxon-name-part> <tp:taxon-name-part taxon-name-part-type="authority">Dammer</tp:taxon-name-part> <tp:taxon-name-part taxon-name-part-type="infraspecific-rank">var.</tp:taxon-name-part> <tp:taxon-name-part taxon-name-part-type="variety">kyimbilense</tp:taxon-name-part></tp:taxon-name><comment>Bitter, Repert. Spec. Nov. Regni Veg. 18: 302. 1922. Type. Tanzania. Mbeya: Bex, Neu-Langenburg, Kyimbila, near Madehani, 2000 m, 3 Dec 1913, <italic>A. Stolz 2315</italic> (lectotype, designated here: K [K000413990]; isolectotypes: A [A00139637, A00219304], <named-content xmlns:xlink="http://www.w3.org/1999/xlink" content-type="dwc:institutional_code" xlink:type="simple">BM</named-content> [BM000838180], <named-content xmlns:xlink="http://www.w3.org/1999/xlink" content-type="dwc:institutional_code" xlink:type="simple">BR</named-content> [BR0000006495107], <named-content xmlns:xlink="http://www.w3.org/1999/xlink" content-type="dwc:institutional_code" xlink:type="simple">CAS</named-content> [<named-content xmlns:xlink="http://www.w3.org/1999/xlink" content-type="dwc:institutional_code" xlink:type="simple">CAS</named-content>- 130438], K [K000414991], P [P00341613]). </comment></tp:nomenclature-citation><tp:nomenclature-citation><tp:taxon-name>
                  <tp:taxon-name-part taxon-name-part-type="genus">Solanum</tp:taxon-name-part> <tp:taxon-name-part taxon-name-part-type="species">bansoense</tp:taxon-name-part> <tp:taxon-name-part taxon-name-part-type="authority">Dammer</tp:taxon-name-part> <tp:taxon-name-part taxon-name-part-type="infraspecific-rank">var.</tp:taxon-name-part> <tp:taxon-name-part taxon-name-part-type="variety">episporadotrichum</tp:taxon-name-part></tp:taxon-name><comment>Bitter, Repert. Spec. Nov. Regni Veg. 18: 303. 1922. Type. Cameroon. Est: at junction of Sanaga [River?] with the Djerem [River], (“hylaea um Deng-Deng”), 250 km <named-content xmlns:xlink="http://www.w3.org/1999/xlink" content-type="dwc:institutional_code" xlink:type="simple">NE</named-content> of Yaounde, between Mbo’s and Sardi, southwest of Deng-Deng, 8 Mar 1914, <italic>G. Mildbraed 8555</italic> (holotype: B, destroyed; no duplicates found). </comment></tp:nomenclature-citation><tp:nomenclature-citation><tp:taxon-name>
                  <tp:taxon-name-part taxon-name-part-type="genus">Solanum</tp:taxon-name-part> <tp:taxon-name-part taxon-name-part-type="species">bansoense</tp:taxon-name-part> <tp:taxon-name-part taxon-name-part-type="authority">Dammer</tp:taxon-name-part> <tp:taxon-name-part taxon-name-part-type="infraspecific-rank">subsp.</tp:taxon-name-part> <tp:taxon-name-part taxon-name-part-type="subspecies">sanaganum</tp:taxon-name-part></tp:taxon-name><comment>Bitter, Repert. Spec. Nov. Regni Veg. 18: 304. 1922. Type. Cameroon. Est: at junction of Sanaga [River?] with the Djerem [River], (“hylaea um Deng-Deng”), 250 km <named-content xmlns:xlink="http://www.w3.org/1999/xlink" content-type="dwc:institutional_code" xlink:type="simple">NE</named-content> of Yaounde, Mar 1914, <italic>G. Mildbraed 8619</italic> (holotype: B, destroyed; lectotype, designated here: K [K000414042]). </comment></tp:nomenclature-citation><tp:nomenclature-citation><tp:taxon-name>
                  <tp:taxon-name-part taxon-name-part-type="genus">Solanum</tp:taxon-name-part> <tp:taxon-name-part taxon-name-part-type="species">welwitschii</tp:taxon-name-part> <tp:taxon-name-part taxon-name-part-type="authority">C.H.Wright</tp:taxon-name-part> <tp:taxon-name-part taxon-name-part-type="infraspecific-rank">var.</tp:taxon-name-part> <tp:taxon-name-part taxon-name-part-type="variety">laxepaniculatum</tp:taxon-name-part></tp:taxon-name><comment>Bitter, Repert. Spec. Nov. Regni Veg. 18: 306. 1922. Type. Cameroon. Est: [Upper Nyong District], Lomie District, Dscha region, in Tugumedjo’s village, 13°30-12°25 W latitude, 18 May 1911, <italic>G. Mildbraed 5265</italic> (holotype: B, destroyed; lectotype, designated here: <named-content xmlns:xlink="http://www.w3.org/1999/xlink" content-type="dwc:institutional_code" xlink:type="simple">HBG</named-content> [HBG511510]). </comment></tp:nomenclature-citation><tp:nomenclature-citation><tp:taxon-name>
                  <tp:taxon-name-part taxon-name-part-type="genus">Solanum</tp:taxon-name-part> <tp:taxon-name-part taxon-name-part-type="species">lianiforme</tp:taxon-name-part></tp:taxon-name><comment>De Wild., Pl. Bequaert. 1: 427. 1922. Type. Democratic Republic of the Congo. Nord-Kivu: Walikale, 7 Jan 1915, <italic>J. Bequaert 6531</italic> (lectotype, designated here: <named-content xmlns:xlink="http://www.w3.org/1999/xlink" content-type="dwc:institutional_code" xlink:type="simple">BR</named-content> [BR0000008993489]; isolectotypes: <named-content xmlns:xlink="http://www.w3.org/1999/xlink" content-type="dwc:institutional_code" xlink:type="simple">BR</named-content> [BR0000008994448, 2 sheets]). </comment></tp:nomenclature-citation><tp:nomenclature-citation><tp:taxon-name>
                  <tp:taxon-name-part taxon-name-part-type="genus">Solanum</tp:taxon-name-part> <tp:taxon-name-part taxon-name-part-type="species">butaguense</tp:taxon-name-part></tp:taxon-name><comment>De Wild., Pl. Bequaert. 1: 424. 1922. Type. Democratic Republic of the Congo. Nord-Kivu: Butagu, Ruwenzori, ca. 2200 m, 13 Apr 1914, <italic>J. Bequaert 3616</italic> (lectotype, designated here: <named-content xmlns:xlink="http://www.w3.org/1999/xlink" content-type="dwc:institutional_code" xlink:type="simple">BR</named-content> [BR0000008994431]; isolectotypes: <named-content xmlns:xlink="http://www.w3.org/1999/xlink" content-type="dwc:institutional_code" xlink:type="simple">BR</named-content> [BR0000008993502, BR0000008993472]). </comment></tp:nomenclature-citation><tp:nomenclature-citation><tp:taxon-name>
                  <tp:taxon-name-part taxon-name-part-type="genus">Solanum</tp:taxon-name-part> <tp:taxon-name-part taxon-name-part-type="species">balboanum</tp:taxon-name-part></tp:taxon-name><comment>Chiov., Racc. Bot. Miss. Consol. Kenya 87. 1935. Type. Kenya. Central: Tusu, 1 Feb 1911, <italic>P.G. Balbo 579</italic> (lectotype, designated here: <named-content xmlns:xlink="http://www.w3.org/1999/xlink" content-type="dwc:institutional_code" xlink:type="simple">FT</named-content> [FT003031]). </comment></tp:nomenclature-citation><tp:nomenclature-citation><tp:taxon-name>
                  <tp:taxon-name-part taxon-name-part-type="genus">Solanum</tp:taxon-name-part> <tp:taxon-name-part taxon-name-part-type="species">terminale</tp:taxon-name-part> <tp:taxon-name-part taxon-name-part-type="authority">Forssk.</tp:taxon-name-part> <tp:taxon-name-part taxon-name-part-type="infraspecific-rank">subsp.</tp:taxon-name-part> <tp:taxon-name-part taxon-name-part-type="subspecies">inconstans</tp:taxon-name-part></tp:taxon-name><comment>(C.H.Wright) Heine, Kew Bull. 14: 247. 1960. Type. Based on <tp:taxon-name><tp:taxon-name-part taxon-name-part-type="genus">Solanum</tp:taxon-name-part> <tp:taxon-name-part taxon-name-part-type="species">inconstans</tp:taxon-name-part></tp:taxon-name> C.H.Wright  
                  <!--PageBreak--><tp:taxon-name>
                    <tp:taxon-name-part taxon-name-part-type="genus">Solanum</tp:taxon-name-part> <tp:taxon-name-part taxon-name-part-type="species">terminale</tp:taxon-name-part> <tp:taxon-name-part taxon-name-part-type="authority">Forssk.</tp:taxon-name-part> <tp:taxon-name-part taxon-name-part-type="infraspecific-rank">subsp.</tp:taxon-name-part> <tp:taxon-name-part taxon-name-part-type="subspecies">sanaganum</tp:taxon-name-part></tp:taxon-name> (Bitter) Heine, Kew Bull. 14: 248. 1960.  Type. Based on <tp:taxon-name><tp:taxon-name-part taxon-name-part-type="genus">Solanum</tp:taxon-name-part> <tp:taxon-name-part taxon-name-part-type="species">bansoense</tp:taxon-name-part> <tp:taxon-name-part taxon-name-part-type="authority">Dammer</tp:taxon-name-part> <tp:taxon-name-part taxon-name-part-type="infraspecific-rank">subsp.</tp:taxon-name-part> <tp:taxon-name-part taxon-name-part-type="subspecies">sanaganum</tp:taxon-name-part></tp:taxon-name> Bitter </comment></tp:nomenclature-citation><tp:nomenclature-citation><tp:taxon-name>
                  <tp:taxon-name-part taxon-name-part-type="genus">Solanum</tp:taxon-name-part> <tp:taxon-name-part taxon-name-part-type="species">terminale</tp:taxon-name-part> <tp:taxon-name-part taxon-name-part-type="authority">Forssk.</tp:taxon-name-part> <tp:taxon-name-part taxon-name-part-type="infraspecific-rank">subsp.</tp:taxon-name-part> <tp:taxon-name-part taxon-name-part-type="subspecies">welwitschii</tp:taxon-name-part></tp:taxon-name><comment>(C.H.Wright) Heine, Kew Bull. 14: 248. 1960. Type. Based on <tp:taxon-name><tp:taxon-name-part taxon-name-part-type="genus">Solanum</tp:taxon-name-part> <tp:taxon-name-part taxon-name-part-type="species">welwitschii</tp:taxon-name-part></tp:taxon-name> C.H.Wright </comment></tp:nomenclature-citation></tp:nomenclature-citation-list></tp:nomenclature><tp:treatment-sec sec-type="material" id="SECID0E2IDM"><title>Type.</title><p>yemen. “Mokhaja” [Mukhajah =Jebel Barad], <italic>P. Forsskål s.n.</italic> (lectotype, designated here: C [C10003105] Herb. Forsskal 419; isolectotype: C [C10003106] Herb. Forsskal 406).</p></tp:treatment-sec><tp:treatment-sec sec-type="description" id="SECID0EDJDM"><title>Description.</title><p>Shrub to high-climbing woody liana, from ca. 1 m tall to canopy height. Stems terete, to 10 cm in diameter in liana forms, glabrous with a few simple uniseriate or dendritic trichomes to densely pubescent with simple and/or dendritic uniseriate trichomes, these soon deciduous; new growth sparsely to densely pubescent with simple and/or dendritic 4–6-celled uniseriate trichomes 0.5–1 mm long. Bark of older stems pale yellowish white, corky on larger woody stems &gt; 0.5 cm in diameter. Sympodial units plurifoliate, the leaves not geminate, evenly distributed along branches. Leaves simple, (1.5)4–16 cm long, (1)2–8 cm wide, very variably sized on individual stems, elliptic, the adaxial surfaces glabrous to sparsely pubescent with simple or less commonly dendritic uniseriate trichomes 0.5–1 mm long, these denser on the veins, the abaxial surfaces glabrous to densely and evenly pubescent with dendritic and/or simple uniseriate 4–8-celled trichomes 1–1.5 mm long; major veins 5–7 pairs, usually somewhat yellowish in dry material; base acute to truncate, very occasionally somewhat cordate, not decurrent on the petiole; margins entire; apex acute to acuminate; petiole (0.5)2–7(11) cm long, highly variable from leaf to leaf even in leaves of the same size, sparsely to densely pubescent with simple and/or dendritic trichomes like those of the leaves. Inflorescences terminal, 1–20(+) cm long, many times branched, in some forms the branches very short and the inflorescence appearing spicate, with (5)10–100 flowers in clumps at the ends of branches, glabrous or sparsely pubescent with simple and/or dendritic uniseriate trichomes ca. 0.5 mm long, these denser at the base of flower clumps; peduncle to 10 cm long; pedicels 0.5–1 cm long, ca. 0.5 mm in diameter at the base and apex, glabrous to sparsely pubscent in parallel with the rest of the inflorescence, spreading at anthesis, articulated at the base leaving a tiny raised lump on the rachis when flower falls; pedicel scars in tightly packed clusters at the ends of long branches or along the main axis. Buds ovoid to narrowly elliptical (see commentary), the corolla strongly exserted from the calyx tube long before anthesis. Flowers 5-merous, apparently all perfect. Calyx tube 1–1.5 mm long, open-conical, the lobes 1–2 mm long, deltate with acuminate tips (exceptionally to 4 mm long in <italic>Strid 3113</italic>), glabrous or pubescent with simple or dendritic trichomes like those of the inflorescence axis. Corolla 1–2.5 cm in diameter, lilac to white with varying degrees of lilac towards the centre, deeply stellate, divided 3/4 to nearly to the base, the lobes 5–9 mm long, 2–2.5 mm wide, narrowly ligulate, spreading to reflexed at anthesis, the adaxial surface glabrous or densely pubescent/papillate with 2–3-celled simple trichomes, the abaxial surface densely pubescent with 2–3-celled weak-walled simple trichomes, these denser <!--PageBreak--><!--PageBreak-->along the margins and at the tips, sometimes purple-tinged, the corolla on herbarium specimens with a mealy appearance. Stamens equal; filament tube &lt;0.1 mm long to absent; free portion of the filaments 0.5–1 mm long, glabrous; anthers (3-)3.5–5 mm long, 1–2 mm wide, ellipsoid to narrowly ellipsoid, loosely connivent to tightly fused due to internal papillae, smooth or papillate abaxially, somewhat sagittate at the base, poricidal at the tips, the pores lengthening to slits with age. Ovary globose, glabrous or occasionally minutely hispidulous with short erect uniseriate trichomes (<italic>Gossweiler s.n.</italic>, coll. 1910); style 8–10 mm long, exserted beyond the anthers approximately equal to the anther length, glabrous; stigma capitate, the surfaces minutely papillate. Fruit a globose to elongate and fusiform berry, 5–7 mm in diameter, bright red when ripe, the pericarp very thin and shiny; fruiting pedicels 0.5–1.5 cm long, ca. 1 mm in diameter, spreading at anthesis; fruiting calyx lobes not markedly enlarging. Seeds 12–20 per berry, 1.5–2.5 mm long, 1–2 mm wide, ovoid reniform, reddish brown, the surfaces deeply pitted, the testal cells pentagonal to rectangular, the lateral cell walls composed of elongate filamentous projections to 0.5 mm long, giving the seeds a hairy appearance.</p><fig id="F25" position="float" orientation="portrait"><label>Figure 25.</label><caption><p>
          <italic><tp:taxon-name><tp:taxon-name-part taxon-name-part-type="genus">Solanum</tp:taxon-name-part> <tp:taxon-name-part taxon-name-part-type="species">terminale</tp:taxon-name-part></tp:taxon-name></italic> Forssk. <bold>A</bold> Flowering branch of savanna form (<tp:taxon-name><tp:taxon-name-part taxon-name-part-type="species">nakurense</tp:taxon-name-part></tp:taxon-name>-type) <bold>B</bold> Fruiting branch of climbing plant with open infructescence with globose berries (<tp:taxon-name><tp:taxon-name-part taxon-name-part-type="species">terminale</tp:taxon-name-part></tp:taxon-name>-type) <bold>C</bold> Flowering branch of climbing plant with open inflorescence <bold>D</bold> Flowering branch of climbing plant with narrow, spicate inflorescence (<tp:taxon-name><tp:taxon-name-part taxon-name-part-type="species">welwitschii</tp:taxon-name-part></tp:taxon-name>-type) <bold>E</bold> Flower with fused anther cone (<tp:taxon-name><tp:taxon-name-part taxon-name-part-type="species">welwitschii</tp:taxon-name-part></tp:taxon-name>-type) <bold>F</bold> Flower with non-fused anther cone (<tp:taxon-name><tp:taxon-name-part taxon-name-part-type="species">terminale</tp:taxon-name-part></tp:taxon-name>-type) <bold>G</bold> Corky bark of older stems <bold>H</bold> Fusiform mature berry <bold>I</bold> Globose mature berry <bold>J</bold> “Hairy” seed from mature fruit showing elongate lateral cell walls. (Based on: <bold>A</bold> <italic>Ash 2932</italic>; <bold>B</bold> <italic>Drummond 3155</italic>; <bold>C</bold> <italic>Gilbert &amp; Friis 8417</italic>; <bold>D, E</bold> <italic>Etuge &amp; Thomas 31</italic>; <bold>F</bold> <italic>Greenway &amp; Kanuri 13883</italic>; <bold>G</bold> <italic>Synnot 617</italic>; <bold>H, J</bold> <italic>Mbani 142</italic>; <bold>I</bold> <italic>Mbatchou 21</italic>). Scale bar: <bold>A, C, D, G</bold> = 3 cm; <bold>B</bold> = 4 cm; <bold>E, F, H, I</bold> = 7 mm; <bold>J</bold> = 2 mm. Drawn by Lucy T. Smith.</p></caption><graphic xmlns:xlink="http://www.w3.org/1999/xlink" xlink:href="phytokeys-066-001-g025.jpg" position="float" orientation="portrait" xlink:type="simple" id="oo_95598.jpg"/></fig></tp:treatment-sec><tp:treatment-sec sec-type="distribution" id="SECID0EQNDM"><title>Distribution</title><p>(Figure <xref ref-type="fig" rid="F26">26</xref>). Widely distributed in continental sub-Saharan Africa (see also Table <xref ref-type="table" rid="T2">2</xref>); also found in the Comoro Islands and on the Arabian peninsula in Yemen. We have seen specimens from Angola, Burundi, Cameroon, Central African Republic, Comoros, Côte d’Ivoire, Democratic Republic of the Congo, Equatorial Guinea, Eritrea, Ethiopia, Gabon, Ghana, Guinea, Guinea Bissau, Kenya, Liberia, Malawi, Mozambique, Nigeria, Republic of Congo, Rwanda, São Tome e Principe, Sierra Leone, South Africa, South Sudan, Tanzania, Togo, Uganda, Yemen, Zambia, and Zimbabwe.</p><fig id="F26" position="float" orientation="portrait"><label>Figure 26.</label><caption><p>Distribution of <italic><tp:taxon-name><tp:taxon-name-part taxon-name-part-type="genus">Solanum</tp:taxon-name-part> <tp:taxon-name-part taxon-name-part-type="species">terminale</tp:taxon-name-part></tp:taxon-name></italic> Forssk.</p></caption><graphic xmlns:xlink="http://www.w3.org/1999/xlink" xlink:href="phytokeys-066-001-g026.jpg" position="float" orientation="portrait" xlink:type="simple" id="oo_95599.jpg"/></fig></tp:treatment-sec><tp:treatment-sec sec-type="ecology" id="SECID0EVODM"><title>Ecology and habitat.</title><p>A wide variety of forest habitats; also from savannah; near sea level to 3300 m elevation. Swamp forests, humid forest, sclerophyllous woodland, grassland savannah. Plants growing in the open in savanna habitats area shorter and more shrub-like than those of forest edges or interiors.</p></tp:treatment-sec><tp:treatment-sec sec-type="Common names and uses" id="SECID0E1ODM"><title>Common names and uses.</title><p>Many common names are recorded on herbarium specimens of <italic><tp:taxon-name><tp:taxon-name-part taxon-name-part-type="genus">Solanum</tp:taxon-name-part> <tp:taxon-name-part taxon-name-part-type="species">terminale</tp:taxon-name-part></tp:taxon-name></italic>, some with the language, and some without. We have listed here those that occur multiple times, with a single voucher for each. All common names associated with individual specimens can be found in the data on the <named-content xmlns:xlink="http://www.w3.org/1999/xlink" xlink:type="simple" content-type="institution" xlink:href="http://grbio.org/institution/natural-history-museum" id="NCID0EKPDM">Natural History Museum</named-content> Data Portal (<ext-link xmlns:xlink="http://www.w3.org/1999/xlink" xlink:type="simple" ext-link-type="uri" xlink:href="http://dx.doi.org/10.5519/0039445">http://dx.doi.org/10.5519/0039445</ext-link>) and on the <tp:taxon-name><tp:taxon-name-part taxon-name-part-type="family">Solanaceae</tp:taxon-name-part></tp:taxon-name> Source website (<ext-link xmlns:xlink="http://www.w3.org/1999/xlink" xlink:type="simple" ext-link-type="uri" xlink:href="http://www.solanaceaesource.org">http://www.solanaceaesource.org</ext-link>). Burundi. agatoretore (Kirundi language, <italic>Michel 987</italic>), umuhanuraguba (<italic>Becquet 861</italic>); Democratic Republic of the Congo. belele (Lombo language, <italic>Louis 981</italic>), belemba (Lombo language, <italic>Louis 6362</italic>), itotofo (Lombo language, <italic>Jeanty 48</italic>), itotofo i boliki (Lombo language, <italic>Louis 14146</italic>), kampako (Bofunda language, <italic>Corbisier-Baland 1034</italic>), kedekede (<italic>Giorgi 745</italic>), kongalo n pako (Ngala language, <italic>Claessens 453</italic>), mampoko (Mbole language, <italic>Leonard 802</italic>), muhwehwe (Tembo language, <italic>Troupin 10162</italic>), qwadja (<italic>Reygaert 226</italic>), umuranuhankuba (Kinyarwanda language, <italic>Spitaels 119</italic>); Kenya. mutandambuga (Meru language, <italic>Graham 1752</italic>); Rwanda. umuranuhankuba (Kinyarwanda language, <italic>Troupin 6631</italic>); Tanzania. kadaru (Bantu language, <italic>Koritschoner 866</italic>), luvuvu (Kirangi language, <italic>Burtt 1141</italic>); Uganda. omuhanurankuba (Nkore-Kiga language, <!--PageBreak--><italic>Purseglove P-1654</italic>). The fruit said to be poisonous and the leaves eaten in the Central African Republic (<xref ref-type="bibr" rid="B17">Burkhill 2000</xref>).</p></tp:treatment-sec><tp:treatment-sec sec-type="Preliminary conservation status" id="SECID0E3RDM"><title>Preliminary conservation status</title><p>(<xref ref-type="bibr" rid="B56">IUCN 2014</xref>). <abbrev xmlns:xlink="http://www.w3.org/1999/xlink" id="ABBRID0EGSDM" xlink:type="simple"><def><p>Least Concern </p></def>(LC)</abbrev>. <abbrev xmlns:xlink="http://www.w3.org/1999/xlink" xlink:title="Extent of Occurrence" id="ABBRID0EMSDM" xlink:type="simple">EOO</abbrev> 21,154,570 km<sup>2</sup> (<abbrev xmlns:xlink="http://www.w3.org/1999/xlink" xlink:title="Least Concern" id="ABBRID0ESSDM" xlink:type="simple">LC</abbrev>), <abbrev xmlns:xlink="http://www.w3.org/1999/xlink" xlink:title="Area of Occupancy" id="ABBRID0EWSDM" xlink:type="simple">AOO</abbrev> 2,316 km<sup>2</sup> (<abbrev xmlns:xlink="http://www.w3.org/1999/xlink" xlink:title="Near Threatened" id="ABBRID0E3SDM" xlink:type="simple">NT</abbrev>). <italic><tp:taxon-name><tp:taxon-name-part taxon-name-part-type="genus">Solanum</tp:taxon-name-part> <tp:taxon-name-part taxon-name-part-type="species">terminale</tp:taxon-name-part></tp:taxon-name></italic> is widespread across continental Africa in a wide variety of habitats, and occurs in several protected areas. The near threatened status suggested by the <abbrev xmlns:xlink="http://www.w3.org/1999/xlink" xlink:title="Area of Occupancy" id="ABBRID0EQTDM" xlink:type="simple">AOO</abbrev> calculation is likely due to collection bias; <italic><tp:taxon-name><tp:taxon-name-part taxon-name-part-type="genus">Solanum</tp:taxon-name-part> <tp:taxon-name-part taxon-name-part-type="species">terminale</tp:taxon-name-part></tp:taxon-name></italic> is a very common plant. Genetic differentiation across this wide range, however, may be important for population level conservation or national conservation priorities.</p></tp:treatment-sec><tp:treatment-sec sec-type="discussion" id="SECID0E5TDM"><title>Discussion.</title><p>
              <italic><tp:taxon-name><tp:taxon-name-part taxon-name-part-type="genus">Solanum</tp:taxon-name-part> <tp:taxon-name-part taxon-name-part-type="species">terminale</tp:taxon-name-part></tp:taxon-name></italic> is the most widespread and common species of the <abbrev xmlns:xlink="http://www.w3.org/1999/xlink" xlink:title="African Non-Spiny" id="ABBRID0EOUDM" xlink:type="simple">ANS</abbrev> clade on the African mainland, and is often recognised as three distinct entities; <italic><tp:taxon-name><tp:taxon-name-part taxon-name-part-type="genus">Solanum</tp:taxon-name-part> <tp:taxon-name-part taxon-name-part-type="species">nakurense</tp:taxon-name-part></tp:taxon-name></italic>, <italic><tp:taxon-name><tp:taxon-name-part taxon-name-part-type="genus">Solanum</tp:taxon-name-part> <tp:taxon-name-part taxon-name-part-type="species">terminale</tp:taxon-name-part></tp:taxon-name></italic> s.s. and <italic><tp:taxon-name><tp:taxon-name-part taxon-name-part-type="genus">Solanum</tp:taxon-name-part> <tp:taxon-name-part taxon-name-part-type="species">welwitschii</tp:taxon-name-part></tp:taxon-name></italic> (e.g., <xref ref-type="bibr" rid="B44">Edmonds 2012</xref>). <xref ref-type="bibr" rid="B5">Bitter (1917</xref>, <xref ref-type="bibr" rid="B8">1922</xref>) recognised 20 species and 23 infraspecific taxa, while <xref ref-type="bibr" rid="B53">Heine (1960)</xref> amalgamated all these into a single species with three infraspecific taxa in western Africa, and suggested that a similar course of action needed to be taken throughout the continent. We are recognising these populations as a single species because the characters used to distinguish them are continuously variable and field observations indicate that habitat plays a significant role in overall morphology (see below).</p><p>
              <italic><tp:taxon-name><tp:taxon-name-part taxon-name-part-type="genus">Solanum</tp:taxon-name-part> <tp:taxon-name-part taxon-name-part-type="species">terminale</tp:taxon-name-part></tp:taxon-name></italic> is not broadly sympatric with any other species of the <abbrev xmlns:xlink="http://www.w3.org/1999/xlink" xlink:title="African Non-Spiny" id="ABBRID0EMWDM" xlink:type="simple">ANS</abbrev> clade, although in eastern South Africa <italic><tp:taxon-name><tp:taxon-name-part taxon-name-part-type="genus">Solanum</tp:taxon-name-part> <tp:taxon-name-part taxon-name-part-type="species">africanum</tp:taxon-name-part></tp:taxon-name></italic> also occurs, but not strictly sym<!--PageBreak-->patrically; <italic><tp:taxon-name><tp:taxon-name-part taxon-name-part-type="genus">Solanum</tp:taxon-name-part> <tp:taxon-name-part taxon-name-part-type="species">runsoriense</tp:taxon-name-part></tp:taxon-name></italic> also occurs in the same regions as <italic><tp:taxon-name><tp:taxon-name-part taxon-name-part-type="genus">Solanum</tp:taxon-name-part> <tp:taxon-name-part taxon-name-part-type="species">terminale</tp:taxon-name-part></tp:taxon-name></italic> but usually at higher elevations. <italic><tp:taxon-name><tp:taxon-name-part taxon-name-part-type="genus">Solanum</tp:taxon-name-part> <tp:taxon-name-part taxon-name-part-type="species">terminale</tp:taxon-name-part></tp:taxon-name></italic> is easily distinguished from others in the clade by its flowers with densely papillate abaxial corolla lobes, flowers clustered at the ends of inflorescence branches (of varying length) and bright red berries. Populations from western Africa tend to have shorter inflorescence branches (see Fig. <xref ref-type="fig" rid="F25">25D</xref>), tightly connate anthers and elongate berries and have been recognised as <italic><tp:taxon-name><tp:taxon-name-part taxon-name-part-type="genus">Solanum</tp:taxon-name-part> <tp:taxon-name-part taxon-name-part-type="species">welwitschii</tp:taxon-name-part></tp:taxon-name></italic>, while those from eastern Africa have more open inflorescences (see Fig. <xref ref-type="fig" rid="F25">25B, C</xref>), more loosely connate anthers and globose berries and have been called <italic><tp:taxon-name><tp:taxon-name-part taxon-name-part-type="genus">Solanum</tp:taxon-name-part> <tp:taxon-name-part taxon-name-part-type="species">terminale</tp:taxon-name-part></tp:taxon-name></italic>. Small plants with few-flowered inflorescences primarily from eastern Africa have been called <italic><tp:taxon-name><tp:taxon-name-part taxon-name-part-type="genus">Solanum</tp:taxon-name-part> <tp:taxon-name-part taxon-name-part-type="species">nakurense</tp:taxon-name-part></tp:taxon-name></italic> (Fig. <xref ref-type="fig" rid="F25">25A</xref>). The leaves of <italic><tp:taxon-name><tp:taxon-name-part taxon-name-part-type="genus">Solanum</tp:taxon-name-part> <tp:taxon-name-part taxon-name-part-type="species">terminale</tp:taxon-name-part></tp:taxon-name></italic> are usually pubescent to some degree, but are occasionally completely glabrous (e.g., the type of <italic><tp:taxon-name><tp:taxon-name-part taxon-name-part-type="genus">Solanum</tp:taxon-name-part> <tp:taxon-name-part taxon-name-part-type="species">welwitschii</tp:taxon-name-part></tp:taxon-name></italic>). Dense tufts of trichomes in the vein axils (domatia) do not occur in <italic><tp:taxon-name><tp:taxon-name-part taxon-name-part-type="genus">Solanum</tp:taxon-name-part> <tp:taxon-name-part taxon-name-part-type="species">terminale</tp:taxon-name-part></tp:taxon-name></italic>, but the pubescence is often denser near the midvein.</p><p>In order to determine if there was any geographical component to the morphogical variation seen in <italic><tp:taxon-name><tp:taxon-name-part taxon-name-part-type="genus">Solanum</tp:taxon-name-part> <tp:taxon-name-part taxon-name-part-type="species">terminale</tp:taxon-name-part></tp:taxon-name></italic>, we measured the key characters used to distinguish <italic><tp:taxon-name><tp:taxon-name-part taxon-name-part-type="genus">Solanum</tp:taxon-name-part> <tp:taxon-name-part taxon-name-part-type="species">terminale</tp:taxon-name-part></tp:taxon-name></italic> from <italic><tp:taxon-name><tp:taxon-name-part taxon-name-part-type="genus">Solanum</tp:taxon-name-part> <tp:taxon-name-part taxon-name-part-type="species">welwitschii</tp:taxon-name-part></tp:taxon-name></italic> in a range of specimens from across continental Africa. Long thin buds that open to flowers with fused anthers, and spicate inflorescences with short to non-existent branches are thought to be typical of <italic><tp:taxon-name><tp:taxon-name-part taxon-name-part-type="genus">Solanum</tp:taxon-name-part> <tp:taxon-name-part taxon-name-part-type="species">welwitschii</tp:taxon-name-part></tp:taxon-name></italic> (e.g., <xref ref-type="bibr" rid="B44">Edmonds 2012</xref>). Neither character segregated clearly into two classes in our simple analysis (Figure <xref ref-type="fig" rid="F27">27</xref>). Bud shape is similarly distributed across longitude, but the longest, thinnest buds occur in western Africa (see point at top left-hand corner of Fig. <xref ref-type="fig" rid="F27">27A</xref>). Spicate inflorescences are somewhat more common in the wet forests of western Africa (Fig. <xref ref-type="fig" rid="F27">27B</xref>). The type of <tp:taxon-name><tp:taxon-name-part taxon-name-part-type="genus">Solanum</tp:taxon-name-part> <tp:taxon-name-part taxon-name-part-type="species">welwitschii</tp:taxon-name-part> <tp:taxon-name-part taxon-name-part-type="infraspecific-rank">var.</tp:taxon-name-part> <tp:taxon-name-part taxon-name-part-type="variety">laxepaniculatum</tp:taxon-name-part></tp:taxon-name> (<italic>Mildbraed 5265</italic> - <ext-link xmlns:xlink="http://www.w3.org/1999/xlink" xlink:type="simple" ext-link-type="uri" xlink:href="http://plants.jstor.org/stable/viewer/10.5555/al.ap.specimen.hbg511510">http://plants.jstor.org/stable/viewer/10.5555/al.ap.specimen.hbg511510</ext-link>), however, is a good example of a “<tp:taxon-name><tp:taxon-name-part taxon-name-part-type="species">terminale</tp:taxon-name-part></tp:taxon-name>” type inflorescence in western Africa. Anthers on specimens from wet forests of western Africa (red dots in Fig. <xref ref-type="fig" rid="F27">27</xref>) were more often fused than those from drier forests of eastern Africa. Anther connation may be a way of protecting pollen in damp, humid environments, but this remains to be tested. The characters used to distinguish the taxa we here recognise as the single species <italic><tp:taxon-name><tp:taxon-name-part taxon-name-part-type="genus">Solanum</tp:taxon-name-part> <tp:taxon-name-part taxon-name-part-type="species">terminale</tp:taxon-name-part></tp:taxon-name></italic> appear to be the extremes of continuous variation, and perhaps represent fixation of particular morphologies in certain populations. Field study of these plants coupled with molecular analysis at the population level will be essential to untangle the complex morphological variation with <italic><tp:taxon-name><tp:taxon-name-part taxon-name-part-type="genus">Solanum</tp:taxon-name-part> <tp:taxon-name-part taxon-name-part-type="species">terminale</tp:taxon-name-part></tp:taxon-name></italic>.</p><fig id="F27" position="float" orientation="portrait"><label>Figure 27.</label><caption><p>Morphology of <italic><tp:taxon-name><tp:taxon-name-part taxon-name-part-type="genus">Solanum</tp:taxon-name-part> <tp:taxon-name-part taxon-name-part-type="species">terminale</tp:taxon-name-part></tp:taxon-name></italic> Forssk. across continental Africa. All coordinates are decimal degrees. <bold>A</bold> Bud length/width ratio plotted against longitude <bold>B</bold> Length of lowermost inflorescence branch against longitude. Red points represent plants with fused (connate anthers), green points plants with free anthers; black points represent plants with no open flowers whose bud and anther characters were not measured. For details of character choice see Materials and Methods and discussion of <italic><tp:taxon-name><tp:taxon-name-part taxon-name-part-type="genus">Solanum</tp:taxon-name-part> <tp:taxon-name-part taxon-name-part-type="species">terminale</tp:taxon-name-part></tp:taxon-name></italic>.</p></caption><graphic xmlns:xlink="http://www.w3.org/1999/xlink" xlink:href="phytokeys-066-001-g027.jpg" position="float" orientation="portrait" xlink:type="simple" id="oo_95600.jpg"/></fig><p>In their catalogue of Forsskål’s plant collections <xref ref-type="bibr" rid="B54">Hepper and Friis (1994)</xref> cited both specimens in C as “type” of <italic><tp:taxon-name><tp:taxon-name-part taxon-name-part-type="genus">Solanum</tp:taxon-name-part> <tp:taxon-name-part taxon-name-part-type="species">terminale</tp:taxon-name-part></tp:taxon-name></italic>; of these two sheets <italic>Herb. Forsskål 419</italic> (C10003105) has the larger inflorescence with more flowers and we select it here as the lectotype. They considered <italic>Herb. Forsskål 406</italic> (C10003106) a duplicate (<xref ref-type="bibr" rid="B54">Hepper and Friis 1994</xref>); we concur and consider it an isolectotype.</p><p>Both Udo Dammer and Georg Bitter described many infraspecific taxa in what we now recognise as the widely distributed and polymorphic <italic><tp:taxon-name><tp:taxon-name-part taxon-name-part-type="genus">Solanum</tp:taxon-name-part> <tp:taxon-name-part taxon-name-part-type="species">terminale</tp:taxon-name-part></tp:taxon-name></italic>. Both botanists worked in Berlin before the Second World War and it is probable that much of the material upon which they based their descisions is no longer extanct (<xref ref-type="bibr" rid="B106">Vorontsova and Knapp 2010</xref>). <xref ref-type="bibr" rid="B5">Bitter (1917)</xref> acknowledged his lack of ability to travel to other herbaria due to <!--PageBreak-->military service and war as a short-coming of his treatment of this polymorphic complex. We have searched extensively for duplicates of this material throughout the course of the PBI <tp:taxon-name><tp:taxon-name-part taxon-name-part-type="genus">Solanum</tp:taxon-name-part></tp:taxon-name> project, and in some cases (e.g., see <tp:taxon-name><tp:taxon-name-part taxon-name-part-type="genus">Solanum</tp:taxon-name-part> <tp:taxon-name-part taxon-name-part-type="species">plousianthemum</tp:taxon-name-part> <tp:taxon-name-part taxon-name-part-type="infraspecific-rank">var.</tp:taxon-name-part> <tp:taxon-name-part taxon-name-part-type="variety">subtusbarbellatum</tp:taxon-name-part></tp:taxon-name> above) have encountered duplicates, while in many, if not most, others we have not been successful. Rather than neotypifying these many infraspecific names we cite type collections in the hope that duplicates will eventually be encountered in the collections we have not yet been able to visit. <xref ref-type="bibr" rid="B26">Dammer (1906</xref>, <xref ref-type="bibr" rid="B27">1912</xref>, <xref ref-type="bibr" rid="B28">1915</xref>) never cited particular herbaria in association with specimens he used in describing new taxa (see <xref ref-type="bibr" rid="B107">Vorontsova and Knapp 2016</xref>), <xref ref-type="bibr" rid="B5">Bitter (1917</xref>, <xref ref-type="bibr" rid="B8">1922</xref>) occasionally did so. Where he cited herbaria in association with type specimens we have indicated this, otherwise no herbarium was cited and we chose lectotypes from duplicates we have seen. Our choices of lectotypes are based on the quality of the particular sheet selected. When syntypes were cited, our choice has been made based on the number of herbaria in which particular syntype collections now are found; where more duplicates of a collection are extant, we selected that as the lectotype.</p><p>In his treatment of the species of the <abbrev xmlns:xlink="http://www.w3.org/1999/xlink" xlink:title="African Non-Spiny" id="ABBRID0ETBEM" xlink:type="simple">ANS</abbrev> clade in <italic>Solana Africana</italic> <xref ref-type="bibr" rid="B5">Bitter (1917)</xref> re-circumscribed many of <xref ref-type="bibr" rid="B26">Dammer’s (1906</xref>, <xref ref-type="bibr" rid="B28">1915</xref>) species and excluded some of the specimens cited by Dammer as types of new infraspecific taxa. He explicitly cited types for Dammer’s names, something that later authors did not realise, resulting in some superfluous later lectotypifications (e.g., <xref ref-type="bibr" rid="B44">Edmonds 2012</xref>). <italic><tp:taxon-name><tp:taxon-name-part taxon-name-part-type="genus">Solanum</tp:taxon-name-part> <tp:taxon-name-part taxon-name-part-type="species">leucanthum</tp:taxon-name-part></tp:taxon-name></italic> was first described by <xref ref-type="bibr" rid="B26">Dammer (1906)</xref> then explicitly redescribed as “<italic><tp:taxon-name><tp:taxon-name-part taxon-name-part-type="genus">Solanum</tp:taxon-name-part> <tp:taxon-name-part taxon-name-part-type="species">leucanthum</tp:taxon-name-part></tp:taxon-name></italic> Bitter &amp; Dammer n.sp.” by <xref ref-type="bibr" rid="B5">Bitter (1917)</xref>. <xref ref-type="bibr" rid="B26">Dammer (1906)</xref> originally cited two syntypes from Cameroon, <italic>Mildbraed 894</italic> and <italic>Mildbraed 1431a</italic>, while Bitter restricted his concept to only <italic>Mildbraed 894</italic>. <xref ref-type="bibr" rid="B5">Bitter (1917)</xref> recognised <italic>Mildbraed 1431a</italic> as a distinct species <italic><tp:taxon-name><tp:taxon-name-part taxon-name-part-type="genus">Solanum</tp:taxon-name-part> <tp:taxon-name-part taxon-name-part-type="species">ruandae</tp:taxon-name-part></tp:taxon-name></italic>. We have found no duplicates of either of these collections that were probably in Berlin and destroyed.</p><!--PageBreak--><p>We have not selected a neotype for <xref ref-type="bibr" rid="B26">Dammer’s (1906)</xref> <italic><tp:taxon-name><tp:taxon-name-part taxon-name-part-type="genus">Solanum</tp:taxon-name-part> <tp:taxon-name-part taxon-name-part-type="species">suberosum</tp:taxon-name-part></tp:taxon-name></italic>; of the seven syntype collections cited we are certain that duplicates will be found eventually. If not, the description and comments on the corky stem morphology will be easy to match, and a recent and widely distributed collection from Cameroon should be selected as a neotype.</p><p>
              <xref ref-type="bibr" rid="B26">Dammer’s (1906)</xref> illegitimate name <italic><tp:taxon-name><tp:taxon-name-part taxon-name-part-type="genus">Solanum</tp:taxon-name-part> <tp:taxon-name-part taxon-name-part-type="species">laurentii</tp:taxon-name-part></tp:taxon-name></italic> (not <italic><tp:taxon-name><tp:taxon-name-part taxon-name-part-type="genus">Solanum</tp:taxon-name-part> <tp:taxon-name-part taxon-name-part-type="species">laurentii</tp:taxon-name-part></tp:taxon-name></italic> De Wild., 1905) was described using a single specimen collected by “Laurent” from an unspecified locality in “Congo”. This sheet was in all likelihood at B and is no longer extant; the lack of specifics makes duplicates very difficult to trace. <xref ref-type="bibr" rid="B42">Durand and Durand (1909</xref>: 394) coined the replacement name <italic><tp:taxon-name><tp:taxon-name-part taxon-name-part-type="genus">Solanum</tp:taxon-name-part> <tp:taxon-name-part taxon-name-part-type="species">subcoriaceum</tp:taxon-name-part></tp:taxon-name></italic>, but again did not specify a herbarium, sheet or locality; nor did they specify which Laurent, Émile or Marcel, was the collector of the type. We did not find a sheet annotated with this name in <named-content xmlns:xlink="http://www.w3.org/1999/xlink" content-type="dwc:institutional_code" xlink:type="simple">BR</named-content>. We have selected a neotype in the Brussels herbarium collected by Marcel Laurent in 1905 (BR0000014801273) for <italic><tp:taxon-name><tp:taxon-name-part taxon-name-part-type="genus">Solanum</tp:taxon-name-part> <tp:taxon-name-part taxon-name-part-type="species">laurentii</tp:taxon-name-part></tp:taxon-name></italic> Dammer (=<italic><tp:taxon-name><tp:taxon-name-part taxon-name-part-type="genus">Solanum</tp:taxon-name-part> <tp:taxon-name-part taxon-name-part-type="species">subcoriaceum</tp:taxon-name-part></tp:taxon-name></italic> De Wild. &amp; Durand) that matches the description in <xref ref-type="bibr" rid="B26">Dammer’s (1906)</xref> protologue.</p><p>
              <xref ref-type="bibr" rid="B26">Dammer (1906)</xref> described <italic><tp:taxon-name><tp:taxon-name-part taxon-name-part-type="genus">Solanum</tp:taxon-name-part> <tp:taxon-name-part taxon-name-part-type="species">plousianthemum</tp:taxon-name-part></tp:taxon-name></italic> citing three collections made by C. Holst in Tanzania (<italic>Holst 232</italic>, <italic>3731</italic>, <italic>8927</italic>). <xref ref-type="bibr" rid="B5">Bitter (1917)</xref> later cited <italic>Holst 232</italic> and <italic>Holst 3731</italic> as elements in his redefinition of <italic><tp:taxon-name><tp:taxon-name-part taxon-name-part-type="genus">Solanum</tp:taxon-name-part> <tp:taxon-name-part taxon-name-part-type="species">plousianthemum</tp:taxon-name-part></tp:taxon-name></italic>, and effectively lectotypified the name by stating “letztere Nr. der Typus zu Dammer’s originaldiagnose” – the latter number [<italic>Holst 3731</italic>] the type of Dammer’s original diagnosis). He cited <italic>Holst 8927</italic> as the type for his variety <italic><tp:taxon-name><tp:taxon-name-part taxon-name-part-type="variety">conglutinans</tp:taxon-name-part></tp:taxon-name></italic> without citing a herbarium. <xref ref-type="bibr" rid="B44">Edmonds (2012)</xref> superfluously lectotypified <italic><tp:taxon-name><tp:taxon-name-part taxon-name-part-type="genus">Solanum</tp:taxon-name-part> <tp:taxon-name-part taxon-name-part-type="species">plousianthemum</tp:taxon-name-part></tp:taxon-name></italic> with the Kew duplicate of <italic>Holst 8927</italic>, none of the other collections cited in Dammer’s protologue have been found. We select the Paris duplicate (P00341605, with flower and fruit) of <italic>Holst 8927</italic> as the lectotype of Bitter’s var. <italic><tp:taxon-name><tp:taxon-name-part taxon-name-part-type="variety">conglutinans</tp:taxon-name-part></tp:taxon-name></italic>.</p><p>Similarly C.H. <xref ref-type="bibr" rid="B118">Wright (1894</xref>, <xref ref-type="bibr" rid="B120">1906</xref>) rarely cited herbaria in new taxon descriptions, but because he worked at the herbarium of Kew, we have designated lectotypes at that institution unless a much higher quality specimen was available elsewhere (e.g., <italic><tp:taxon-name><tp:taxon-name-part taxon-name-part-type="genus">Solanum</tp:taxon-name-part> <tp:taxon-name-part taxon-name-part-type="species">welwitschii</tp:taxon-name-part></tp:taxon-name></italic> where of the two syntypes <italic>Welwitsch 6081, 6098</italic> the <named-content xmlns:xlink="http://www.w3.org/1999/xlink" content-type="dwc:institutional_code" xlink:type="simple">BM</named-content> sheet of the better documented syntype <italic>Welwitsch 6098</italic> has both flowers and fruits). In some cases (e.g., <xref ref-type="bibr" rid="B119">Wright 1897</xref>) the herbarium at Kew was mentioned in the introductory material in the publication, thus <italic>Scott-Elliot 6800</italic> at Kew (K000096900) is the holotype of <italic><tp:taxon-name><tp:taxon-name-part taxon-name-part-type="genus">Solanum</tp:taxon-name-part> <tp:taxon-name-part taxon-name-part-type="species">nakurense</tp:taxon-name-part></tp:taxon-name></italic>. However, in the case of <italic><tp:taxon-name><tp:taxon-name-part taxon-name-part-type="genus">Solanum</tp:taxon-name-part> <tp:taxon-name-part taxon-name-part-type="species">lykipiense</tp:taxon-name-part></tp:taxon-name></italic> where <xref ref-type="bibr" rid="B118">Wright (1894)</xref> states “ the specimen from which this description is drawn is about 6 in. long, but sufficient to show that the species is a very distinct one”, we have lectotyified the name with the K sheet which answers to this description rather than taking it as the holotype because there is no evidence that there were not several sheets with small fragments. Two collections, <italic>Schweinfurth 3498</italic> and <italic>Mann 274</italic> were cited in the protologue of <tp:taxon-name><tp:taxon-name-part taxon-name-part-type="genus">Solanum</tp:taxon-name-part> <tp:taxon-name-part taxon-name-part-type="species">welwitschii</tp:taxon-name-part> <tp:taxon-name-part taxon-name-part-type="infraspecific-rank">var.</tp:taxon-name-part> <tp:taxon-name-part taxon-name-part-type="variety">strictum</tp:taxon-name-part></tp:taxon-name> (<xref ref-type="bibr" rid="B118">Wright 1894</xref>: 127); we select the Kew duplicate (K000414054) of <italic>Mann 274</italic> as the lectotype because another sheet is in Paris and we have only seen one duplicate of <italic>Schweinfurth 3498</italic>. For <italic><tp:taxon-name><tp:taxon-name-part taxon-name-part-type="genus">Solanum</tp:taxon-name-part> <tp:taxon-name-part taxon-name-part-type="species">phytolaccoides</tp:taxon-name-part></tp:taxon-name></italic>, we have selected <italic>Schimper 310</italic> as the lectotype, rather than the other collection (<italic>Johnston s.n.</italic>) cited, so that can be used as the lectotype of <tp:taxon-name><tp:taxon-name-part taxon-name-part-type="genus">Solanum</tp:taxon-name-part> <tp:taxon-name-part taxon-name-part-type="species">plousianthemum</tp:taxon-name-part> <tp:taxon-name-part taxon-name-part-type="infraspecific-rank">var.</tp:taxon-name-part> <tp:taxon-name-part taxon-name-part-type="variety">connmixtum</tp:taxon-name-part></tp:taxon-name>. In herbaria where we have examined duplicates of <italic>Schimper 310</italic> two different collection dates have been written on sheets, <!--PageBreak-->but the sheet in <named-content xmlns:xlink="http://www.w3.org/1999/xlink" content-type="dwc:institutional_code" xlink:type="simple">US</named-content> (labelled as “ex Berol.”) has both dates; all duplicates of <italic>Schimper 310</italic> are here cited as isolectotypes, regardless of collection date.</p><p>
              <xref ref-type="bibr" rid="B35">De Wildeman and Durand (1899)</xref>, <xref ref-type="bibr" rid="B42">Durand and Durand (1909)</xref> and <xref ref-type="bibr" rid="B34">De Wildeman (1922)</xref> worked at Brussels, but again did not cite herbaria in their species descriptions. For these names we have selected lectotypes at <named-content xmlns:xlink="http://www.w3.org/1999/xlink" content-type="dwc:institutional_code" xlink:type="simple">BR</named-content> with the best quality duplicate available; for example, the lectotype for <italic><tp:taxon-name><tp:taxon-name-part taxon-name-part-type="genus">Solanum</tp:taxon-name-part> <tp:taxon-name-part taxon-name-part-type="species">lianiforme</tp:taxon-name-part></tp:taxon-name></italic> is not the one without the original label, the sheet we selected (BR0000008993489) has label in De Wildeman’s hand with the species name and is a flowering specimen. The late Richard Lester affixed holotype labels to specimens at <named-content xmlns:xlink="http://www.w3.org/1999/xlink" content-type="dwc:institutional_code" xlink:type="simple">BR</named-content> (e.g., <italic>Thonner 96</italic> the type collection of <italic><tp:taxon-name><tp:taxon-name-part taxon-name-part-type="genus">Solanum</tp:taxon-name-part> <tp:taxon-name-part taxon-name-part-type="species">symphyostemon</tp:taxon-name-part></tp:taxon-name></italic>), and his “designations” were followed by <xref ref-type="bibr" rid="B44">Edmonds (2012)</xref>. We have, in general, used these sheets as the lectotypes, unless duplicates in <named-content xmlns:xlink="http://www.w3.org/1999/xlink" content-type="dwc:institutional_code" xlink:type="simple">BR</named-content> are of better quality.</p><p>Two collections were cited in the description of <italic><tp:taxon-name><tp:taxon-name-part taxon-name-part-type="genus">Solanum</tp:taxon-name-part> <tp:taxon-name-part taxon-name-part-type="species">balboanum</tp:taxon-name-part></tp:taxon-name></italic> (<xref ref-type="bibr" rid="B20">Chiovenda 1935</xref>); <italic>Balbo 425</italic> and <italic>Balbo 579</italic>. We have selected <italic>Balbo 579</italic> (FT003031) because it has both flowers and fruits.</p></tp:treatment-sec><tp:treatment-sec sec-type="material" id="SECID0ECQEM"><title>Selected specimens examined.</title><p>
              <bold>ANGOLA. Cuanza Norte</bold>: Munza, 8 Apr 1870, <italic>Schweinfurth 3498</italic> (K). <bold>Cuanza Sul</bold>: Kumbira Forest, 12 Jun 2014, <italic>Goyder &amp; Maiato 7749</italic> (K). <bold>Huíla</bold>: Bumbo, Serra da Chela, Oct 1859, <italic>Welwitsch 6032</italic> (<named-content xmlns:xlink="http://www.w3.org/1999/xlink" content-type="dwc:institutional_code" xlink:type="simple">BM</named-content>). <bold>Luanda</bold>: Cazengo, 1903, <italic>Gossweiler s.n.</italic> (<named-content xmlns:xlink="http://www.w3.org/1999/xlink" content-type="dwc:institutional_code" xlink:type="simple">BM</named-content>). <bold>Malanje</bold>: Pungo Andongo, <italic>Welwitsch 6107</italic> [a] (<named-content xmlns:xlink="http://www.w3.org/1999/xlink" content-type="dwc:institutional_code" xlink:type="simple">BM</named-content>, K, P); Mata de Cabondo, Feb 1857, <italic>Welwitsch 6107</italic> [b] (<named-content xmlns:xlink="http://www.w3.org/1999/xlink" content-type="dwc:institutional_code" xlink:type="simple">BM</named-content>, G). <bold>Zaire</bold>: Ganji, 1910, <italic>Gossweiler 5092</italic> (<named-content xmlns:xlink="http://www.w3.org/1999/xlink" content-type="dwc:institutional_code" xlink:type="simple">BM</named-content>).</p><p>
              <bold>BURUNDI</bold>. <bold>Bujumbura</bold>: Karonge, 17 Jun 1966, <italic>Lewalle 981</italic> (<named-content xmlns:xlink="http://www.w3.org/1999/xlink" content-type="dwc:institutional_code" xlink:type="simple">BR</named-content>, <named-content xmlns:xlink="http://www.w3.org/1999/xlink" content-type="dwc:institutional_code" xlink:type="simple">EA</named-content>). <bold>Bururi</bold>: Kwitaba, 13 Dec 1977, <italic>Reekmans 6747</italic> (<named-content xmlns:xlink="http://www.w3.org/1999/xlink" content-type="dwc:institutional_code" xlink:type="simple">BR</named-content>, <named-content xmlns:xlink="http://www.w3.org/1999/xlink" content-type="dwc:institutional_code" xlink:type="simple">EA</named-content>, K, P). <bold>Cibitoke</bold>: Mayabi, territoire Bubanza; Mabaye, riv. Lua, frontière du Rwanda, 2 Mar 1969, <italic>Lewalle 3249</italic> (<named-content xmlns:xlink="http://www.w3.org/1999/xlink" content-type="dwc:institutional_code" xlink:type="simple">BR</named-content>); <bold>Gitega</bold>: pâturages naturelles de Kitego [=Gitega], 8 Dec 1922, <italic>Elskens 239</italic> (<named-content xmlns:xlink="http://www.w3.org/1999/xlink" content-type="dwc:institutional_code" xlink:type="simple">BR</named-content>); territoire Bubanza; riv. Nyamagana, 21 Mar 1971, <italic>Lewalle 5343</italic> (<named-content xmlns:xlink="http://www.w3.org/1999/xlink" content-type="dwc:institutional_code" xlink:type="simple">BR</named-content>); Nyabiraba, 4 Jun 1971, <italic>Reekmans 698</italic> (<named-content xmlns:xlink="http://www.w3.org/1999/xlink" content-type="dwc:institutional_code" xlink:type="simple">BR</named-content>). <bold>Karuzi</bold>: Karuzi, 19 Dec 1957, <italic>Lebrun 11269</italic> (<named-content xmlns:xlink="http://www.w3.org/1999/xlink" content-type="dwc:institutional_code" xlink:type="simple">BR</named-content>). <bold>Makamba</bold>: Kininya, Kininga [=Kininya], Mosso, 1 Jul 1952, <italic>Michel 3159</italic> (<named-content xmlns:xlink="http://www.w3.org/1999/xlink" content-type="dwc:institutional_code" xlink:type="simple">BR</named-content>). <bold>Muramwya</bold>: Teza, 23 Jan 1980, <italic>Bouharmont 14177</italic> (<named-content xmlns:xlink="http://www.w3.org/1999/xlink" content-type="dwc:institutional_code" xlink:type="simple">BR</named-content>); territoire Muramvya; Bugarama, 2 Dec 1967, <italic>Lewalle 2446</italic> (<named-content xmlns:xlink="http://www.w3.org/1999/xlink" content-type="dwc:institutional_code" xlink:type="simple">BR</named-content>); Matara, 9 Sep 1973, <italic>Reekmans 2939</italic> (<named-content xmlns:xlink="http://www.w3.org/1999/xlink" content-type="dwc:institutional_code" xlink:type="simple">EA</named-content>); Kiganda, 4 Jan 1978, <italic>Reekmans 6848</italic> (<named-content xmlns:xlink="http://www.w3.org/1999/xlink" content-type="dwc:institutional_code" xlink:type="simple">BR</named-content>, <named-content xmlns:xlink="http://www.w3.org/1999/xlink" content-type="dwc:institutional_code" xlink:type="simple">EA</named-content>, K). <bold>Ngozi</bold>: Gundava, Mar 1935, <italic>Becquet 861</italic> (<named-content xmlns:xlink="http://www.w3.org/1999/xlink" content-type="dwc:institutional_code" xlink:type="simple">BR</named-content>). <bold>Rutana</bold>: Kiofi, 15 Mar 1952, <italic>Michel &amp; Reed 1572</italic> (<named-content xmlns:xlink="http://www.w3.org/1999/xlink" content-type="dwc:institutional_code" xlink:type="simple">BR</named-content>); Kininya, Mosso, 18 Jun 1952, <italic>Michel 2915</italic> (<named-content xmlns:xlink="http://www.w3.org/1999/xlink" content-type="dwc:institutional_code" xlink:type="simple">BR</named-content>). <bold>Ruyigi</bold>: Nyabitare, 1 Jun 1952, <italic>Michel 2604</italic> (<named-content xmlns:xlink="http://www.w3.org/1999/xlink" content-type="dwc:institutional_code" xlink:type="simple">BR</named-content>); Kigamba, 12 Oct 1978, <italic>Reekmans 7184</italic> (<named-content xmlns:xlink="http://www.w3.org/1999/xlink" content-type="dwc:institutional_code" xlink:type="simple">BR</named-content>, <named-content xmlns:xlink="http://www.w3.org/1999/xlink" content-type="dwc:institutional_code" xlink:type="simple">EA</named-content>, K).</p><p>
              <bold>CAMEROON</bold>. <bold>Centre</bold>: 2 km <named-content xmlns:xlink="http://www.w3.org/1999/xlink" content-type="dwc:institutional_code" xlink:type="simple">NE</named-content> of Nguélémendouka, near Bamo River, 9 Apr 1962, <italic>Breteler 2744</italic> (K, P); Mefou Proposed National Park, Ndanan 1, 100m after bridge, 10 Mar 2004, <italic>Cheek &amp; Nana 11597</italic> (<named-content xmlns:xlink="http://www.w3.org/1999/xlink" content-type="dwc:institutional_code" xlink:type="simple">BR</named-content>, K); Ndokononoro, a 15 km au SW de Ndikiméki, 20 Dec 1971, <italic>Letouzey 10894</italic> (P); Nkol Emana, pres Mebo-Mezoa, 12 km SE Ngomedzad, soit a 45 km au SSW de Mbalmayo, 27 Jun 1972, <italic>Letouzey 11385</italic> (P); Colline Nkolandjom, près Ngoakélé, à 25 km à l’W de Ngoulémakong (route Mbalmayo-Tbolowa), 12 Jul 1972, <italic>Letouzey 11471</italic> (P); Mefou Proposed National Park, along the dry Mbeme river bed to Ndaligan 1, 25 Mar 2004, <italic>Tadjouteu et al. 575</italic> (<named-content xmlns:xlink="http://www.w3.org/1999/xlink" content-type="dwc:institutional_code" xlink:type="simple">BR</named-content>, K). <bold>Est</bold>: Somalomo, 69 km SE Akonolinga, 17 Jun 1981, <italic>Asonganyi 306</italic> (P); 15 km N of Bertoua along road to Deng Deng, 15 Mar 1961, <italic>Breteler 1205</italic> (K, <!--PageBreak-->P); Gounté, ca. 27 km from Bertoua, along road to Betaré-Oya, 11 Dec 1961, <italic>Breteler 2200</italic> (<named-content xmlns:xlink="http://www.w3.org/1999/xlink" content-type="dwc:institutional_code" xlink:type="simple">BR</named-content>, K, P); Djaposten, 38 km N of Lomié, right bank of Dja River, near bridge in road to Abong Mbang, 17 Sep 1965, <italic>Leeuwenberg 6779</italic> (<named-content xmlns:xlink="http://www.w3.org/1999/xlink" content-type="dwc:institutional_code" xlink:type="simple">BR</named-content>, P); Yokadouma, 6 km along road to Batouri, 21 Jun 1961, <italic>Breteler 1533</italic> (<named-content xmlns:xlink="http://www.w3.org/1999/xlink" content-type="dwc:institutional_code" xlink:type="simple">BR</named-content>, K, P); a 4-8 km de ‘Ene de Djolempoum, 26 Apr 1961, <italic>Letouzey 3933</italic> (P); Laye, 30 km W de Batouri, 5 Apr 1962, <italic>Letouzey 4661</italic> (P); Mopwo, 16 km a l’WNW de Mopwo, village située au km 22 de la route Yokadouma-Batouri, 4 Jun 1963, <italic>Letouzey 5221</italic> (P); entre Ngatto &amp; Zoubalot, a 95 km au SW de Yokadouma, 31 Mar 1973, <italic>Letouzey 12219</italic> (<named-content xmlns:xlink="http://www.w3.org/1999/xlink" content-type="dwc:institutional_code" xlink:type="simple">BR</named-content>, K x2, P); Boubara, 40 km <named-content xmlns:xlink="http://www.w3.org/1999/xlink" content-type="dwc:institutional_code" xlink:type="simple">NE</named-content> de Batouri, 11 Apr 1962, <italic>Letouzey 4712</italic> (P); Deng Deng, Apr 1914, <italic>Mildbraed 8838</italic> (K); entre riv. Bango et Djombi, 27 km E de Batcha Ilo, village située a 25 km N de Moloundou, 9 Apr 1971, <italic>Villiers 636</italic> (<named-content xmlns:xlink="http://www.w3.org/1999/xlink" content-type="dwc:institutional_code" xlink:type="simple">NY</named-content>, P); 5 km W Bateka Mahambe village situé à 26 km <named-content xmlns:xlink="http://www.w3.org/1999/xlink" content-type="dwc:institutional_code" xlink:type="simple">NE</named-content> de Moloundou, 16 Apr 1971, <italic>Villiers 654</italic> (<named-content xmlns:xlink="http://www.w3.org/1999/xlink" content-type="dwc:institutional_code" xlink:type="simple">BR</named-content>, K, P). <bold>Littoral</bold>: Mt Nlonako, flanc NW, 25 Dec 1967, <italic>Bamps 1564</italic> (<named-content xmlns:xlink="http://www.w3.org/1999/xlink" content-type="dwc:institutional_code" xlink:type="simple">BR</named-content>, K, P). <bold>Ouest</bold>: Ndé, Bamena, about 15 km W of Banganté, 29 Apr 1964, <italic>de Wilde &amp; de Wilde-Duyfjes 2327</italic> (<named-content xmlns:xlink="http://www.w3.org/1999/xlink" content-type="dwc:institutional_code" xlink:type="simple">BR</named-content>). <bold>Nord-Ouest</bold>: Bambili, 3 Mar 1970, <italic>Bauer 44</italic> (K); Boyo, Tum, from Aboh, path towards Tum, 22 Nov 1996, <italic>Etuge &amp; Pollard 3576</italic> (K); Bamenda, Fongom, May 1931, <italic>Maitland 1690</italic> (K, P); Mezam, Bali Ngemba F.R [Forest Reserve], 10 Apr 2002, <italic>Onana 1982</italic> (K); Mezam, Mantum, Bali Ngemba Forest Reserve, 12 Apr 2002, <italic>Pollard et al. 953</italic> (K); Bafut-Ngemba F.R. on the secondary bush by the side of Forest Nursery no. 1, near the boundary, 7 Apr 1951, <italic>Ujor <named-content xmlns:xlink="http://www.w3.org/1999/xlink" content-type="dwc:institutional_code" xlink:type="simple">FHI</named-content></italic>-<italic>30026</italic> (K). <bold>Sud</bold>: Lolodorf, route a Ebolowa, 17 Jun 1918, <italic>Annet 401</italic> (P); Colline Ongongondje, près Akonekye, 15 km NW de Amban, 23 Mar 1970, <italic>Letouzey 10216</italic> (P); Okpweng, 40 km route Djoum-Oveng, 17 Nov 1966, <italic>Mesili 56</italic> (<named-content xmlns:xlink="http://www.w3.org/1999/xlink" content-type="dwc:institutional_code" xlink:type="simple">BR</named-content>); N’Koemvone, 14 km on the road from Ebolowa to Ambam, along the Seng river, 11 Jan 1975, <italic>de Wilde 7893</italic> (<named-content xmlns:xlink="http://www.w3.org/1999/xlink" content-type="dwc:institutional_code" xlink:type="simple">BR</named-content>, P); Ebolowa, ca. 15 km S of Ebolowa, 1 Mar 1964, <italic>de Wilde &amp; de Wilde-Duyfjes 2023</italic> (P); Bipinde [Bipindi], 1913, <italic>Zenker, G. 4675</italic> (<named-content xmlns:xlink="http://www.w3.org/1999/xlink" content-type="dwc:institutional_code" xlink:type="simple">BM</named-content>, G, <named-content xmlns:xlink="http://www.w3.org/1999/xlink" content-type="dwc:institutional_code" xlink:type="simple">GOET</named-content>, <named-content xmlns:xlink="http://www.w3.org/1999/xlink" content-type="dwc:institutional_code" xlink:type="simple">LE</named-content>, P, S). <bold>Sud-Ouest</bold>: Mount Cameroon, Bimbia, 4 km SE Limbe (<named-content xmlns:xlink="http://www.w3.org/1999/xlink" content-type="dwc:institutional_code" xlink:type="simple">TB</named-content>), 3 Aug 1993, <italic>Baker 231</italic> (K); Mount Kupe, Kupe Village, path between Kupe Rock and main trail to summit, 16 Jul 1996, <italic>Cable et al. 3860</italic> (K); Mount Cameroon, Bakingili, above Bakingili on hunters path leaving village behind school, through extensive old German bamboo plantation to ‘red hill’ a steeply ascending ridge of red soil, 21 Dec 1993, <italic>Cheek et al. 5843</italic> (K); Ngombombeng, near Ngombombeng village, north of Nyassosso, Apr 1986, <italic>Etuge &amp; Thomas 31</italic> (<named-content xmlns:xlink="http://www.w3.org/1999/xlink" content-type="dwc:institutional_code" xlink:type="simple">BR</named-content>, K, P); Mount Cameroon, Mount Etinde, Fako Division, Buea District, near Ekonjo, 1 Sep 1993, <italic>Hunt 64</italic> (K); Mount Cameroon, Bimbia, Mabeta-Moliwe, 2 Apr 1992, <italic>Jaff 39</italic> (K); Mount Cameroon, Likombe, 15 May 1992, <italic>Mbani 119</italic> (K); Fako, Buea, Upper Boando, between U. Boando and Etome, 25 May 1992, <italic>Mbani 142</italic> (K); Mount Cameroon, Boa, Operation Raleigh plots, 5 May 1994, <italic>Ndam 1347</italic> (K, <named-content xmlns:xlink="http://www.w3.org/1999/xlink" content-type="dwc:institutional_code" xlink:type="simple">SCA</named-content>); Konye Esamanga Road, western Bakossi, 17 Feb 1988, <italic>Nemba &amp; Mambo 786</italic> (<named-content xmlns:xlink="http://www.w3.org/1999/xlink" content-type="dwc:institutional_code" xlink:type="simple">US</named-content>); Mount Cameroon, Etome, along an old timber exploitation road SW`of the Camp, 31 Jan 1997, <italic>Nning et al. 200</italic> (K, <named-content xmlns:xlink="http://www.w3.org/1999/xlink" content-type="dwc:institutional_code" xlink:type="simple">SCA</named-content>, <named-content xmlns:xlink="http://www.w3.org/1999/xlink" content-type="dwc:institutional_code" xlink:type="simple">YA</named-content>); Mount Cameroon, Mabeta, Mabeta-Moliwe Reserve area 1, 12 Jan 1992, <italic>Sunderland 1055</italic> (K, <named-content xmlns:xlink="http://www.w3.org/1999/xlink" content-type="dwc:institutional_code" xlink:type="simple">SCA</named-content>, <named-content xmlns:xlink="http://www.w3.org/1999/xlink" content-type="dwc:institutional_code" xlink:type="simple">YA</named-content>); W Bamboutos Mts, Fosimondi, Fossimondi village, alongthe road leading to government school, 28 Apr 2005, <italic>Tchiengue et al. 2232</italic> (K); Mount Cameroon, <!--PageBreak-->Mount Etinde, Batoke Path, 28 Oct 1992, <italic>Tchouto 478</italic> (K,<named-content xmlns:xlink="http://www.w3.org/1999/xlink" content-type="dwc:institutional_code" xlink:type="simple">SCA</named-content>,<named-content xmlns:xlink="http://www.w3.org/1999/xlink" content-type="dwc:institutional_code" xlink:type="simple">YA</named-content>); Barombi Camp, 5 km S of Kumba on Buea/Douala Road, 21 Jun 1983, <italic>Thomas 2176</italic> (<named-content xmlns:xlink="http://www.w3.org/1999/xlink" content-type="dwc:institutional_code" xlink:type="simple">NY</named-content>); Fako, Bakingili, trail up Mt Cameroon, 9 Jul 1984, <italic>Thompson et al. 1555</italic> (<named-content xmlns:xlink="http://www.w3.org/1999/xlink" content-type="dwc:institutional_code" xlink:type="simple">BH</named-content>); Nyasoso, Mount Kupe, 4 Jun 1996, <italic>Zapfack et al. 682</italic> (K).</p><p>
              <bold>CENTRAL AFRICAN REPUBLIC</bold>. <bold>Haute-Kotto</bold>: 60 km W de Yalinga, <italic>Le Testu 3910</italic> (<named-content xmlns:xlink="http://www.w3.org/1999/xlink" content-type="dwc:institutional_code" xlink:type="simple">BM</named-content>, <named-content xmlns:xlink="http://www.w3.org/1999/xlink" content-type="dwc:institutional_code" xlink:type="simple">BR</named-content>, P); 39 km S de Yalinga route de Bangassay, 30 Jun 1922, <italic>Le Testu 3971</italic> (<named-content xmlns:xlink="http://www.w3.org/1999/xlink" content-type="dwc:institutional_code" xlink:type="simple">BM</named-content>, <named-content xmlns:xlink="http://www.w3.org/1999/xlink" content-type="dwc:institutional_code" xlink:type="simple">BR</named-content>, P); <bold>Lobaye</bold>: Boukoko, Riviere Dungwa, 20 Mar 1923, <italic>Tisserant 1251-1040</italic> (P); Mbaiki, Boukoko, Nzua-Motoli (Lissango), 4 Aug 1950, <italic>Tisserant 1861</italic> (<named-content xmlns:xlink="http://www.w3.org/1999/xlink" content-type="dwc:institutional_code" xlink:type="simple">BM</named-content>, G, P x2); Mbaiki, Boukoko, Station Centrale de Bounoko, Nzua-Motoli (Lissango), 16 Apr 1951, <italic>Tisserant 2078</italic> (<named-content xmlns:xlink="http://www.w3.org/1999/xlink" content-type="dwc:institutional_code" xlink:type="simple">BM</named-content>, G, P x2). <bold>Mambéré-Kadéï</bold>: Berbérati, forêt de la mission Catholique, 1 May 1937, <italic>Tisserant 3490</italic> (<named-content xmlns:xlink="http://www.w3.org/1999/xlink" content-type="dwc:institutional_code" xlink:type="simple">BM</named-content>, P). <bold>Nana-Mambéré</bold>: region de Bouar, Sep 1960, <italic>Koechlin 6257</italic> (P). <bold>Ouaka</bold>: Riv. Ngumanga, Bambari, region L’Oubangui, Jun 1921, <italic>Tisserant 286</italic> (P); Moronbas, 20 Mar 1923, <italic>Tisserant 1040</italic> (<named-content xmlns:xlink="http://www.w3.org/1999/xlink" content-type="dwc:institutional_code" xlink:type="simple">BM</named-content>, P).</p><p>
              <bold>CÔTE D’IVOIRE</bold>. <bold>Lagunes</bold>: Yapo-Nord, ad orientem-oppidi, 15 Mar 1962, <italic>Bernardi 8681</italic> (G, P, <named-content xmlns:xlink="http://www.w3.org/1999/xlink" content-type="dwc:institutional_code" xlink:type="simple">US</named-content>); Orumboboka, 40 km S of Toumodi, 13 Jun 1968, <italic>Bokdam 2789</italic> (<named-content xmlns:xlink="http://www.w3.org/1999/xlink" content-type="dwc:institutional_code" xlink:type="simple">BR</named-content>); forêt du Yapo, 11 May 1967, <italic>Cremers 643</italic> (<named-content xmlns:xlink="http://www.w3.org/1999/xlink" content-type="dwc:institutional_code" xlink:type="simple">BR</named-content>, P); km 9 of Yakassé Mé-Kodiosou road, 31 Jul 1970, <italic>Leeuwenberg 8068</italic> (<named-content xmlns:xlink="http://www.w3.org/1999/xlink" content-type="dwc:institutional_code" xlink:type="simple">BR</named-content>, K, P). <bold>Bas-Sassandra</bold>: Soubré, 70 km S of Soubré, 3 Apr 1968, <italic>Geerling &amp; Bokdam 2489</italic> (<named-content xmlns:xlink="http://www.w3.org/1999/xlink" content-type="dwc:institutional_code" xlink:type="simple">BR</named-content>); 61 km N. of Sassandra, W of Niapidou, 520 Jan 1959, <italic>Leeuwenberg 2518</italic> (K). <bold>Comoé</bold>: Mbasso, Indénié, Region de Moyen-Comoe, 25 Dec 1909, <italic>Chevalier 22652</italic> (P). <bold>Montagnes</bold>: Mont Tonkoui, 6 Mar 1968, <italic>Aké Assi 9938</italic> (G); Mont Nimba, sur la crête, entre le point E et le point 1380, 10 Feb 1989, <italic>Gautier-Beguin &amp; Gautier 1133</italic> (G); Mont Nimba, près de la base <named-content xmlns:xlink="http://www.w3.org/1999/xlink" content-type="dwc:institutional_code" xlink:type="simple">IFAN</named-content> du Mt. Nimba (Guinee francaise), 23 Dec 1946, <italic>Roberty 6680</italic> (G); Mont Tonkoui, Jan 1950, <italic>Schnell 4079</italic> (P); Monts Nimba [border with Guinea], Apr 1950, <italic>Schnell 5341</italic> (P); ); piste Guessabo, Mont Do, 31 Jan 1969, <italic>Bamps 1995</italic> (<named-content xmlns:xlink="http://www.w3.org/1999/xlink" content-type="dwc:institutional_code" xlink:type="simple">BR</named-content>).</p><p>
              <bold>DEMOCRATIC REPUBLIC OF THE CONGO</bold>. <bold>Bandundu</bold>: Kaniama, Jan 1939, <italic>Brédo 2721</italic> (<named-content xmlns:xlink="http://www.w3.org/1999/xlink" content-type="dwc:institutional_code" xlink:type="simple">BR</named-content>); Kibulu, [=Kibubu], 7 Feb 1950, <italic>Callens 2432</italic> (<named-content xmlns:xlink="http://www.w3.org/1999/xlink" content-type="dwc:institutional_code" xlink:type="simple">BR</named-content>); Bolobo, <italic>Demeuse 451</italic> (<named-content xmlns:xlink="http://www.w3.org/1999/xlink" content-type="dwc:institutional_code" xlink:type="simple">BR</named-content>); Lupatapata [Luhatahata], <named-content xmlns:xlink="http://www.w3.org/1999/xlink" content-type="dwc:institutional_code" xlink:type="simple">NE</named-content> Dibaya, Bakura Sumpi, crête partage Lubi-Lubilash (plateaux), 16 Feb 1937, <italic>Gillardin 202</italic> (<named-content xmlns:xlink="http://www.w3.org/1999/xlink" content-type="dwc:institutional_code" xlink:type="simple">BR</named-content>, K); Bokoro, 12 Nov 1947, <italic>Jans 621</italic> (<named-content xmlns:xlink="http://www.w3.org/1999/xlink" content-type="dwc:institutional_code" xlink:type="simple">BR</named-content>); Loozi, [Lozi], 19 Feb 1904, <italic>Luja 151</italic> (<named-content xmlns:xlink="http://www.w3.org/1999/xlink" content-type="dwc:institutional_code" xlink:type="simple">BR</named-content>); Kikwit, 28 Oct 1993, <italic>Masens 1341</italic> (<named-content xmlns:xlink="http://www.w3.org/1999/xlink" content-type="dwc:institutional_code" xlink:type="simple">BR</named-content>); Bas-Katanga, Kaniama-Haut Lomami, 24 Feb 1947, <italic>Mullenders 1520</italic> (<named-content xmlns:xlink="http://www.w3.org/1999/xlink" content-type="dwc:institutional_code" xlink:type="simple">BR</named-content>); Popokabaka, 29 Nov 1958, <italic>Pauwels 778</italic> (<named-content xmlns:xlink="http://www.w3.org/1999/xlink" content-type="dwc:institutional_code" xlink:type="simple">BR</named-content>); Lukombe, Oct 1910, <italic>Sapin s.n.</italic> (<named-content xmlns:xlink="http://www.w3.org/1999/xlink" content-type="dwc:institutional_code" xlink:type="simple">BR</named-content>); Kikwit, Jan 1914, <italic>Vanderyst 2881 bis</italic> (<named-content xmlns:xlink="http://www.w3.org/1999/xlink" content-type="dwc:institutional_code" xlink:type="simple">BR</named-content>); region Babunda, Mar 1921, <italic>Vanderyst 8980</italic> (<named-content xmlns:xlink="http://www.w3.org/1999/xlink" content-type="dwc:institutional_code" xlink:type="simple">BR</named-content>); Ipami [Ipamu] a Kikval, Jul 1921, <italic>Vanderyst 9814</italic> (<named-content xmlns:xlink="http://www.w3.org/1999/xlink" content-type="dwc:institutional_code" xlink:type="simple">BR</named-content>); Lemfu, Kistanu-Kwango [=Inkisi], <italic>Vanderyst 14229</italic> (<named-content xmlns:xlink="http://www.w3.org/1999/xlink" content-type="dwc:institutional_code" xlink:type="simple">BR</named-content>); Kwango, Goa, 1926, <italic>Vanderyst 19168 bis</italic> (<named-content xmlns:xlink="http://www.w3.org/1999/xlink" content-type="dwc:institutional_code" xlink:type="simple">BR</named-content>). <bold>Bas-Congo</bold>: Thysville, [Mbanza-Ngungu], 3 Jun 1915, <italic>Bequaert 7747</italic> (<named-content xmlns:xlink="http://www.w3.org/1999/xlink" content-type="dwc:institutional_code" xlink:type="simple">BR</named-content>); Luki [Luki Biosphere reserve, Mayombe Forest], <italic>Brixhe 19</italic> (<named-content xmlns:xlink="http://www.w3.org/1999/xlink" content-type="dwc:institutional_code" xlink:type="simple">BR</named-content>); Kingedi, Terr. Lukula, 19 Aug 1959, <italic>Compère 128</italic> (<named-content xmlns:xlink="http://www.w3.org/1999/xlink" content-type="dwc:institutional_code" xlink:type="simple">BR</named-content>); Mission de Lemfu, 30 Mar 1944, <italic>Germain 2007</italic> (<named-content xmlns:xlink="http://www.w3.org/1999/xlink" content-type="dwc:institutional_code" xlink:type="simple">BR</named-content>); Kinanga, 1874, <italic>Gillet s.n.</italic> (<named-content xmlns:xlink="http://www.w3.org/1999/xlink" content-type="dwc:institutional_code" xlink:type="simple">BR</named-content>); Twataba, 1909, <italic>Gillet s.n.</italic> (<named-content xmlns:xlink="http://www.w3.org/1999/xlink" content-type="dwc:institutional_code" xlink:type="simple">BR</named-content>); Kisantu, [=Inkisi], <italic>Gillet 717</italic> (<named-content xmlns:xlink="http://www.w3.org/1999/xlink" content-type="dwc:institutional_code" xlink:type="simple">BR</named-content>); Sanda, Apr 1903, <italic>Gillet 3016</italic> (<named-content xmlns:xlink="http://www.w3.org/1999/xlink" content-type="dwc:institutional_code" xlink:type="simple">BR</named-content>); Gimbi, 2 May 1958, <italic>Laurent 562</italic> (<named-content xmlns:xlink="http://www.w3.org/1999/xlink" content-type="dwc:institutional_code" xlink:type="simple">BR</named-content>); Sona Gangu, cataractes [Sona Gungu], 21 Feb 1898, <italic>Luja 112</italic> (<named-content xmlns:xlink="http://www.w3.org/1999/xlink" content-type="dwc:institutional_code" xlink:type="simple">BR</named-content>); Ndembo, 14 Apr 1911, <italic>Vanderyst s.n.</italic> (<named-content xmlns:xlink="http://www.w3.org/1999/xlink" content-type="dwc:institutional_code" xlink:type="simple">BR</named-content>); Kinkosi, 26 Feb 1907, <!--PageBreak--><italic>Vanderyst s.n.</italic> (<named-content xmlns:xlink="http://www.w3.org/1999/xlink" content-type="dwc:institutional_code" xlink:type="simple">BR</named-content>); Lazaret du Sacré Coeur [Kisantu, =Inkisi], Mar 1911, <italic>Vanderyst s.n.</italic> (<named-content xmlns:xlink="http://www.w3.org/1999/xlink" content-type="dwc:institutional_code" xlink:type="simple">BR</named-content>); Monte Ngala, Kisantu [=Inkisi] -Kwango, Jun 1925, <italic>Vanderyst 14444</italic> (<named-content xmlns:xlink="http://www.w3.org/1999/xlink" content-type="dwc:institutional_code" xlink:type="simple">BR</named-content>); Temvo, 17 Feb 1919, <italic>Vermoesen 964</italic> (<named-content xmlns:xlink="http://www.w3.org/1999/xlink" content-type="dwc:institutional_code" xlink:type="simple">BR</named-content>); Boma, INEAC-<named-content xmlns:xlink="http://www.w3.org/1999/xlink" content-type="dwc:institutional_code" xlink:type="simple">LUKI</named-content>, 16 Feb 1959, <italic>Wagemans 2172</italic> (<named-content xmlns:xlink="http://www.w3.org/1999/xlink" content-type="dwc:institutional_code" xlink:type="simple">BR</named-content>); Takalu, 29 Aug 1921, <italic>Wellens 286</italic> (<named-content xmlns:xlink="http://www.w3.org/1999/xlink" content-type="dwc:institutional_code" xlink:type="simple">BR</named-content>). <bold>Équateur</bold>: Bongabo, terr. Gemena, 8 Jun 1971, <italic>Breyne 1703</italic> (<named-content xmlns:xlink="http://www.w3.org/1999/xlink" content-type="dwc:institutional_code" xlink:type="simple">BR</named-content>); Lokolenge, <italic>Bruneel 46</italic> (<named-content xmlns:xlink="http://www.w3.org/1999/xlink" content-type="dwc:institutional_code" xlink:type="simple">BR</named-content>); Eala-Bamania, 18 Aug 1912, <italic>Chevalier 28197</italic> (P); Mbandaka, Eala, 19 Apr 1931, <italic>Corbisier-Baland 1034</italic> (<named-content xmlns:xlink="http://www.w3.org/1999/xlink" content-type="dwc:institutional_code" xlink:type="simple">BR</named-content>, K, P); Station Inéac Boketa, 14 Sep 1955, <italic>Evrard 1788</italic> (<named-content xmlns:xlink="http://www.w3.org/1999/xlink" content-type="dwc:institutional_code" xlink:type="simple">BR</named-content>); Monkoto, route Wafania-Biyanga, 13 Nov 1957, <italic>Evrard 2975</italic> (<named-content xmlns:xlink="http://www.w3.org/1999/xlink" content-type="dwc:institutional_code" xlink:type="simple">BR</named-content>, K); Likimi, Mobeka, Likimi, Jan 1913, <italic>de Giorgi 69</italic> (<named-content xmlns:xlink="http://www.w3.org/1999/xlink" content-type="dwc:institutional_code" xlink:type="simple">BR</named-content>); Yambata, <italic>de Giorgi 1344</italic> (<named-content xmlns:xlink="http://www.w3.org/1999/xlink" content-type="dwc:institutional_code" xlink:type="simple">BR</named-content>); Yambata, <italic>de Giorgi 1824</italic> (<named-content xmlns:xlink="http://www.w3.org/1999/xlink" content-type="dwc:institutional_code" xlink:type="simple">BR</named-content>); Bikoro, environs, Lac Tumba, Dec 1920, <italic>Goossens 1522</italic> (<named-content xmlns:xlink="http://www.w3.org/1999/xlink" content-type="dwc:institutional_code" xlink:type="simple">BR</named-content>); Pasha, environs, Lac Tumba, Dec 1920, <italic>Goossens 2384</italic> (<named-content xmlns:xlink="http://www.w3.org/1999/xlink" content-type="dwc:institutional_code" xlink:type="simple">BR</named-content>); Monsole, Jul 1923, <italic>Goossens 4209</italic> (<named-content xmlns:xlink="http://www.w3.org/1999/xlink" content-type="dwc:institutional_code" xlink:type="simple">BR</named-content>); Sud Ubangi, Kalo, Dist. de Mbangi, May 1924, <italic>Goossens 4318</italic> (<named-content xmlns:xlink="http://www.w3.org/1999/xlink" content-type="dwc:institutional_code" xlink:type="simple">BR</named-content>); Bokuma, 028 Feb 1941, <italic>Hulstraert 567</italic> (<named-content xmlns:xlink="http://www.w3.org/1999/xlink" content-type="dwc:institutional_code" xlink:type="simple">BR</named-content>); Wafanya, 20 Dec 1941, <italic>Hulstraert 592</italic> (<named-content xmlns:xlink="http://www.w3.org/1999/xlink" content-type="dwc:institutional_code" xlink:type="simple">BR</named-content>); Porte de Moma, à un kilometre au porte sur la route vers la rive de la Tshuapa, Nov 1910, <italic>Jespersen s.n.</italic> (<named-content xmlns:xlink="http://www.w3.org/1999/xlink" content-type="dwc:institutional_code" xlink:type="simple">BR</named-content>); Tshuapa, Belo, (Ikela) porte de Belo, 1Oct 1910, <italic>Jespersen s.n.</italic> (<named-content xmlns:xlink="http://www.w3.org/1999/xlink" content-type="dwc:institutional_code" xlink:type="simple">BR</named-content>, K); Bakasu, 17 Sep 1905, <italic>Laurent s.n.</italic> (<named-content xmlns:xlink="http://www.w3.org/1999/xlink" content-type="dwc:institutional_code" xlink:type="simple">BR</named-content>); Wendji, environs de Coquilhatville [Mbandaka], May 1930, <italic>Lebrun 307</italic> (<named-content xmlns:xlink="http://www.w3.org/1999/xlink" content-type="dwc:institutional_code" xlink:type="simple">BR</named-content>); Bolombo, Eala, May 1930, <italic>Lebrun 438</italic> (<named-content xmlns:xlink="http://www.w3.org/1999/xlink" content-type="dwc:institutional_code" xlink:type="simple">BR</named-content>); entre Bokuma et Bokatola, Jul 1930, <italic>Lebrun 1354</italic> (<named-content xmlns:xlink="http://www.w3.org/1999/xlink" content-type="dwc:institutional_code" xlink:type="simple">BR</named-content>, <named-content xmlns:xlink="http://www.w3.org/1999/xlink" content-type="dwc:institutional_code" xlink:type="simple">EA</named-content>, P); Businga (Ubangi), Jan 1931, <italic>Lebrun 1972</italic> (<named-content xmlns:xlink="http://www.w3.org/1999/xlink" content-type="dwc:institutional_code" xlink:type="simple">BR</named-content>); Buta (Uele-Gamberi), Mar 1931, <italic>Lebrun 2483</italic> (<named-content xmlns:xlink="http://www.w3.org/1999/xlink" content-type="dwc:institutional_code" xlink:type="simple">BR</named-content>); Bili (Uele-Gambiri), May 1931, <italic>Lebrun 2828</italic> (<named-content xmlns:xlink="http://www.w3.org/1999/xlink" content-type="dwc:institutional_code" xlink:type="simple">BR</named-content>); Mobwasa, 15 May 1913, <italic>Lemaire 202</italic> (<named-content xmlns:xlink="http://www.w3.org/1999/xlink" content-type="dwc:institutional_code" xlink:type="simple">BR</named-content>); Mbandaka, Eala, route de Coq, 7 Oct 1946, <italic>Leonard, A. 802</italic> (<named-content xmlns:xlink="http://www.w3.org/1999/xlink" content-type="dwc:institutional_code" xlink:type="simple">BR</named-content>, <named-content xmlns:xlink="http://www.w3.org/1999/xlink" content-type="dwc:institutional_code" xlink:type="simple">EA</named-content>, P); Mongo, 25 Sep 1935, <italic>Louis 146</italic> (<named-content xmlns:xlink="http://www.w3.org/1999/xlink" content-type="dwc:institutional_code" xlink:type="simple">BR</named-content>, <named-content xmlns:xlink="http://www.w3.org/1999/xlink" content-type="dwc:institutional_code" xlink:type="simple">EA</named-content>, <named-content xmlns:xlink="http://www.w3.org/1999/xlink" content-type="dwc:institutional_code" xlink:type="simple">FT</named-content>); Likimi, environs a Likimi, 9 Sep 1910, <italic>Malchair 300</italic> (<named-content xmlns:xlink="http://www.w3.org/1999/xlink" content-type="dwc:institutional_code" xlink:type="simple">BR</named-content>); Mbandaka, Coquilhatville [Mbandaka], 019 Jul 1906, <italic>Pynaert 274</italic> (<named-content xmlns:xlink="http://www.w3.org/1999/xlink" content-type="dwc:institutional_code" xlink:type="simple">BR</named-content>); Dundusana, <italic>Reygaert 226</italic> (<named-content xmlns:xlink="http://www.w3.org/1999/xlink" content-type="dwc:institutional_code" xlink:type="simple">BR</named-content>); Parc National Monkoto, Parc National Monkoto, au sud de Booke (terr. Kole) [=PN de la Salonga], May 1958, <italic>Robin 67</italic> (<named-content xmlns:xlink="http://www.w3.org/1999/xlink" content-type="dwc:institutional_code" xlink:type="simple">BR</named-content>); Eala, route de Bolombo, Territ. Coquilhatv[ille], Sep 1925, <italic>Robyns 684</italic> (K); Equateur, Mabali, Lac Tumba, I.R.S.A.C., Terr. Bikoro, 14 Feb 1957, <italic>Thonet 154</italic> (<named-content xmlns:xlink="http://www.w3.org/1999/xlink" content-type="dwc:institutional_code" xlink:type="simple">BR</named-content>); Bokondji, 7 Sep 1959, <italic>de Wankel 148</italic> (<named-content xmlns:xlink="http://www.w3.org/1999/xlink" content-type="dwc:institutional_code" xlink:type="simple">BR</named-content>). <bold>Kasaï-Occidental</bold>: Kasai, Luiza, Nov 1921, <italic>Achien 639</italic> (<named-content xmlns:xlink="http://www.w3.org/1999/xlink" content-type="dwc:institutional_code" xlink:type="simple">BR</named-content>); Hempt St Ben, 1 Jan 1917, <italic>Callewaert s.n.</italic> (<named-content xmlns:xlink="http://www.w3.org/1999/xlink" content-type="dwc:institutional_code" xlink:type="simple">BR</named-content>); Kakenge, terre du Bakuba, Dec 1937, <italic>Gillardin 317</italic> (<named-content xmlns:xlink="http://www.w3.org/1999/xlink" content-type="dwc:institutional_code" xlink:type="simple">BR</named-content>, K); Concession Elkasai a Tumba (Terr. Luisa), 26 Feb 1957, <italic>Liben 2571</italic> (<named-content xmlns:xlink="http://www.w3.org/1999/xlink" content-type="dwc:institutional_code" xlink:type="simple">BR</named-content>); Kasongo, Bateteur [Kasongo Batetela], 1906, <italic>Sapin s.n.</italic> (<named-content xmlns:xlink="http://www.w3.org/1999/xlink" content-type="dwc:institutional_code" xlink:type="simple">BR</named-content>); Tshibangu, Feb 1910, <italic>Sapin s.n.</italic> (<named-content xmlns:xlink="http://www.w3.org/1999/xlink" content-type="dwc:institutional_code" xlink:type="simple">BR</named-content>); Tshibangu, Jan 1910, <italic>Sapin s.n.</italic> (<named-content xmlns:xlink="http://www.w3.org/1999/xlink" content-type="dwc:institutional_code" xlink:type="simple">BR</named-content>). <bold>Kasaï-Oriental</bold>: Sankuru, Kole, Oct 1904, <italic>Claessens 299</italic> (<named-content xmlns:xlink="http://www.w3.org/1999/xlink" content-type="dwc:institutional_code" xlink:type="simple">BR</named-content>); Katako-Kombe, (Kindu), Jun 1860, <italic>Claessens 453</italic> (<named-content xmlns:xlink="http://www.w3.org/1999/xlink" content-type="dwc:institutional_code" xlink:type="simple">BR</named-content>); Sankuru, Bena Dibele, Oct 1904, <italic>Claessens 949</italic> (<named-content xmlns:xlink="http://www.w3.org/1999/xlink" content-type="dwc:institutional_code" xlink:type="simple">BR</named-content>); Mukumari, Lomela, May 1939, <italic>Gillardin 586</italic> (<named-content xmlns:xlink="http://www.w3.org/1999/xlink" content-type="dwc:institutional_code" xlink:type="simple">BR</named-content>); Sankuru, entre Lusambo et la Lomami, Dec 1898, <italic>Laurent s.n.</italic> (<named-content xmlns:xlink="http://www.w3.org/1999/xlink" content-type="dwc:institutional_code" xlink:type="simple">BR</named-content>); Bombaye [Bombaie], 27 Nov 1903, <italic>Laurent &amp; Laurent s.n.</italic> (<named-content xmlns:xlink="http://www.w3.org/1999/xlink" content-type="dwc:institutional_code" xlink:type="simple">BR</named-content>); Gandajika, [Gandajika], 10 Dec 1956, <italic>Liben 2065</italic> (<named-content xmlns:xlink="http://www.w3.org/1999/xlink" content-type="dwc:institutional_code" xlink:type="simple">BR</named-content>); Mwenetontole [Mwene Tonto], 1 Feb 1936, <italic>Luxen 384</italic> (<named-content xmlns:xlink="http://www.w3.org/1999/xlink" content-type="dwc:institutional_code" xlink:type="simple">BR</named-content>). <bold>Katanga</bold>: a Kaziba, col. Kachika (district Mitwaba), 2 Sep 1958, <italic>Laurent 542</italic> (<named-content xmlns:xlink="http://www.w3.org/1999/xlink" content-type="dwc:institutional_code" xlink:type="simple">BR</named-content>); Rivière Mwera, 10 km S de Kiembe (Haut Shaba), 5 Feb 1982, <italic>Malaisse &amp; Robbrecht 2378</italic> (<named-content xmlns:xlink="http://www.w3.org/1999/xlink" content-type="dwc:institutional_code" xlink:type="simple">BR</named-content>); Kapanga, Nov 1933, <italic>Overlaet 1086</italic> (<named-content xmlns:xlink="http://www.w3.org/1999/xlink" content-type="dwc:institutional_code" xlink:type="simple">BR</named-content>); Kankima River, galerie de Kankima, Jul 1939, <italic>Quarré 39</italic> (<named-content xmlns:xlink="http://www.w3.org/1999/xlink" content-type="dwc:institutional_code" xlink:type="simple">BR</named-content>); Gorge de Kalaba, Jul 1939, <italic>Quarré 698</italic> (<named-content xmlns:xlink="http://www.w3.org/1999/xlink" content-type="dwc:institutional_code" xlink:type="simple">BR</named-content>); Muhila, [Bugana-Muhila] Ferme Bertrand, Oct 1945, <!--PageBreak--><italic>Quarré 7051</italic> (<named-content xmlns:xlink="http://www.w3.org/1999/xlink" content-type="dwc:institutional_code" xlink:type="simple">BR</named-content>); Elisabethville, [Lubumbashi], Jun 1920, <italic>Rogers 26252</italic> (G); Lualaba, Dilolo, 1935, <italic>Vin 45</italic> (<named-content xmlns:xlink="http://www.w3.org/1999/xlink" content-type="dwc:institutional_code" xlink:type="simple">BR</named-content>). <bold>Kinshasa</bold>: Tshangu, Maluku, route Mabana km 3, 27 Nov 1970, <italic>Breyne 981</italic> (<named-content xmlns:xlink="http://www.w3.org/1999/xlink" content-type="dwc:institutional_code" xlink:type="simple">BR</named-content>); Leopoldville, Territ. Lukula, route Kimbuya-Kingedi, 24 Aug 1959, <italic>Compère 160</italic> (<named-content xmlns:xlink="http://www.w3.org/1999/xlink" content-type="dwc:institutional_code" xlink:type="simple">BR</named-content>, K); Leopoldville, [Kinshasa], 30 Jan 1907, <italic>Vanderyst s.n.</italic> (<named-content xmlns:xlink="http://www.w3.org/1999/xlink" content-type="dwc:institutional_code" xlink:type="simple">BR</named-content>). <bold>Maniema</bold>: Tschopo, Namoya, Mwendamboko Hill, 12 Apr 2008, <italic>Bytebier &amp; Luke 2784</italic> (<named-content xmlns:xlink="http://www.w3.org/1999/xlink" content-type="dwc:institutional_code" xlink:type="simple">BR</named-content>); Kindu, chemin forestier de Bweni, 15 Apr 1959, <italic>Gaillez 281</italic> (<named-content xmlns:xlink="http://www.w3.org/1999/xlink" content-type="dwc:institutional_code" xlink:type="simple">BR</named-content>); Usega, Waniema [Maniema], Jul 1932, <italic>Lebrun 5705</italic> (<named-content xmlns:xlink="http://www.w3.org/1999/xlink" content-type="dwc:institutional_code" xlink:type="simple">BR</named-content>); Kamusuku, territoire de Shabunda, 18 Aug 1959, <italic>Leonard 5974</italic> (<named-content xmlns:xlink="http://www.w3.org/1999/xlink" content-type="dwc:institutional_code" xlink:type="simple">BR</named-content>, K); Muhulu, de Kyampsumba, a 42 km au NNW de Kolweli, 6 Dec 1983, <italic>Schaijes 2088</italic> (<named-content xmlns:xlink="http://www.w3.org/1999/xlink" content-type="dwc:institutional_code" xlink:type="simple">BR</named-content>); Pope, Kasonga Lunda, 1925, <italic>Vanderyst 17358</italic> (<named-content xmlns:xlink="http://www.w3.org/1999/xlink" content-type="dwc:institutional_code" xlink:type="simple">BR</named-content>). <bold>Nord-Kivu</bold>: route Goma-Costermanville, environs de Goma, 24 Jun 1953, <italic>van der Ben 548</italic> (<named-content xmlns:xlink="http://www.w3.org/1999/xlink" content-type="dwc:institutional_code" xlink:type="simple">BR</named-content>, K); Beni, 2 Apr 1914, <italic>Bequaert3344</italic> (<named-content xmlns:xlink="http://www.w3.org/1999/xlink" content-type="dwc:institutional_code" xlink:type="simple">BR</named-content>, K); Irangi, 70 km W of Lake Kivu, 26 Aug 1959, <italic>Cambridge Congo Expedition 1959 428</italic> (<named-content xmlns:xlink="http://www.w3.org/1999/xlink" content-type="dwc:institutional_code" xlink:type="simple">BR</named-content>, <named-content xmlns:xlink="http://www.w3.org/1999/xlink" content-type="dwc:institutional_code" xlink:type="simple">US</named-content>); Kahele, Irangi, pres Camp ICRSAC a Irangi, km 110 route Kavamu-Walikale, 13 Aug 1956, <italic>Christiaensen 1835</italic> (<named-content xmlns:xlink="http://www.w3.org/1999/xlink" content-type="dwc:institutional_code" xlink:type="simple">BR</named-content>, <named-content xmlns:xlink="http://www.w3.org/1999/xlink" content-type="dwc:institutional_code" xlink:type="simple">CAS</named-content>); Bwito, Station Kikondo, Colline Shinga, 23 Mar 1954, <italic>Deru 102</italic> (<named-content xmlns:xlink="http://www.w3.org/1999/xlink" content-type="dwc:institutional_code" xlink:type="simple">BR</named-content>); Colline Kashaka, route Goma-Sake, 11 Jan 1945, <italic>Germain 3323</italic> (<named-content xmlns:xlink="http://www.w3.org/1999/xlink" content-type="dwc:institutional_code" xlink:type="simple">BR</named-content>); Kokola, km 100 Irumu-Beni, Aug 1939, <italic>Gille 267</italic> (<named-content xmlns:xlink="http://www.w3.org/1999/xlink" content-type="dwc:institutional_code" xlink:type="simple">BR</named-content>); Kililema, Terr. Masisi [=Kilima], 29 Aug 1957, <italic>Gutzwiller 1541</italic> (<named-content xmlns:xlink="http://www.w3.org/1999/xlink" content-type="dwc:institutional_code" xlink:type="simple">BR</named-content>); Lugandamo, Biega [Mont Biega], May 1947, <italic>Hendrichx 4602</italic> (<named-content xmlns:xlink="http://www.w3.org/1999/xlink" content-type="dwc:institutional_code" xlink:type="simple">BR</named-content>); plaines de lavas entre les lacs Kivu et Edouard, Apr 1929, <italic>Humbert 7915</italic> (<named-content xmlns:xlink="http://www.w3.org/1999/xlink" content-type="dwc:institutional_code" xlink:type="simple">BR</named-content>,P); chaine des Virunga (Kivu), Volcan Karisambi, <italic>Lebrun 4933</italic> (<named-content xmlns:xlink="http://www.w3.org/1999/xlink" content-type="dwc:institutional_code" xlink:type="simple">BR</named-content>, G, K); Kasindi-Lubango (Kibali-Ituri), chaine W de Lac Edouard, 1932, <italic>Lebrun 4788</italic> (<named-content xmlns:xlink="http://www.w3.org/1999/xlink" content-type="dwc:institutional_code" xlink:type="simple">BR</named-content>, K); Nyiragongo, entre Kibali et Nyiragongo, Nov 1937, <italic>Lebrun 8692</italic> (<named-content xmlns:xlink="http://www.w3.org/1999/xlink" content-type="dwc:institutional_code" xlink:type="simple">BR</named-content>); Lac Muguga [Mugunga], Nov 1937, <italic>Lebrun 8856</italic> (<named-content xmlns:xlink="http://www.w3.org/1999/xlink" content-type="dwc:institutional_code" xlink:type="simple">BR</named-content>); Rutshuru, Kivu, Dec 1937, <italic>Lebrun 8979</italic> (<named-content xmlns:xlink="http://www.w3.org/1999/xlink" content-type="dwc:institutional_code" xlink:type="simple">BR</named-content>, K); Kirambo, Terr. Masisi [=Kilumbo], 15 Jan 1959, <italic>Leonard 2562</italic> (<named-content xmlns:xlink="http://www.w3.org/1999/xlink" content-type="dwc:institutional_code" xlink:type="simple">BR</named-content>); Ruzizi, Kahuzi, [Kahuzi], 28 May 1960, <italic>Meurillon 931</italic> (<named-content xmlns:xlink="http://www.w3.org/1999/xlink" content-type="dwc:institutional_code" xlink:type="simple">BR</named-content>); Musisi, route Bukavu-Bitale, 13 Mar 1959, <italic>Pierlot 2771</italic> (<named-content xmlns:xlink="http://www.w3.org/1999/xlink" content-type="dwc:institutional_code" xlink:type="simple">BR</named-content>, K); km 193 route Butavu-Goma, abords de cette ville, 3 Jun 1959, <italic>Pierlot 2947</italic> (<named-content xmlns:xlink="http://www.w3.org/1999/xlink" content-type="dwc:institutional_code" xlink:type="simple">BR</named-content>); Kisharo, km 30 route Rutshuru-Katwe (près de la frontière de l’Uganda), territoire de Rutshuru, 8 Jun 1959, <italic>Pierlot 3090</italic> (<named-content xmlns:xlink="http://www.w3.org/1999/xlink" content-type="dwc:institutional_code" xlink:type="simple">BR</named-content>); Irangi, Territ. Kalehe, route Kavumu-Walikale, vers km 110, Irangi, Reserve <named-content xmlns:xlink="http://www.w3.org/1999/xlink" content-type="dwc:institutional_code" xlink:type="simple">IRSAC</named-content>, 10 Jul 1957, <italic>Troupin 3795</italic> (<named-content xmlns:xlink="http://www.w3.org/1999/xlink" content-type="dwc:institutional_code" xlink:type="simple">BR</named-content>, K); Mutsora, Parque Nacional Albert, Talya, 17 Apr 1953, <italic>de Witte 8843</italic> (<named-content xmlns:xlink="http://www.w3.org/1999/xlink" content-type="dwc:institutional_code" xlink:type="simple">BR</named-content>, K); Mont Muhete, près Mutsora, 24 Feb 1954, <italic>de Witte 9866</italic> (<named-content xmlns:xlink="http://www.w3.org/1999/xlink" content-type="dwc:institutional_code" xlink:type="simple">BR</named-content>); Lusilube, affl. droit Semliki (P.N.A.=Virungas National Park), 13 Sep 1954, <italic>de Witte 11084</italic> (<named-content xmlns:xlink="http://www.w3.org/1999/xlink" content-type="dwc:institutional_code" xlink:type="simple">BR</named-content>); N’Jomaluini, marais près N’Zinga, P.N.A. [Virungas National Park), 12 Mar 1955, <italic>de Witte 11977</italic> (<named-content xmlns:xlink="http://www.w3.org/1999/xlink" content-type="dwc:institutional_code" xlink:type="simple">BR</named-content>); Tsliaberimu Mt. [Tschiaberimu], 15 Apr 1955, <italic>de Witte 12153</italic> (<named-content xmlns:xlink="http://www.w3.org/1999/xlink" content-type="dwc:institutional_code" xlink:type="simple">BR</named-content>); Saya-Sago, rig. Mt. Huyo [Mount Hoyo], 114 Jul 1955, <italic>de Witte 12531</italic> (<named-content xmlns:xlink="http://www.w3.org/1999/xlink" content-type="dwc:institutional_code" xlink:type="simple">BR</named-content>); Kideduya, près riv. Lusilube, 13 Sep 1955, <italic>de Witte 12689</italic> (<named-content xmlns:xlink="http://www.w3.org/1999/xlink" content-type="dwc:institutional_code" xlink:type="simple">BR</named-content>); Riv. Talya affl. Lumi, près Mutsora, 29 Mar 1956, <italic>de Witte 13040</italic> (<named-content xmlns:xlink="http://www.w3.org/1999/xlink" content-type="dwc:institutional_code" xlink:type="simple">BR</named-content>); Riv. Kenyamoshii, affl. droit Murve (Kashubu), 7 Aug 1956, <italic>de Witte 13224</italic> (<named-content xmlns:xlink="http://www.w3.org/1999/xlink" content-type="dwc:institutional_code" xlink:type="simple">BR</named-content>). <bold>Orientale</bold>: Ituri, Foret de Djugu, Riv. Ruida, 17 Apr 1958, <italic>Bamps 160</italic> (<named-content xmlns:xlink="http://www.w3.org/1999/xlink" content-type="dwc:institutional_code" xlink:type="simple">BR</named-content>); Yangambi, île Esali, 4 Mar 1959, <italic>Bamps 392</italic> (<named-content xmlns:xlink="http://www.w3.org/1999/xlink" content-type="dwc:institutional_code" xlink:type="simple">BR</named-content>); Barumbu, 30 Oct 1913, <italic>Bequaert 1036</italic> (<named-content xmlns:xlink="http://www.w3.org/1999/xlink" content-type="dwc:institutional_code" xlink:type="simple">BR</named-content>); Yambuya, 21 Nov 1913, <italic>Bequaert 1242</italic> (<named-content xmlns:xlink="http://www.w3.org/1999/xlink" content-type="dwc:institutional_code" xlink:type="simple">BR</named-content>); Avakubi, 13 Jan 1914, <italic>Bequaert 1915</italic> (<named-content xmlns:xlink="http://www.w3.org/1999/xlink" content-type="dwc:institutional_code" xlink:type="simple">BR</named-content>); Ituri, Irumu, 9 Mar 1914, <italic>Bequaert 2859</italic> (<named-content xmlns:xlink="http://www.w3.org/1999/xlink" content-type="dwc:institutional_code" xlink:type="simple">BR</named-content>); Yafake Commuinity, Lilanda, 7 May 2010, <italic>Boyekoli Ebale Congo Expedition 2010 271</italic> (<named-content xmlns:xlink="http://www.w3.org/1999/xlink" content-type="dwc:institutional_code" xlink:type="simple">BR</named-content>); Bomane, Aruwimi River, 21 May 2010, <!--PageBreak--><italic>Boyekoli Ebale Congo Expedition 2010 658</italic> (<named-content xmlns:xlink="http://www.w3.org/1999/xlink" content-type="dwc:institutional_code" xlink:type="simple">BR</named-content>); Bambesa, et environs, 1933, <italic>Brédo s.n.</italic> (<named-content xmlns:xlink="http://www.w3.org/1999/xlink" content-type="dwc:institutional_code" xlink:type="simple">BR</named-content>); Haut-Uele, Dingila, 4 Jul 1933, <italic>Brédo 135</italic> (<named-content xmlns:xlink="http://www.w3.org/1999/xlink" content-type="dwc:institutional_code" xlink:type="simple">BR</named-content>); Isangi, Yangambi (réserve forestière), 12 Feb 1979, <italic>Breyne 3604</italic> (<named-content xmlns:xlink="http://www.w3.org/1999/xlink" content-type="dwc:institutional_code" xlink:type="simple">BR</named-content>); Barumbu, Dec 1920, <italic>Claessens 27</italic> (<named-content xmlns:xlink="http://www.w3.org/1999/xlink" content-type="dwc:institutional_code" xlink:type="simple">BR</named-content>); Bafwaboli, <italic>Claessens 308</italic> (<named-content xmlns:xlink="http://www.w3.org/1999/xlink" content-type="dwc:institutional_code" xlink:type="simple">BR</named-content>); Nebasa, Apr 1921, <italic>Claessens 531</italic> (<named-content xmlns:xlink="http://www.w3.org/1999/xlink" content-type="dwc:institutional_code" xlink:type="simple">BR</named-content>); Dinda, May 1921, <italic>Claessens 634</italic> (<named-content xmlns:xlink="http://www.w3.org/1999/xlink" content-type="dwc:institutional_code" xlink:type="simple">BR</named-content>); Ituri, Lekwa, Djugu, 6 May 1959, <italic>Deville 341</italic> (<named-content xmlns:xlink="http://www.w3.org/1999/xlink" content-type="dwc:institutional_code" xlink:type="simple">BR</named-content>, <named-content xmlns:xlink="http://www.w3.org/1999/xlink" content-type="dwc:institutional_code" xlink:type="simple">CAS</named-content>); Basankusu, terr. de Mbale, District Tshuapa, Jun 1934, <italic>Dubois 432</italic> (<named-content xmlns:xlink="http://www.w3.org/1999/xlink" content-type="dwc:institutional_code" xlink:type="simple">BR</named-content>); Stanleyville [=Kisangani], 16 Dec 1898, <italic>Duchesne 2</italic> (<named-content xmlns:xlink="http://www.w3.org/1999/xlink" content-type="dwc:institutional_code" xlink:type="simple">BR</named-content>); Rucu (Mahagi), 27 May 1959, <italic>Froment 451</italic> (<named-content xmlns:xlink="http://www.w3.org/1999/xlink" content-type="dwc:institutional_code" xlink:type="simple">BR</named-content>); Ituri, Berunda, (Mahagi), 12 Jun 1959, <italic>Froment 539</italic> (<named-content xmlns:xlink="http://www.w3.org/1999/xlink" content-type="dwc:institutional_code" xlink:type="simple">BR</named-content>); km 24 route Kole-Kanwa, Terr. de Banalia, 13 Jun 1932, <italic>Galdermans 11</italic> (<named-content xmlns:xlink="http://www.w3.org/1999/xlink" content-type="dwc:institutional_code" xlink:type="simple">BR</named-content>); Tukpwo, 1 Apr 1954, <italic>Gerard 1286</italic> (<named-content xmlns:xlink="http://www.w3.org/1999/xlink" content-type="dwc:institutional_code" xlink:type="simple">BR</named-content>); Bambesa, 12 Nov 1956, <italic>Gerard 2519</italic> (<named-content xmlns:xlink="http://www.w3.org/1999/xlink" content-type="dwc:institutional_code" xlink:type="simple">BR</named-content>); Nadabu, (Zobia), 15 Apr 1957, <italic>Gerard 2812</italic> (<named-content xmlns:xlink="http://www.w3.org/1999/xlink" content-type="dwc:institutional_code" xlink:type="simple">BR</named-content>); Kurukwata, (Aba), 10 Aug 1957, <italic>Gerard 3562</italic> (<named-content xmlns:xlink="http://www.w3.org/1999/xlink" content-type="dwc:institutional_code" xlink:type="simple">BR</named-content>); Kurukwata, (Aba), 2 Sep 1957, <italic>Gerard 3681</italic> (<named-content xmlns:xlink="http://www.w3.org/1999/xlink" content-type="dwc:institutional_code" xlink:type="simple">BR</named-content>); Rubi, (Buta), 28 May 1958, <italic>Gerard 3918</italic> (<named-content xmlns:xlink="http://www.w3.org/1999/xlink" content-type="dwc:institutional_code" xlink:type="simple">BR</named-content>); Ituri, zone de Mambasa, along trail to Aketu Hill from abandoned coffee plantation in Nzaro (about 90 km N of Mambasa on road to Isiro, 8 Mar 1994, <italic>Gereau et al. 5457</italic> (<named-content xmlns:xlink="http://www.w3.org/1999/xlink" content-type="dwc:institutional_code" xlink:type="simple">EA</named-content>, <named-content xmlns:xlink="http://www.w3.org/1999/xlink" content-type="dwc:institutional_code" xlink:type="simple">MO</named-content>). Bambesa, 3 Jul 1942, <italic>Gilbert 465</italic> (<named-content xmlns:xlink="http://www.w3.org/1999/xlink" content-type="dwc:institutional_code" xlink:type="simple">BR</named-content>); Haut-Uele, Riv. Guruba (Doruma), May 1936, <italic>de Graer 550</italic> (<named-content xmlns:xlink="http://www.w3.org/1999/xlink" content-type="dwc:institutional_code" xlink:type="simple">BR</named-content>); Mulimba, Mutongo, territoire Walikale, 1 May 1958, <italic>Gutzwiller 2641</italic> (<named-content xmlns:xlink="http://www.w3.org/1999/xlink" content-type="dwc:institutional_code" xlink:type="simple">BR</named-content>); Kaseke, Mutongo, territoire Walikale, 2 May 1958, <italic>Gutzwiller 2703</italic> (<named-content xmlns:xlink="http://www.w3.org/1999/xlink" content-type="dwc:institutional_code" xlink:type="simple">BR</named-content>); Ibucha, Mutongo, Terr. Walikale, 12 May 1958, <italic>Gutzwiller 2883</italic> (<named-content xmlns:xlink="http://www.w3.org/1999/xlink" content-type="dwc:institutional_code" xlink:type="simple">BR</named-content>); Mumu, Mutongo, Terr. Walikale19 Jun 1958, <italic>Gutzwiller 3174</italic> (<named-content xmlns:xlink="http://www.w3.org/1999/xlink" content-type="dwc:institutional_code" xlink:type="simple">BR</named-content>); Epulu, Zone de Mambasa, Ituri, 114 Jul 1988, <italic>Hart 863</italic> (<named-content xmlns:xlink="http://www.w3.org/1999/xlink" content-type="dwc:institutional_code" xlink:type="simple">BR</named-content>); Bamanya [Bamanga], Bosako, 31 Mar 1945, <italic>Hulstraert 1392</italic> (<named-content xmlns:xlink="http://www.w3.org/1999/xlink" content-type="dwc:institutional_code" xlink:type="simple">BR</named-content>); Ituri, Djugu (Tibali - Ituri), Jul 1931, <italic>Lebrun 3941</italic> (<named-content xmlns:xlink="http://www.w3.org/1999/xlink" content-type="dwc:institutional_code" xlink:type="simple">BR</named-content>, P); 500 m au SE de Kabondo, Kisangani, 30 Apr 1977, <italic>Lejoly 1444</italic> (<named-content xmlns:xlink="http://www.w3.org/1999/xlink" content-type="dwc:institutional_code" xlink:type="simple">BR</named-content>); Ile Kongolo, a la confluence avec le fleuve Zaire [Congo], 10 Feb 1979, <italic>Lejoly 4774</italic> (<named-content xmlns:xlink="http://www.w3.org/1999/xlink" content-type="dwc:institutional_code" xlink:type="simple">BR</named-content>); Kitshanga, Terr. Walikale, 17 Feb 1959, <italic>Leonard 2826</italic> (<named-content xmlns:xlink="http://www.w3.org/1999/xlink" content-type="dwc:institutional_code" xlink:type="simple">BR</named-content>); Haut-Zaïre, route Kisangani-Opala, 2 Jun 1973, <italic>Lisowski 18587</italic> (<named-content xmlns:xlink="http://www.w3.org/1999/xlink" content-type="dwc:institutional_code" xlink:type="simple">BR</named-content>); Tschopo, Yangambi, réserve-flore-Isalowe, 13 Jan 1938, <italic>Louis 7498</italic> (<named-content xmlns:xlink="http://www.w3.org/1999/xlink" content-type="dwc:institutional_code" xlink:type="simple">BR</named-content>, <named-content xmlns:xlink="http://www.w3.org/1999/xlink" content-type="dwc:institutional_code" xlink:type="simple">NY</named-content>); Lilanda, route d’Isangi, près de la basse Lilanda, 9 May 1938, <italic>Louis 9280</italic> (<named-content xmlns:xlink="http://www.w3.org/1999/xlink" content-type="dwc:institutional_code" xlink:type="simple">BR</named-content>, <named-content xmlns:xlink="http://www.w3.org/1999/xlink" content-type="dwc:institutional_code" xlink:type="simple">FT</named-content>); Ile Idjwi, Lake Kivu, 1 Mar 1939, <italic>Loveridge 639</italic> (K); Mobwasa, <italic>Reygaert 1360</italic> (<named-content xmlns:xlink="http://www.w3.org/1999/xlink" content-type="dwc:institutional_code" xlink:type="simple">BR</named-content>); Haut-Uele, Garamba National Park, piste Wilibadé, source Nambia-Boisquet, 18 Jul 1948, <italic>Robyns 3125</italic> (<named-content xmlns:xlink="http://www.w3.org/1999/xlink" content-type="dwc:institutional_code" xlink:type="simple">BR</named-content>); bords Kidi - Gombari, 26 Jan 1906, <italic>Seret 576</italic> (<named-content xmlns:xlink="http://www.w3.org/1999/xlink" content-type="dwc:institutional_code" xlink:type="simple">BR</named-content>); Ituri, Reserve de Djugu, 29 Oct 1951, <italic>Smeyers 72</italic> (<named-content xmlns:xlink="http://www.w3.org/1999/xlink" content-type="dwc:institutional_code" xlink:type="simple">BR</named-content>); Tshopo, Panga, Popoy, km 139 de la route Banalia-Panga, près dernier pont avant Panga, 20 May 1987, <italic>Szafranski 1277</italic> (<named-content xmlns:xlink="http://www.w3.org/1999/xlink" content-type="dwc:institutional_code" xlink:type="simple">BR</named-content>); Mbolohu, Chefferie Wanundi, piste Eringete, 17 Apr 1944, <italic>de Wilde 367</italic> (<named-content xmlns:xlink="http://www.w3.org/1999/xlink" content-type="dwc:institutional_code" xlink:type="simple">BR</named-content>, <named-content xmlns:xlink="http://www.w3.org/1999/xlink" content-type="dwc:institutional_code" xlink:type="simple">CAS</named-content>); Mont Mangalaba, près Talia Nord, rég. Tshiaberimu, 17 Mar 1954, <italic>de Witte 9919</italic> (<named-content xmlns:xlink="http://www.w3.org/1999/xlink" content-type="dwc:institutional_code" xlink:type="simple">BR</named-content>); Bikito, près Malibotu affl. Ilimbo, 2 Jul 1954, <italic>de Witte 10827</italic> (<named-content xmlns:xlink="http://www.w3.org/1999/xlink" content-type="dwc:institutional_code" xlink:type="simple">BR</named-content>). <bold>Sud-Kivu</bold>: Lukando, 15 Feb 1936, <italic>Babault 845</italic> (P); Idjwi, Lac Kivu, Réserve C N Ki, Kalambo, 229 Sep 1953, <italic>van der Ben 909</italic> (<named-content xmlns:xlink="http://www.w3.org/1999/xlink" content-type="dwc:institutional_code" xlink:type="simple">BR</named-content>); Tahibati, Kabare Territ., 14 Aug 1953, <italic>Christiaensen 5</italic> (<named-content xmlns:xlink="http://www.w3.org/1999/xlink" content-type="dwc:institutional_code" xlink:type="simple">BR</named-content>, <named-content xmlns:xlink="http://www.w3.org/1999/xlink" content-type="dwc:institutional_code" xlink:type="simple">NY</named-content>); Kabare, Lwiro, Centre ICRSAC, 4 Jul 1958, <italic>Christiaensen 2444</italic> (<named-content xmlns:xlink="http://www.w3.org/1999/xlink" content-type="dwc:institutional_code" xlink:type="simple">BR</named-content>, <named-content xmlns:xlink="http://www.w3.org/1999/xlink" content-type="dwc:institutional_code" xlink:type="simple">CAS</named-content>); Lubarika, Plaine de la Ruzizi, 30 Jan 1950, <italic>Germain 5920</italic> (<named-content xmlns:xlink="http://www.w3.org/1999/xlink" content-type="dwc:institutional_code" xlink:type="simple">BR</named-content>,K); Kalongé, Ruwenzori, Aug 1932, <italic>Hauman 199</italic> (<named-content xmlns:xlink="http://www.w3.org/1999/xlink" content-type="dwc:institutional_code" xlink:type="simple">BR</named-content>); Tshizimwho [Mont Kahuzi], 1 Oct 1940, <italic>Hendrickx 1288</italic> (<named-content xmlns:xlink="http://www.w3.org/1999/xlink" content-type="dwc:institutional_code" xlink:type="simple">BR</named-content>, K); Ndjondohe, Tshirumbi, Jan 1946, <italic>Hendrickx 3844</italic> (<named-content xmlns:xlink="http://www.w3.org/1999/xlink" content-type="dwc:institutional_code" xlink:type="simple">BR</named-content>); Kavumu, Luhasagula, May 1946, <italic>Hendrickx 4060</italic> (<named-content xmlns:xlink="http://www.w3.org/1999/xlink" content-type="dwc:institutional_code" xlink:type="simple">BR</named-content>); entre Kahuzi et Biega, Nov 1946, <italic>Hendrickx 4246</italic> (<named-content xmlns:xlink="http://www.w3.org/1999/xlink" content-type="dwc:institutional_code" xlink:type="simple">BR</named-content>); Ile Idjwi, Lac Kivu, May 1929, <italic>Humbert 8333</italic> (P); Parc National Virunga, massif de Ru<!--PageBreak-->wenzori, entre Mutwanga et la gite Kalonge, 28 Dec 1977, <italic>Lejoly 2339</italic> (<named-content xmlns:xlink="http://www.w3.org/1999/xlink" content-type="dwc:institutional_code" xlink:type="simple">BR</named-content>); Mikonzi, vallée de la Tshinginda, km 42 route Kavamu-Walikale, territoire de Kahele, 12 Feb 1957, <italic>Pierlot 1461</italic> (<named-content xmlns:xlink="http://www.w3.org/1999/xlink" content-type="dwc:institutional_code" xlink:type="simple">BR</named-content>); forêt de la Musisi, (Kahusi), territoire de Kabare, 7 May 1958, <italic>Pierlot 2006</italic> (<named-content xmlns:xlink="http://www.w3.org/1999/xlink" content-type="dwc:institutional_code" xlink:type="simple">BR</named-content>); Kahuzi, an der Strasse Bukavu-Walikale (Kahuzi Sattel), 14 Jan 1955, <italic>Stauffer 1043</italic> (<named-content xmlns:xlink="http://www.w3.org/1999/xlink" content-type="dwc:institutional_code" xlink:type="simple">BR</named-content>, K, P); Centre Iwiro, <named-content xmlns:xlink="http://www.w3.org/1999/xlink" content-type="dwc:institutional_code" xlink:type="simple">IRSAC</named-content>, riv. Iwiro [Lwiro], Kabare Territ., 21 Jun 1958, <italic>Troupin 7517</italic> (<named-content xmlns:xlink="http://www.w3.org/1999/xlink" content-type="dwc:institutional_code" xlink:type="simple">BR</named-content>, <named-content xmlns:xlink="http://www.w3.org/1999/xlink" content-type="dwc:institutional_code" xlink:type="simple">NY</named-content>); le long de la Butahu, pres de Kalongé, Parc National Albert, 19 Aug 1952, <italic>de Witte 8006</italic> (<named-content xmlns:xlink="http://www.w3.org/1999/xlink" content-type="dwc:institutional_code" xlink:type="simple">BR</named-content>, <named-content xmlns:xlink="http://www.w3.org/1999/xlink" content-type="dwc:institutional_code" xlink:type="simple">CAS</named-content>); Kalongé, versant droit de la vallée de la Butahu, en fase de Kalongé, 13 May 1953, <italic>de Witte 9015</italic> (<named-content xmlns:xlink="http://www.w3.org/1999/xlink" content-type="dwc:institutional_code" xlink:type="simple">BR</named-content>).</p><p>
              <bold>EQUATORIAL GUINEA</bold>. <bold>Bioko Norte</bold>: Fernando Po, El Pico, 10 Dec 1951, <italic>Boughey 190</italic> (K); carretera del pico Basilé, km 6-7, 12 Dec 1989, <italic>Carvalho 4232</italic> (K, <named-content xmlns:xlink="http://www.w3.org/1999/xlink" content-type="dwc:institutional_code" xlink:type="simple">MA</named-content>). <bold>Bioko Sur</bold>: Gran Caldera de Luba, descenso en al dirrecion a Moraca 28 Feb 1990, <italic>Carvalho 4274</italic> (K, <named-content xmlns:xlink="http://www.w3.org/1999/xlink" content-type="dwc:institutional_code" xlink:type="simple">MA</named-content>); Musola, Nov 1942, <italic>Guinea 1094</italic> (<named-content xmlns:xlink="http://www.w3.org/1999/xlink" content-type="dwc:institutional_code" xlink:type="simple">MA</named-content>); Fernando Po, Missola [Musola], trocha de servicio Agronómico, 10 Jan 1947, <italic>Guinea 1144</italic> (K); Finca Puente, km 17, carretera de Musola a Moka, 5 Mar 1950, <italic>Guinea 1666</italic> (<named-content xmlns:xlink="http://www.w3.org/1999/xlink" content-type="dwc:institutional_code" xlink:type="simple">MA</named-content>); Homiga Camp, 23 Jan 2009, <italic>Luke 13206</italic> (<named-content xmlns:xlink="http://www.w3.org/1999/xlink" content-type="dwc:institutional_code" xlink:type="simple">EA</named-content>, K, <named-content xmlns:xlink="http://www.w3.org/1999/xlink" content-type="dwc:institutional_code" xlink:type="simple">MA</named-content>). <bold>Centro Sur</bold>: Parque Nacional de Monte Alén, Ocuam, 26 Nov 1998, <italic>Pérez Viso 623</italic> (<named-content xmlns:xlink="http://www.w3.org/1999/xlink" content-type="dwc:institutional_code" xlink:type="simple">BM</named-content>, K, <named-content xmlns:xlink="http://www.w3.org/1999/xlink" content-type="dwc:institutional_code" xlink:type="simple">MA</named-content>). <bold>Litoral</bold>: Bata-Niefang, estrada Km 35, en zonas de Adjape e de Comayá, entre os Rios Sama e Comayá, 18 Feb 1995, <italic>Carvalho 5814</italic> (<named-content xmlns:xlink="http://www.w3.org/1999/xlink" content-type="dwc:institutional_code" xlink:type="simple">BM</named-content>, K, <named-content xmlns:xlink="http://www.w3.org/1999/xlink" content-type="dwc:institutional_code" xlink:type="simple">MA</named-content>).</p><p>
              <bold>ERITREA</bold>. <bold>Maekel</bold>: Hamasen, Asmara, 15 Oct 1909, <italic>Baldrati 407</italic> (<named-content xmlns:xlink="http://www.w3.org/1999/xlink" content-type="dwc:institutional_code" xlink:type="simple">FT</named-content>); Hamasen, Asmara, 15 Oct 1909, <italic>Baldrati 3532</italic> (<named-content xmlns:xlink="http://www.w3.org/1999/xlink" content-type="dwc:institutional_code" xlink:type="simple">FT</named-content>).</p><p>
              <bold>ETHIOPIA</bold>. <bold>Addis Ababa</bold>: Addis Ababa, 23 Jan 1963, <italic>Tekle 220</italic> (K). <bold>Amhara</bold>[?]: Lötho, 11 Nov 1857, <italic>Schimper 480</italic> (E, <named-content xmlns:xlink="http://www.w3.org/1999/xlink" content-type="dwc:institutional_code" xlink:type="simple">FT</named-content>, G x2, P). <bold>Amhara</bold>: Agew Awi, Injiabare [Injiabara] to Chilga, 31 Oct 1995, <italic>Friis et al. 7011</italic> (K); Dessie, Wollo province, 23 Aug 1946, <italic>Hall 98</italic> (<named-content xmlns:xlink="http://www.w3.org/1999/xlink" content-type="dwc:institutional_code" xlink:type="simple">BM</named-content>); 34 km N of Bahar Dar, along the road to Gondar, counted form the bridge crossing the Blue Nile River, 17 Sep 1970, <italic>de Wilde 7173</italic> (<named-content xmlns:xlink="http://www.w3.org/1999/xlink" content-type="dwc:institutional_code" xlink:type="simple">BR</named-content>). <bold>Gambella</bold>: [Gojam floristic region] 30 km W of Tepi, 21 Jul 1993, <italic>Renya 77</italic> (<named-content xmlns:xlink="http://www.w3.org/1999/xlink" content-type="dwc:institutional_code" xlink:type="simple">ETH</named-content>); Illubabor region, Bishan Waqa Lake [Bishan Wak’a Hayk’], 24 Sep 1996, <italic>Tesfaye 408</italic> (<named-content xmlns:xlink="http://www.w3.org/1999/xlink" content-type="dwc:institutional_code" xlink:type="simple">ETH</named-content>). <bold>Oromia</bold>: Bale, Robie [Bale Robe], 11 May 1975, <italic>Ash 2932</italic> (<named-content xmlns:xlink="http://www.w3.org/1999/xlink" content-type="dwc:institutional_code" xlink:type="simple">BR</named-content>, K, <named-content xmlns:xlink="http://www.w3.org/1999/xlink" content-type="dwc:institutional_code" xlink:type="simple">US</named-content>); West Shewa, Ambo [Hagre Hiwof], Sep 1938, <italic>Benedetto 26</italic> (<named-content xmlns:xlink="http://www.w3.org/1999/xlink" content-type="dwc:institutional_code" xlink:type="simple">FT</named-content>); Illubabor, Gore, towards Tepi, 4 Nov 1986, <italic>Gilbert &amp; Friis 8417</italic> (<named-content xmlns:xlink="http://www.w3.org/1999/xlink" content-type="dwc:institutional_code" xlink:type="simple">ETH</named-content>, K); Harerge, 22 Feb 1932, <italic>Gillett 5149</italic> (K); Belleta Forest, 718 Apr 1997, <italic>Pavlov 97113</italic> (<named-content xmlns:xlink="http://www.w3.org/1999/xlink" content-type="dwc:institutional_code" xlink:type="simple">ETH</named-content>); East Welega, 5 km E of Nekemt[e], 16 Apr 1965, <italic>de Wilde &amp; de Wilde-Duyfjes 6315</italic> (<named-content xmlns:xlink="http://www.w3.org/1999/xlink" content-type="dwc:institutional_code" xlink:type="simple">ETH</named-content>). <bold>Southern Nations, Nationalities and Peoples Region</bold>: Keffa, 20 km SW of Mezan Tefari (Aman), 29 Nov 1984, <italic>Friis et al. 3842</italic> (<named-content xmlns:xlink="http://www.w3.org/1999/xlink" content-type="dwc:institutional_code" xlink:type="simple">ETH</named-content>, K); Kibre Mengist to Wondo, 12 Apr 1975, <italic>Gilbert &amp; Jones 187</italic> (K); Gidole, [Dirashe], 22 Jan 1985, <italic>Haugen 440</italic> (<named-content xmlns:xlink="http://www.w3.org/1999/xlink" content-type="dwc:institutional_code" xlink:type="simple">ETH</named-content>); Leliso River, 18 Nov 1979, <italic>Mesfin Tadese 759</italic> (<named-content xmlns:xlink="http://www.w3.org/1999/xlink" content-type="dwc:institutional_code" xlink:type="simple">ETH</named-content>); Jimma, 5 Dec 1955, <italic>Stewart B</italic>-<italic>19</italic> (<named-content xmlns:xlink="http://www.w3.org/1999/xlink" content-type="dwc:institutional_code" xlink:type="simple">BM</named-content>, <named-content xmlns:xlink="http://www.w3.org/1999/xlink" content-type="dwc:institutional_code" xlink:type="simple">EA</named-content>, K); Keffa prov., about 8 km along the new road for Bonga to Mizan Tefari (counted from turnoff to Bonga), 2 Aug 1969, <italic>de Wilde 5310</italic> (<named-content xmlns:xlink="http://www.w3.org/1999/xlink" content-type="dwc:institutional_code" xlink:type="simple">BR</named-content>); [Nolaita] Soddo, 5 Mar 1938, <italic>Vatova 1896</italic> (<named-content xmlns:xlink="http://www.w3.org/1999/xlink" content-type="dwc:institutional_code" xlink:type="simple">FT</named-content>). <bold>Tigray</bold>: Temben [Tembien], <italic>Solazzo 284</italic> (<named-content xmlns:xlink="http://www.w3.org/1999/xlink" content-type="dwc:institutional_code" xlink:type="simple">FT</named-content>).</p><p>
              <bold>GABON</bold>. <bold>Estuaire</bold>: Mont de Cristal, km 20 road Kongouleu-Assak, 8 Oct 1986, <italic>Breteler &amp; Lemmens 8395</italic> (<named-content xmlns:xlink="http://www.w3.org/1999/xlink" content-type="dwc:institutional_code" xlink:type="simple">BR</named-content>, P); Monts de Cristal, Mont Mela, 9 Feb 1968, <italic>Hallé &amp; Villiers 5118</italic> (P). <bold>Haut-Ogooué</bold>: km 20 Moanda-Mbinda, 18 Sep 1970, <italic>Breteler 6502</italic> (<named-content xmlns:xlink="http://www.w3.org/1999/xlink" content-type="dwc:institutional_code" xlink:type="simple">BR</named-content>); SSW of Moanda, 113 Oct 1970, <italic>Breteler 6869</italic> (<named-content xmlns:xlink="http://www.w3.org/1999/xlink" content-type="dwc:institutional_code" xlink:type="simple">BR</named-content>, P); between Mouila <!--PageBreak-->and Yeno, about 40 km. on road from Mouila, 23 Sep 1986, <italic>Breteler et al. 8127</italic> (<named-content xmlns:xlink="http://www.w3.org/1999/xlink" content-type="dwc:institutional_code" xlink:type="simple">BR</named-content>); region de Lastourville, Miçoungangui, 6 May 1930, <italic>Le Testu 8069</italic> (<named-content xmlns:xlink="http://www.w3.org/1999/xlink" content-type="dwc:institutional_code" xlink:type="simple">BM</named-content>, <named-content xmlns:xlink="http://www.w3.org/1999/xlink" content-type="dwc:institutional_code" xlink:type="simple">BR</named-content>, <named-content xmlns:xlink="http://www.w3.org/1999/xlink" content-type="dwc:institutional_code" xlink:type="simple">MA</named-content>, P); ca. 17 km SE of Franceville, along the road to Ndoumou, 4 km before the village of Ndjoky, 6 Dec 1989, <italic>de Wilde et al. 9942</italic> (<named-content xmlns:xlink="http://www.w3.org/1999/xlink" content-type="dwc:institutional_code" xlink:type="simple">BR</named-content>). <bold>Ngouie</bold>: Mimongo, route de Libamba a Etéké, 14 May 1963, <italic>Hallé &amp; Cours 5868</italic> (K, P). <bold>Ogooué-Lolo</bold>: Chantier Bambidie (<named-content xmlns:xlink="http://www.w3.org/1999/xlink" content-type="dwc:institutional_code" xlink:type="simple">CEB</named-content>), ca. 55 km E of Lastourville, 40 km on <named-content xmlns:xlink="http://www.w3.org/1999/xlink" content-type="dwc:institutional_code" xlink:type="simple">CEB</named-content> road to Okondja, 1 Nov 2005, <italic>Sosef et al. 2176</italic> (<named-content xmlns:xlink="http://www.w3.org/1999/xlink" content-type="dwc:institutional_code" xlink:type="simple">BR</named-content>). <bold>Ogooué-Ivindo</bold>: Station d’Ipassa, 10 km S de Makokou, 11 Mar 1977, <italic>Florence 37</italic> (P); route de Belinga km 60, 21 Mar 1978, <italic>Florence 669</italic> (P); Nké, campement, 4 Oct 1983, <italic>Floret &amp; Louis 1600</italic> (<named-content xmlns:xlink="http://www.w3.org/1999/xlink" content-type="dwc:institutional_code" xlink:type="simple">MA</named-content>, P); M’Passa Field Station, near Makokou on Rivière l’Ivondo, 28 Jun 1981, <italic>Gentry 33014</italic> (<named-content xmlns:xlink="http://www.w3.org/1999/xlink" content-type="dwc:institutional_code" xlink:type="simple">MO</named-content>, P); Mekambo, 20–50 km W of Mekambo, 14 Oct 1964, <italic>Hallé 2612</italic> (P); Belinga, 11 Nov 1964, <italic>Hallé 3125</italic> (P); Makokou, 10 km SSW of Makokou, near Ivindo R., right bank, 1 Nov 1977, <italic>Leeuwenberg 11403</italic> (<named-content xmlns:xlink="http://www.w3.org/1999/xlink" content-type="dwc:institutional_code" xlink:type="simple">BR</named-content>, P). <bold>Wolem-Ntem</bold>: 7 km E of Mitzic, 9 Jul 1957, <italic>Jeffrey 36</italic> (K); Medouneu, Mitzic, 2 Aug 1957, <italic>Jeffrey 199</italic> (K, P).</p><p>
              <bold>GHANA</bold>. <bold>Ashanti</bold>: Akin, Begoro district, Jan 1930, <italic>Irvine 1172</italic> (K); Akin Ranch, Begoro district, Mar 1932, <italic>Irvine 1812</italic> (E, K); Asin Cocoa Station, Juaso, Jul 1957, <italic>West-Skinn 19</italic> (K). <bold>Eastern</bold>: Atewa Range Forest Reserve, beside path in east central part near Kibi, 5 Nov 1982, <italic>Hepper 7406</italic> (K); Aburi, 23 Nov 1898, <italic>Johnson 158</italic> (K); Atewa Range, starting in Awhiniasi on the Kibi-Apapam road, walking W to meet the road between Apapam and the other side of the range, 30 Jun 1994, <italic>Jongkind &amp; Abbiw 1638</italic> (<named-content xmlns:xlink="http://www.w3.org/1999/xlink" content-type="dwc:institutional_code" xlink:type="simple">BR</named-content>); Accra-Kumasi Highway, 4 km along the forest service road that intersects the highway at the village of Sagyimase, Atewa Range Forest Reserve, 1 Jul 1995, <italic>Merello et al. 1147</italic> (K, <named-content xmlns:xlink="http://www.w3.org/1999/xlink" content-type="dwc:institutional_code" xlink:type="simple">MO</named-content>); Kade, 4 Feb 1953, <italic>Morton GC</italic>-<italic>8387</italic> (K); Bosuso, road between Bosuso and Begaro, 9 May 1947, <italic>Robertson K</italic>-<italic>9</italic> (K). <bold>Volta</bold>: Togo Plateau Forest Reserve, 19 Jun 1972, <italic>Abbiw GC</italic>-<italic>43712</italic> (<named-content xmlns:xlink="http://www.w3.org/1999/xlink" content-type="dwc:institutional_code" xlink:type="simple">BH</named-content>, <named-content xmlns:xlink="http://www.w3.org/1999/xlink" content-type="dwc:institutional_code" xlink:type="simple">EA</named-content>). <bold>Western</bold>: Ateiku, May 1930, <italic>Anonymous 1952</italic> (K); Nzema East, Axim, Jul 1905, <italic>Chevalier 13825</italic> (P).</p><p>
              <bold>GUINEA</bold>. <bold>Nzérékoré</bold>: Yah River, 14 Sep 1964, <italic>Adames 536</italic> (K); Loffa, Macenta, 14 Feb 1949, <italic>Adam 3734</italic> (P); Zoubouromai, 20 Mar 1949, <italic>Adam 4008</italic> (P); Sérédan, May 1936, <italic>Jacques-Felix 913</italic> (P); Boola, Mount Vtongoy, pays des Guerzés, Montagne de Boola, 16 Mar 1909, <italic>Chevalier 20935</italic> (P); entre Lola et Nzo, Pays des Guerzés, 24 Mar 1909, <italic>Chevalier 20992</italic> (P); Mt. Yonon, forêt classée, 19 May 1971, <italic>Jongkind 10971</italic> (<named-content xmlns:xlink="http://www.w3.org/1999/xlink" content-type="dwc:institutional_code" xlink:type="simple">BR</named-content>); Simandou range, east slope of Pic de Fon, near the water intake of Canga East mining camp, 20 Mar 2008, <italic>Burgt et al. 1139</italic> (K); Macenta, Kouankan, 2 km près du village, 12 Jun 1970, <italic>Camara 691</italic> (G); forest around Whiskey 2, 25 Mar 2008, <italic>Tchiengue &amp; Haba 3136</italic> (K).</p><p>
              <bold>GUINEA BISSAU</bold>. <bold>Tombali</bold>: Bedanda-Cadique, floresta de Cantanez, 5 Jan 1962, <italic>Alves Pereira 2640</italic> (K, <named-content xmlns:xlink="http://www.w3.org/1999/xlink" content-type="dwc:institutional_code" xlink:type="simple">MA</named-content>); Cantanhez-Bedanda, 1 Sep 1962, <italic>Alves Pereira 3148</italic> (<named-content xmlns:xlink="http://www.w3.org/1999/xlink" content-type="dwc:institutional_code" xlink:type="simple">MA</named-content>); Camocote, 7 Nov 1995, <italic>Malaisse &amp; Claes 16813</italic> (<named-content xmlns:xlink="http://www.w3.org/1999/xlink" content-type="dwc:institutional_code" xlink:type="simple">BR</named-content>).</p><p>
              <bold>KENYA</bold>. <bold>Central</bold>: Nyeri, 20 Jul 1929, <italic>Balbo 425</italic> (<named-content xmlns:xlink="http://www.w3.org/1999/xlink" content-type="dwc:institutional_code" xlink:type="simple">FT</named-content>); Nyandarua, Kinangop, <italic>Belcher H</italic>-<italic>138</italic>-<italic>53</italic> (<named-content xmlns:xlink="http://www.w3.org/1999/xlink" content-type="dwc:institutional_code" xlink:type="simple">EA</named-content>); Kirarkop, Aberdare Mountains, Apr 1938, <italic>Chandler 2216</italic> (BRK); Thika, Blue Post Hotel, above Thika falls, behind the Hotel., 5 Jan 1967, <italic>Faden 67/1</italic> (<named-content xmlns:xlink="http://www.w3.org/1999/xlink" content-type="dwc:institutional_code" xlink:type="simple">EA</named-content>); Aberdare National Park, 2 Feb 1932, <italic>Fries 1565</italic> (<named-content xmlns:xlink="http://www.w3.org/1999/xlink" content-type="dwc:institutional_code" xlink:type="simple">EA</named-content>); Kiambu, Muguga, 1 Aug 1960, <italic>Greenway 9700</italic> (<named-content xmlns:xlink="http://www.w3.org/1999/xlink" content-type="dwc:institutional_code" xlink:type="simple">EA</named-content>, <named-content xmlns:xlink="http://www.w3.org/1999/xlink" content-type="dwc:institutional_code" xlink:type="simple">FT</named-content>, K); Kikuyu Escarpment Forest, Lari <!--PageBreak-->Forest Reserve and adjacent areas, Kiambu District, 26 Nov 1972, <italic>Hansen 790</italic> (<named-content xmlns:xlink="http://www.w3.org/1999/xlink" content-type="dwc:institutional_code" xlink:type="simple">BR</named-content>, <named-content xmlns:xlink="http://www.w3.org/1999/xlink" content-type="dwc:institutional_code" xlink:type="simple">EA</named-content>, <named-content xmlns:xlink="http://www.w3.org/1999/xlink" content-type="dwc:institutional_code" xlink:type="simple">FT</named-content>, K); Kiambu, Banana Hills, 14 Sep 1969, <italic>Hindorf 805</italic> (<named-content xmlns:xlink="http://www.w3.org/1999/xlink" content-type="dwc:institutional_code" xlink:type="simple">BR</named-content>); Muranga, Kimakia Forest Station, Essex, Aberdares, 29 Jul 1958, <italic>Kerfoot 667</italic> (<named-content xmlns:xlink="http://www.w3.org/1999/xlink" content-type="dwc:institutional_code" xlink:type="simple">EA</named-content>); Kieni Forest, 27 Oct 1974, <italic>Mungai 77</italic> (<named-content xmlns:xlink="http://www.w3.org/1999/xlink" content-type="dwc:institutional_code" xlink:type="simple">EA</named-content>); Kiambu, Kikuyu, Mar 1944, <italic>Nattrass 345</italic> (<named-content xmlns:xlink="http://www.w3.org/1999/xlink" content-type="dwc:institutional_code" xlink:type="simple">EA</named-content>); Kikuyu Escarpment Forest, along Naivasha road, opposite Ngubi Forest Reserve Guard Post, 15 Dec 1966, <italic>Perdue &amp; Kibuwa 8252</italic> (<named-content xmlns:xlink="http://www.w3.org/1999/xlink" content-type="dwc:institutional_code" xlink:type="simple">EA</named-content>, K); Kiambu, Limuru, 10 Jul 1918, <italic>Snowden 584</italic> (<named-content xmlns:xlink="http://www.w3.org/1999/xlink" content-type="dwc:institutional_code" xlink:type="simple">BM</named-content>, K); Muguga, 13 miles on Nairobi-Naivasha road, 6 Jun 1952, <italic>Verdcourt 653</italic> (<named-content xmlns:xlink="http://www.w3.org/1999/xlink" content-type="dwc:institutional_code" xlink:type="simple">EA</named-content>, K); Nyeri, Mt. Kenya, 800 m outside the Naro Moru Gate to Mt. Kenya National Park, 14 May 2009, <italic>Vorontsova et al. 56</italic> (<named-content xmlns:xlink="http://www.w3.org/1999/xlink" content-type="dwc:institutional_code" xlink:type="simple">BM</named-content>, <named-content xmlns:xlink="http://www.w3.org/1999/xlink" content-type="dwc:institutional_code" xlink:type="simple">EA</named-content>). <bold>Coast</bold>: Taita Taveta, Ngangao Forest, Taita Hills, 15 May 1985, <italic>Faden et al. 483</italic> (<named-content xmlns:xlink="http://www.w3.org/1999/xlink" content-type="dwc:institutional_code" xlink:type="simple">EA</named-content>, K, <named-content xmlns:xlink="http://www.w3.org/1999/xlink" content-type="dwc:institutional_code" xlink:type="simple">US</named-content>); Taita Taveta, Chawia Forest, Taita Hills., 22 May 1985, <italic>Faden et al. 857</italic> (<named-content xmlns:xlink="http://www.w3.org/1999/xlink" content-type="dwc:institutional_code" xlink:type="simple">EA</named-content>); Taita Taveta, Mbololo Forest, Oct 1938, <italic>Joana 8996</italic> (<named-content xmlns:xlink="http://www.w3.org/1999/xlink" content-type="dwc:institutional_code" xlink:type="simple">EA</named-content>); Taita Taveta, Taita Hills, Mgambonyi, Uminga, Mgambonyi market, 25 Jan 2006, <italic>Kirika et al. 01/2009 29</italic> (<named-content xmlns:xlink="http://www.w3.org/1999/xlink" content-type="dwc:institutional_code" xlink:type="simple">EA</named-content>, K); Ngangao Forest, northern end, 26 Aug 1999, <italic>Mbuthia &amp; Mwangangi 185</italic> (<named-content xmlns:xlink="http://www.w3.org/1999/xlink" content-type="dwc:institutional_code" xlink:type="simple">NY</named-content>); Taita Taveta, Bura, Taita Hills, top of ridge about 5 km S of Bura Mission west side of Bura Valley, 8 Apr 1998, <italic>Mwachala et al EW-1251</italic> (<named-content xmlns:xlink="http://www.w3.org/1999/xlink" content-type="dwc:institutional_code" xlink:type="simple">EA</named-content>, K, <named-content xmlns:xlink="http://www.w3.org/1999/xlink" content-type="dwc:institutional_code" xlink:type="simple">NY</named-content>); Taita Taveta, Chawia Forest, Taita Hills, 18 May 1931, <italic>Napier 1132</italic> (<named-content xmlns:xlink="http://www.w3.org/1999/xlink" content-type="dwc:institutional_code" xlink:type="simple">EA</named-content>, K); Wundanyi, Mar 1939, <italic>Opiko 8758</italic> (<named-content xmlns:xlink="http://www.w3.org/1999/xlink" content-type="dwc:institutional_code" xlink:type="simple">EA</named-content>). <bold>Eastern</bold>: Makueni, Chyulu, 14 Jun 1938, <italic>Bally 7786</italic> (K); Meru, Mount Kenya forest, <italic>Battiscombe K</italic>-<italic>854</italic> (<named-content xmlns:xlink="http://www.w3.org/1999/xlink" content-type="dwc:institutional_code" xlink:type="simple">EA</named-content>, K); Meru, Mount Kenya forest, about 2 km from Meru, Mt. Kenya Lodge in WNW direction, 4 Jan 1986, <italic>Beentje 2691</italic> (<named-content xmlns:xlink="http://www.w3.org/1999/xlink" content-type="dwc:institutional_code" xlink:type="simple">EA</named-content>); Meru, Chuka, 13 Jun 1932, <italic>Graham 1752</italic> (<named-content xmlns:xlink="http://www.w3.org/1999/xlink" content-type="dwc:institutional_code" xlink:type="simple">EA</named-content>, K); Chyulu Hills, main forest North of Camp 3, 18 Feb 2001, <italic>Luke &amp; Luke 7355</italic> (<named-content xmlns:xlink="http://www.w3.org/1999/xlink" content-type="dwc:institutional_code" xlink:type="simple">EA</named-content>); Mount Kenya, from camp on Mount Kenia (2550 meters) westward to the Kasorongai River (1950 meters), 17 Oct 1909, <italic>Mearns 1821</italic> (<named-content xmlns:xlink="http://www.w3.org/1999/xlink" content-type="dwc:institutional_code" xlink:type="simple">US</named-content>); Meru, Nyambeni Hills, base of Kirima Mountain near the Nyambeni Hills Tea Estate, 11 Oct 1960, <italic>Polhill &amp; Verdcourt 297</italic> (<named-content xmlns:xlink="http://www.w3.org/1999/xlink" content-type="dwc:institutional_code" xlink:type="simple">BR</named-content>, <named-content xmlns:xlink="http://www.w3.org/1999/xlink" content-type="dwc:institutional_code" xlink:type="simple">EA</named-content>, K); Marsabit, Mount Kulal, S end, Mar 1972, <italic>Tweedie 4280</italic> (K). <bold>Nyanza</bold>: Kisii, Sep 1933, <italic>Napier 2926</italic> (<named-content xmlns:xlink="http://www.w3.org/1999/xlink" content-type="dwc:institutional_code" xlink:type="simple">EA</named-content>); Kisii, River Riaguma, 11 May 1978, <italic>Plaizier 1321</italic> (<named-content xmlns:xlink="http://www.w3.org/1999/xlink" content-type="dwc:institutional_code" xlink:type="simple">EA</named-content>); Kisii, 30 Oct 1974, <italic>Vuyk &amp; Breteler 51</italic> (<named-content xmlns:xlink="http://www.w3.org/1999/xlink" content-type="dwc:institutional_code" xlink:type="simple">EA</named-content>). <bold>Rift Valley</bold>: Nandi, Kapsabet 6 miles to the W, 31 Mar 1961, <italic>Archer 249</italic> (<named-content xmlns:xlink="http://www.w3.org/1999/xlink" content-type="dwc:institutional_code" xlink:type="simple">EA</named-content>); Kericho, Londiani, Mt. Blackett, 11 Mar 1952, <italic>Argyle 25</italic> (<named-content xmlns:xlink="http://www.w3.org/1999/xlink" content-type="dwc:institutional_code" xlink:type="simple">EA</named-content>); Kajiado, Ol Doinyo Orok, 6 Dec 1944, <italic>Bally 4146</italic> (<named-content xmlns:xlink="http://www.w3.org/1999/xlink" content-type="dwc:institutional_code" xlink:type="simple">EA</named-content>, K); Kericho, Sotik, Cains Farm, 1981 m, 19 Jul 1945, <italic>Bally 4577</italic> (<named-content xmlns:xlink="http://www.w3.org/1999/xlink" content-type="dwc:institutional_code" xlink:type="simple">EA</named-content>, K); Kajiado, Ngong Hills, East valley, 31 Dec 1984, <italic>Beentje 1798</italic> (<named-content xmlns:xlink="http://www.w3.org/1999/xlink" content-type="dwc:institutional_code" xlink:type="simple">EA</named-content>); Uasin Gishu, Soy, Oct 1931, <italic>Brodhurst-Hill 211</italic> (<named-content xmlns:xlink="http://www.w3.org/1999/xlink" content-type="dwc:institutional_code" xlink:type="simple">EA</named-content>, K); Trans Nzoia, Saiwa Swamp National Park, 22 Mar 1992, <italic>Cheseny 488</italic> (<named-content xmlns:xlink="http://www.w3.org/1999/xlink" content-type="dwc:institutional_code" xlink:type="simple">EA</named-content>); Narok, Aitong, Oledebesi-Lemoko hillside behind, Kapkimolwa, about 45 miles North of Aitong, 28 Apr 1961, <italic>Glover et al. 765</italic> (<named-content xmlns:xlink="http://www.w3.org/1999/xlink" content-type="dwc:institutional_code" xlink:type="simple">BR</named-content>, <named-content xmlns:xlink="http://www.w3.org/1999/xlink" content-type="dwc:institutional_code" xlink:type="simple">EA</named-content>, K); Elburgon, 20 miles from Olokurto on road to Elburgon, Nakuru District, 14 May 1961, <italic>Glover et al. 1092</italic> (<named-content xmlns:xlink="http://www.w3.org/1999/xlink" content-type="dwc:institutional_code" xlink:type="simple">BR</named-content>, <named-content xmlns:xlink="http://www.w3.org/1999/xlink" content-type="dwc:institutional_code" xlink:type="simple">EA</named-content>, K); Uasin Gishu, Eldoret-Elgeyo escarpment, <italic>Harger s.n.</italic> (<named-content xmlns:xlink="http://www.w3.org/1999/xlink" content-type="dwc:institutional_code" xlink:type="simple">BM</named-content>); Elgeyo Marakwet, Kapsowar, Kipkunurr Forest Reserve, E end of Cherangani Hills, 14 Apr 1975, <italic>Hepper &amp; Jaeger 4976</italic> (<named-content xmlns:xlink="http://www.w3.org/1999/xlink" content-type="dwc:institutional_code" xlink:type="simple">EA</named-content>, K, P); Trans Nzoia, Mount Elgon, Dec 1931, <italic>Jack s.n.</italic> (<named-content xmlns:xlink="http://www.w3.org/1999/xlink" content-type="dwc:institutional_code" xlink:type="simple">EA</named-content>); Samburu, Leroghi Plateau, Karissia Forest, near Maralal, 30 Jul 1960, <italic>Kerfoot 2116</italic> (<named-content xmlns:xlink="http://www.w3.org/1999/xlink" content-type="dwc:institutional_code" xlink:type="simple">EA</named-content>); Kericho, Tinderet Forest Reserve, Camp 4, Nyanza Province, Londiani District, 29 Jun 1949, <italic>Maas Geesternanus 5246</italic> (<named-content xmlns:xlink="http://www.w3.org/1999/xlink" content-type="dwc:institutional_code" xlink:type="simple">BR</named-content>, K); Nakuru, Eastern Mau Forest Reserve, Camp 9, Rift Val<!--PageBreak-->ley Province, Nakuru District, 25 Aug 1949, <italic>Maas Geesternanus 5894</italic> (<named-content xmlns:xlink="http://www.w3.org/1999/xlink" content-type="dwc:institutional_code" xlink:type="simple">BR</named-content>, G, K); Mau Forest Reserve, Nakuru District 24 Nov 1971, <italic>Magogo 1517</italic> (<named-content xmlns:xlink="http://www.w3.org/1999/xlink" content-type="dwc:institutional_code" xlink:type="simple">EA</named-content>, K); Mau, summit (Mau Summit), 1928, <italic>Mettam 178</italic> (<named-content xmlns:xlink="http://www.w3.org/1999/xlink" content-type="dwc:institutional_code" xlink:type="simple">DS</named-content>, K); West Pokot, Kapenguria, West Suvi, 6 May 1953, <italic>Padwa 65</italic> (<named-content xmlns:xlink="http://www.w3.org/1999/xlink" content-type="dwc:institutional_code" xlink:type="simple">EA</named-content>, K); Kericho, 6.5 miles to the East in forest along the south perimeter of Sambret Tea Estate, 6 Dec 1967, <italic>Perdue &amp; Kibuwa 9288</italic> (<named-content xmlns:xlink="http://www.w3.org/1999/xlink" content-type="dwc:institutional_code" xlink:type="simple">BR</named-content>, <named-content xmlns:xlink="http://www.w3.org/1999/xlink" content-type="dwc:institutional_code" xlink:type="simple">EA</named-content>, K); Trans Nzoia, ‘Kavirondo’ [Winam Gulf of Lake Victoria, along Nzoia River and W slopes of Mt. Elgon], 1907, <italic>Skene 121</italic> (G); Kajiado, Ngong Hills, Sep 1939, <italic>van Someren 9835</italic> (<named-content xmlns:xlink="http://www.w3.org/1999/xlink" content-type="dwc:institutional_code" xlink:type="simple">EA</named-content>); Trans Nozia, Mount Elgon, foothills, Kabyoyon Valley; Nov 1971, <italic>Tweedie 4135</italic> (<named-content xmlns:xlink="http://www.w3.org/1999/xlink" content-type="dwc:institutional_code" xlink:type="simple">FT</named-content>, K); Kajiado North, Ngong, top of Ngong Hills, 200 m from radar installations, 19 May 2009, <italic>Vorontsova et al. 93</italic> (<named-content xmlns:xlink="http://www.w3.org/1999/xlink" content-type="dwc:institutional_code" xlink:type="simple">BM</named-content>, <named-content xmlns:xlink="http://www.w3.org/1999/xlink" content-type="dwc:institutional_code" xlink:type="simple">EA</named-content>, <named-content xmlns:xlink="http://www.w3.org/1999/xlink" content-type="dwc:institutional_code" xlink:type="simple">NY</named-content>); Nandi, 2nd day’s march from Eldama Ravine, 1898, <italic>Whyte s.n.</italic> (K). <bold>Western</bold>: Kakamega, Yala River, Opposite Nature Reserve, near Quarry Hill, 26 Jan 1982, <italic>Gilbert 6880</italic> (<named-content xmlns:xlink="http://www.w3.org/1999/xlink" content-type="dwc:institutional_code" xlink:type="simple">EA</named-content>, K); Kakamega, Kakamega Forest, NW part of forest, 6 May 1971, <italic>Mabberley 1093</italic> (K); Vihiga, Malaba Forest, Mar 1963, <italic>Tweedie s.n.</italic> (K).</p><p>
              <bold>LIBERIA</bold>. <bold>Nimba</bold>: Clairiére, 5 Jan 1965, <italic>Adam 20447</italic> (K); Mt. Alpha Mine, upper Yiti River, 16 May 1973, <italic>Adam 27565</italic> (P); Mt. Alpha Mine, upper Yiti River, 16 May 1973, <italic>Adam 27588</italic> (P); Yiti Valley, crête orientale, 6 Aug 1974, <italic>Adam 28907</italic> (P); Trig Point 36, 22 Nov 1964, <italic>Adames 779</italic> (K); Mount Nimba, upper edges of the forest on Mount Nimba, 14 Dec 1966, <italic>Bos 2393</italic> (<named-content xmlns:xlink="http://www.w3.org/1999/xlink" content-type="dwc:institutional_code" xlink:type="simple">BR</named-content>, K, P).</p><p>
              <bold>MALAWI</bold>. <bold>Central</bold>: Dedza Mountain Forest, 19 Jan 1987, <italic>Balaka 1859</italic>-<italic>B</italic> (K, <named-content xmlns:xlink="http://www.w3.org/1999/xlink" content-type="dwc:institutional_code" xlink:type="simple">NY</named-content>); Ntchisi Forest, 2 Feb 1983, <italic>Dowsett-Lemaire 618</italic> (<named-content xmlns:xlink="http://www.w3.org/1999/xlink" content-type="dwc:institutional_code" xlink:type="simple">BR</named-content>); Nchisi Mountain, 19 Feb 1959, <italic>Robson 1662</italic> (<named-content xmlns:xlink="http://www.w3.org/1999/xlink" content-type="dwc:institutional_code" xlink:type="simple">BM</named-content>, K). <bold>Northern</bold>: Misuku Hills, Mugesse Forest, 1 Mar 1983, <italic>Dowsett-Lemaire 667</italic> (<named-content xmlns:xlink="http://www.w3.org/1999/xlink" content-type="dwc:institutional_code" xlink:type="simple">BR</named-content>); Chitipa, Muyumba, above the Waterfield’s house, Misuku District, 1926, <italic>Maitland s.n.</italic> (K); Mzuzu, Vipya Plateau, E of Champira, Lwanjati peak, 11 Jan 1975, <italic>Pawek 8927</italic> (<named-content xmlns:xlink="http://www.w3.org/1999/xlink" content-type="dwc:institutional_code" xlink:type="simple">EA</named-content>, K); Mpalampala, highest elevation on Vipya, top of Mpalampala, Nkhata Bay District, Vipya Plateau, 30 miles SW of Mzuzu, 13 Feb 1977, <italic>Pawek 12349</italic> (K); Nkhata Bay District, 5 miles E of Mzuzu, 1 May 1977, <italic>Phillips 2164</italic> (<named-content xmlns:xlink="http://www.w3.org/1999/xlink" content-type="dwc:institutional_code" xlink:type="simple">BH</named-content>); Chikangawa, Nkhata Bay District, 3.5 miles SE of Chikangawa, 10 Sep 1978, <italic>Phillips 3899</italic> (K); Chitipa, Misuku Hills, 10 Jan 1969, <italic>Richards 10596</italic> (K); Mzimba, Mtangatanga Forest Reserve, Mzimba District, 5 Nov 1968, <italic>Salubeni 1195</italic> (K). <bold>Southern</bold>: Zomba District, Zomba Plateau, 27 Jan 1979, <italic>Blackmore 208</italic> (<named-content xmlns:xlink="http://www.w3.org/1999/xlink" content-type="dwc:institutional_code" xlink:type="simple">BM</named-content>, K); Cholo Mountain, Cholo District, 16 Feb 1970, <italic>Brummitt &amp; Banda 8591</italic> (K); Zomba Plateau, by Mlunguzi River near Trout Ponds, Zomba District, 18 Apr 1970, <italic>Brummitt 9975</italic> (K); Naming’omba Tea Estate, at the source of Maponga Stream, Thyolo District, 25 Aug 1982, <italic>Chapman &amp; Tawakali 6377</italic> (<named-content xmlns:xlink="http://www.w3.org/1999/xlink" content-type="dwc:institutional_code" xlink:type="simple">BR</named-content>, K); foot of Mt Mulanje, along Nakolu Stream about Lauderdale estate, 30 Oct 1985, <italic>Chapman &amp; Chapman 6740</italic> (E); Phalombi, Mount Mchese, 5 Jun 2008, <italic>Harris et al. 532</italic> (K); on top of Majemba Hill where the flag is, under the stone, Mulanje, 9 Feb 1980, <italic>Patel &amp; Morris, B. 479</italic> (K).</p><p>
              <bold>MAYOTTE (French Overseas Department)</bold>. Mayotte [Maore], Bandrélé, 14 Apr 1999, <italic>Pignal 1143</italic> (<named-content xmlns:xlink="http://www.w3.org/1999/xlink" content-type="dwc:institutional_code" xlink:type="simple">MO</named-content>).</p><p>
              <bold>MOZAMBIQUE</bold>. <bold>Gaza</bold>: Chirinda zone, picada para o riacho Machecane no lado do picada, 18 Sep 1980, <italic>Nuvungaet al. 318</italic> (<named-content xmlns:xlink="http://www.w3.org/1999/xlink" content-type="dwc:institutional_code" xlink:type="simple">BM</named-content>, K). <bold>Manica</bold>: Mossurize, (Espung<!--PageBreak-->abera), Serra de Espungabera (Manica e Sofala), 14 Feb 1966, <italic>Pereira et al. 1358</italic> (<named-content xmlns:xlink="http://www.w3.org/1999/xlink" content-type="dwc:institutional_code" xlink:type="simple">BR</named-content>); Mossurize, (Espungabera), Nova Sintra (Gogoi), Monte Maruma (proximo a fronteira entre os rios Macuha e Nhamoa) (Manica e Sofala), 1 Mar 1966, <italic>Pereira et al. 1585</italic> (<named-content xmlns:xlink="http://www.w3.org/1999/xlink" content-type="dwc:institutional_code" xlink:type="simple">BR</named-content>); Chimoio, prox. da Misao de Amatongas (Manica e Sofala), 10 Dec 1943, <italic>Torre 6283</italic> (<named-content xmlns:xlink="http://www.w3.org/1999/xlink" content-type="dwc:institutional_code" xlink:type="simple">BR</named-content>, <named-content xmlns:xlink="http://www.w3.org/1999/xlink" content-type="dwc:institutional_code" xlink:type="simple">EA</named-content>); Muza, Vallée du Muza, <italic>Vasse s.n.</italic> (P). <bold>Zambezia</bold>: Milange, Serra do Chiparana, subida pelo chefo Marraga, vertiente voltada a <named-content xmlns:xlink="http://www.w3.org/1999/xlink" content-type="dwc:institutional_code" xlink:type="simple">NE</named-content>, 28 Jan 1972, <italic>Correia &amp; Marques 2365</italic> (<named-content xmlns:xlink="http://www.w3.org/1999/xlink" content-type="dwc:institutional_code" xlink:type="simple">BR</named-content>); Gúruè, serra do Gúruè, ao km 3 a seguir a cascata picada para o pico Namúli (Gf), 23 Feb 1966, <italic>Torre &amp; Correia 14805</italic> (K, P).</p><p>
              <bold>NIGERIA</bold>. <bold>Akwa Ibom</bold>: Eket, 1912, <italic>Talbot s.n.</italic> (<named-content xmlns:xlink="http://www.w3.org/1999/xlink" content-type="dwc:institutional_code" xlink:type="simple">BM</named-content>); Bakosi Proposed Reserve. Kumba district, 19 May 1951, <italic>Olorunfemi 30589</italic> (K). <bold>Cross River</bold>: Sankwala area, 30 Dec 1948, <italic>Savory &amp; Keay <named-content xmlns:xlink="http://www.w3.org/1999/xlink" content-type="dwc:institutional_code" xlink:type="simple">FHI</named-content></italic>-<italic>25255</italic> (K); Oban, 1911, <italic>Talbot s.n.</italic> (<named-content xmlns:xlink="http://www.w3.org/1999/xlink" content-type="dwc:institutional_code" xlink:type="simple">BM</named-content>); Obudu Plateau, 1 Nov 1964, <italic>Tuley 1058</italic> (K). <bold>Edo</bold>: Irhue, Ehor Forest Reserve, Ehor District, 2 Jun 1974, <italic>Eimunjeze Oguntayo <named-content xmlns:xlink="http://www.w3.org/1999/xlink" content-type="dwc:institutional_code" xlink:type="simple">FHI</named-content>-72752</italic> (K). <bold>Ondo</bold>: Akuru Forest Reserve, 15 Aug 1946, <italic>Jones s.n.</italic> (K). <bold>Osun</bold>: Omo Forest Reserve, near <named-content xmlns:xlink="http://www.w3.org/1999/xlink" content-type="dwc:institutional_code" xlink:type="simple">PSP</named-content>.208A’s boundary, 25 May 1960, <italic>Emwiogbon <named-content xmlns:xlink="http://www.w3.org/1999/xlink" content-type="dwc:institutional_code" xlink:type="simple">FHI</named-content>-44266</italic> (K); Shasha Forest Reserve, 20 Apr 1935, <italic>Richards 3373</italic> (<named-content xmlns:xlink="http://www.w3.org/1999/xlink" content-type="dwc:institutional_code" xlink:type="simple">BM</named-content>, <named-content xmlns:xlink="http://www.w3.org/1999/xlink" content-type="dwc:institutional_code" xlink:type="simple">BR</named-content>). <bold>Taraba</bold>: Mambilla Plateau, between Kara and Titong, Sardauna District, 9 Aug 1973, <italic>Chapman 88</italic> (K); Mambilla Plateau, 28 Apr 1972, <italic>Chapman 2777</italic> (K).</p><p>
              <bold>REPUBLIC OF CONGO</bold>. <bold>Brazzaville</bold>: Brazzaville, 22 km N de Brazzaville, Plateaux Batiké, 3 Feb 1970, <italic>Makany 1528</italic> (P). <bold>Lekoumou</bold>: Komono, piste SW, 17 Jan 1965, <italic>Bouquet 957</italic> (P); Meyah, 19 Dec 1969, <italic>Hallé 1715</italic> (P); Fôret de Bangou, près de la grotte Yengo, 6 Feb 1970, <italic>Hallé 1795</italic> (P). <bold>Niari</bold>: Niari region, Col de Bamba, 8 Dec 1990, <italic>La Croix 5027</italic> (<named-content xmlns:xlink="http://www.w3.org/1999/xlink" content-type="dwc:institutional_code" xlink:type="simple">BR</named-content>). <bold>Pool</bold>: Brazzaville, 32 km N de Brazzaville (route Nord), 20 Jan 1971, <italic>Makany 1673</italic> (P). <bold>Sangha</bold>: Nouablé-Ndoki National Park, Goualougo Study Site, 37.92 km E de Bomassa., 17 Apr 2007, <italic>Ndolo E-52</italic> (E); Nouablé-Ndoki National Park, Goualougo Study Site, 36.85 km E-<named-content xmlns:xlink="http://www.w3.org/1999/xlink" content-type="dwc:institutional_code" xlink:type="simple">NE</named-content> de Bomassa, 18 Dec 2008, <italic>Ndolo E-410</italic> (E).</p><p>
              <bold>RWANDA</bold>. <bold>Eastern</bold>: Birenga, pref. Kibungo, route de la frontière du Burundi au S de Bare (sector Igahara), 22 Jun 1978, <italic>Raynal 20648</italic> (P); Forêt de Mukura au N et près de la roche de Ndaba, Isabinyama, Kivumu, Pref. Kibuye, 18 Mar 1980, <italic>Runyinya 958</italic> (<named-content xmlns:xlink="http://www.w3.org/1999/xlink" content-type="dwc:institutional_code" xlink:type="simple">BR</named-content>); Mutara, environ de Mimuli, reserve <named-content xmlns:xlink="http://www.w3.org/1999/xlink" content-type="dwc:institutional_code" xlink:type="simple">IRSAC</named-content>, Terr. Biumba, 23 May 1957, <italic>Troupin 3196</italic> (<named-content xmlns:xlink="http://www.w3.org/1999/xlink" content-type="dwc:institutional_code" xlink:type="simple">BR</named-content>, <named-content xmlns:xlink="http://www.w3.org/1999/xlink" content-type="dwc:institutional_code" xlink:type="simple">EA</named-content>, K); Mutara, colline Karukwanzi, Terr. Biumba, 9 Mar 1958, <italic>Troupin 6631</italic> (<named-content xmlns:xlink="http://www.w3.org/1999/xlink" content-type="dwc:institutional_code" xlink:type="simple">BR</named-content>,K); Mutara, colline Gikandura, Terr. Biumba, 14 Nov 1958, <italic>Troupin 8773</italic> (<named-content xmlns:xlink="http://www.w3.org/1999/xlink" content-type="dwc:institutional_code" xlink:type="simple">BR</named-content>, <named-content xmlns:xlink="http://www.w3.org/1999/xlink" content-type="dwc:institutional_code" xlink:type="simple">NY</named-content>); Mutara, colline Nteko, 17 Jan 1959, <italic>Troupin 9614</italic> (<named-content xmlns:xlink="http://www.w3.org/1999/xlink" content-type="dwc:institutional_code" xlink:type="simple">BR</named-content>); Mutara, Mimuli, Reserve <named-content xmlns:xlink="http://www.w3.org/1999/xlink" content-type="dwc:institutional_code" xlink:type="simple">IRSAC</named-content>, Colline Ntako, rivière Kakitumba, 10 Jun 1959, <italic>Troupin 11702</italic> (<named-content xmlns:xlink="http://www.w3.org/1999/xlink" content-type="dwc:institutional_code" xlink:type="simple">US</named-content>). <bold>Kigali</bold>: Tarabana, Kigali, May 1933, <italic>Becquet 674</italic> (<named-content xmlns:xlink="http://www.w3.org/1999/xlink" content-type="dwc:institutional_code" xlink:type="simple">BR</named-content>). <bold>Northern</bold>: Gishwati, Forêt de Gishwati, route de Gisenyi à Kibuye, a 32 km de Gisenyi, 6 Feb 1972, <italic>Auquier 2434</italic> (<named-content xmlns:xlink="http://www.w3.org/1999/xlink" content-type="dwc:institutional_code" xlink:type="simple">BR</named-content>); Lac Bulera, riv. Kabaga, Pref. Ruhengeri, 15 Feb 1972, <italic>Bamps 3143</italic> (<named-content xmlns:xlink="http://www.w3.org/1999/xlink" content-type="dwc:institutional_code" xlink:type="simple">BR</named-content>); Rukoro, Kidalho, Ruhengeri (pref) Graniko, 23 Mar 1962, <italic>Nshorere 121</italic> (<named-content xmlns:xlink="http://www.w3.org/1999/xlink" content-type="dwc:institutional_code" xlink:type="simple">BR</named-content>). <bold>Southern</bold>: Rubona INEAC, Colline Shyunga, 21 Oct 1958, <italic>Michel 5794</italic> (<named-content xmlns:xlink="http://www.w3.org/1999/xlink" content-type="dwc:institutional_code" xlink:type="simple">BR</named-content>); Rubona INEAC, Colline Gashikeri, 2 Dec 1958, <italic>Michel 5879</italic> (<named-content xmlns:xlink="http://www.w3.org/1999/xlink" content-type="dwc:institutional_code" xlink:type="simple">BR</named-content>); Uwinka, route Bukavu-Astrida, environ d’Uwinka, colline Bunyanguru, Terr. Sangugu, 12 Mar 1959, <italic>Troupin 9826</italic> (<named-content xmlns:xlink="http://www.w3.org/1999/xlink" content-type="dwc:institutional_code" xlink:type="simple">BR</named-content>, <named-content xmlns:xlink="http://www.w3.org/1999/xlink" content-type="dwc:institutional_code" xlink:type="simple">EA</named-content>). <bold>Western</bold>: forêt de Rugege (Cyangugu), au km 91 de la route Butare-Cyangugu, 24 Jul 1974, <italic>Auquier 3368</italic> (<named-content xmlns:xlink="http://www.w3.org/1999/xlink" content-type="dwc:institutional_code" xlink:type="simple">BR</named-content>); Nyungwe, Forêt de <!--PageBreak-->Nyungwe (Cyangugu), a km 1.3 de la route de Pindura a la frontière du Burundi, 26 Jul 1974, <italic>Auquier 3438 bis</italic> (<named-content xmlns:xlink="http://www.w3.org/1999/xlink" content-type="dwc:institutional_code" xlink:type="simple">BR</named-content>); Cyangugu, route Butare-Cyangugu vers km 100, 10 Jan 1980, <italic>Bridson 187</italic> (<named-content xmlns:xlink="http://www.w3.org/1999/xlink" content-type="dwc:institutional_code" xlink:type="simple">BR</named-content>, <named-content xmlns:xlink="http://www.w3.org/1999/xlink" content-type="dwc:institutional_code" xlink:type="simple">EA</named-content>, K); Gisovu, Wisumo, 17 Feb 1980, <italic>Bridson 415</italic> (<named-content xmlns:xlink="http://www.w3.org/1999/xlink" content-type="dwc:institutional_code" xlink:type="simple">BR</named-content>, <named-content xmlns:xlink="http://www.w3.org/1999/xlink" content-type="dwc:institutional_code" xlink:type="simple">EA</named-content>, K); Uwinka, piste Uwinka- Rangiro, forêt de Nyungwe, pref. Cyangugu, 3 Mar 1980, <italic>Bridson 488</italic> (K); entre Sisovu et Wisumo, pref. Kibuye, 12 Mar 1973, <italic>Troupin 14630</italic> (<named-content xmlns:xlink="http://www.w3.org/1999/xlink" content-type="dwc:institutional_code" xlink:type="simple">BR</named-content>); Karisimbi, lava field, 25 Feb 1972, <italic>van der Veken 9577</italic> (<named-content xmlns:xlink="http://www.w3.org/1999/xlink" content-type="dwc:institutional_code" xlink:type="simple">BR</named-content>).</p><p>
              <bold>SÃO TOME E PRINCIPE</bold>. <bold>São Tomé</bold>: Lagoa Amelia, pic de M. Café, Sep 1905, <italic>Chevalier 14284 is</italic>, (P); S. Nicolau, 1885, <italic>Moller 95</italic> (<named-content xmlns:xlink="http://www.w3.org/1999/xlink" content-type="dwc:institutional_code" xlink:type="simple">BM</named-content>); Bom Successo, Jul 1885, <italic>Moller 404</italic> (<named-content xmlns:xlink="http://www.w3.org/1999/xlink" content-type="dwc:institutional_code" xlink:type="simple">BM</named-content>); Vermelho, Roça Sandade, 1885, <italic>Moller 516</italic> (<named-content xmlns:xlink="http://www.w3.org/1999/xlink" content-type="dwc:institutional_code" xlink:type="simple">BM</named-content>); Monte Café, Lagina S. Pedro, Oct 1885, <italic>Quintas 920</italic> (<named-content xmlns:xlink="http://www.w3.org/1999/xlink" content-type="dwc:institutional_code" xlink:type="simple">BM</named-content>); Bom Sucesso, chemin Lago Amelia, station Jachere, 31 Jul 1997, <italic>Stevart &amp; de Oliveira 8</italic> (<named-content xmlns:xlink="http://www.w3.org/1999/xlink" content-type="dwc:institutional_code" xlink:type="simple">BR</named-content>); Angra, Angolares, 1886, <italic>Juintas 1018</italic> (<named-content xmlns:xlink="http://www.w3.org/1999/xlink" content-type="dwc:institutional_code" xlink:type="simple">BM</named-content>).</p><p>
              <bold>SIERRA LEONE</bold>. Troma, 16 Dec 1865, <italic>Jaeger 8531</italic> (K). <bold>Eastern</bold>: Tingi Mountains, 12 Dec 1965, <italic>Morton &amp; Gledhill <named-content xmlns:xlink="http://www.w3.org/1999/xlink" content-type="dwc:institutional_code" xlink:type="simple">SL</named-content></italic>-<italic>2959</italic> (K).</p><p>
              <bold>SOUTH AFRICA</bold>. <bold>Eastern Cape</bold>: 7 miles NW of Port St. Johns, 1949, <italic>Skinner &amp; McGough s.n.</italic> (<named-content xmlns:xlink="http://www.w3.org/1999/xlink" content-type="dwc:institutional_code" xlink:type="simple">US</named-content>); Eggosa Forest, 22 Aug 1969, <italic>Strey 8863</italic> (K). <bold>KwaZulu-Natal</bold>: Ndandhla Forest, 10 miles SE of Nkandhla, 12 Jun 1946, <italic>Codd 1393</italic> (K); Inanda, [Hillcrest], Apr 1879, <italic>Medley Wood 559</italic> (K); Zwaartkop, 16 Feb 1907, <italic>Medley Wood 10241</italic> (P); Otto’s Bluff, Jul 1931, <italic>Rump s.n.</italic> (<named-content xmlns:xlink="http://www.w3.org/1999/xlink" content-type="dwc:institutional_code" xlink:type="simple">NU</named-content>); Eshowe, <italic>Saunders 9</italic> (K). <bold>Limpopo</bold>: Hanertsberg, 21 Oct 1938, <italic>Acocks 1374</italic> (S); Mahonde Mission Station, 15 miles <named-content xmlns:xlink="http://www.w3.org/1999/xlink" content-type="dwc:institutional_code" xlink:type="simple">NE</named-content> of Sibosa, Dist. Zoutpansberg, 19 Feb 1952, <italic>Codd 6844</italic> (K); km 5 from Haenertsburg to Pietersburg, 5 Dec 1975, <italic>Crawford 354</italic> (K); Zoutpansberg, Entabeni Forest, environs de Louis Trichardt (Transvaal) Zoutpansberg Mountains, 7 Sep 1933, <italic>Humbert 10617</italic> (P); Pietersburg, Mountain Home Farm, Woodbush area, 40 miles E, 2 Jan 1945, <italic>Mogg 17435</italic> (<named-content xmlns:xlink="http://www.w3.org/1999/xlink" content-type="dwc:institutional_code" xlink:type="simple">BM</named-content>, <named-content xmlns:xlink="http://www.w3.org/1999/xlink" content-type="dwc:institutional_code" xlink:type="simple">BR</named-content>, K, P); Modjadjes, Div. Pietersburg [Polokwane], Dec 1915, <italic>Rogers 18111</italic> (K); Zoutpansberg, Louis Trichardt, Jun 1918, <italic>Rogers 21326</italic> (<named-content xmlns:xlink="http://www.w3.org/1999/xlink" content-type="dwc:institutional_code" xlink:type="simple">BM</named-content>); Rosendal, near bridge across ‘Mati stream, between the waterfalls, Dist. Duiwelskloof [Modjadjiskloof], 24 Jun 1958, <italic>Scheepers 396</italic> (K); Zoutpansberg, ca. 9 miles W of Louis Trichar[t] farm, Rustfontein, 9 Nov 1955, <italic>Schlieben 7555</italic> (<named-content xmlns:xlink="http://www.w3.org/1999/xlink" content-type="dwc:institutional_code" xlink:type="simple">BR</named-content>, K, <named-content xmlns:xlink="http://www.w3.org/1999/xlink" content-type="dwc:institutional_code" xlink:type="simple">NY</named-content>, <named-content xmlns:xlink="http://www.w3.org/1999/xlink" content-type="dwc:institutional_code" xlink:type="simple">US</named-content>).</p><p>
              <bold>SOUTH SUDAN</bold>. <bold>Equatoria</bold>: Loubouti, Lafuka, Imatong Mtns., Mt. Baghanj, 14 Jun 1939, <italic>Andrews 1430</italic> (K); Talanga, Imatong Mountains, 4 Dec 1980, <italic>Friis &amp; Vollesen 683</italic> (K); Mondalia, Mongalla, Kagelu, <italic>Hamdi 38</italic> (K); Lotti Forest, 24 Jun 1953, <italic>Jackson 3045</italic> (K).</p><p>
              <bold>TANZANIA</bold>. <bold>Arusha</bold>: Monduli, Ketumbeine Forest Reserve, ca. 3 km S of Ketumbeine Peak on foot trail ca. 4 km N of Elang’atadapashi, 1 Apr 2000, <italic>Gobbo et al. 674</italic> (<named-content xmlns:xlink="http://www.w3.org/1999/xlink" content-type="dwc:institutional_code" xlink:type="simple">MO</named-content>, <named-content xmlns:xlink="http://www.w3.org/1999/xlink" content-type="dwc:institutional_code" xlink:type="simple">NY</named-content>); Ngorogoro, E edge of Malanja, 8 Mar 1966, <italic>Henlocker 342</italic> (K); Monduli, Ketumbeine Forest Reserve, 5 Apr 2000, <italic>Massawe et al. 708</italic> (<named-content xmlns:xlink="http://www.w3.org/1999/xlink" content-type="dwc:institutional_code" xlink:type="simple">MO</named-content>, <named-content xmlns:xlink="http://www.w3.org/1999/xlink" content-type="dwc:institutional_code" xlink:type="simple">NY</named-content>); Ngorongoro, near Safari Lodge, 2 Feb 1961, <italic>Newbould 5699</italic> (<named-content xmlns:xlink="http://www.w3.org/1999/xlink" content-type="dwc:institutional_code" xlink:type="simple">EA</named-content>, K, <named-content xmlns:xlink="http://www.w3.org/1999/xlink" content-type="dwc:institutional_code" xlink:type="simple">US</named-content>); Arumeru, Mount Meru, Arusha National Park Near Miriakamba Hut, 9 Oct 1997, <italic>Phillipson et al. 4933</italic> (<named-content xmlns:xlink="http://www.w3.org/1999/xlink" content-type="dwc:institutional_code" xlink:type="simple">MO</named-content>); Ngurdoto Crater National Park, Arusha region, 5 May 1965, <italic>Richards 20353</italic> (<named-content xmlns:xlink="http://www.w3.org/1999/xlink" content-type="dwc:institutional_code" xlink:type="simple">EA</named-content>, K); Mount Meru, Kilinga Forest, 6 Apr 1971, <italic>Richards 26922</italic> (<named-content xmlns:xlink="http://www.w3.org/1999/xlink" content-type="dwc:institutional_code" xlink:type="simple">EA</named-content>, K); Mount Meru, Jekuhama, Arusha National Park, Arusha District, 6 Feb 1970, <italic>Richards</italic> <!--PageBreak--><italic>25346</italic> (K); Ngorongoro Crater, E side of crater, 8 Sep 1968, <italic>Robinette &amp; Gilbert 3125</italic> (<named-content xmlns:xlink="http://www.w3.org/1999/xlink" content-type="dwc:institutional_code" xlink:type="simple">EA</named-content>); Monduli, Monduli Forest Reserve, Mwandeti Forest near Kriganyisho pond, 22 Jan 2001, <italic>Simon et al. 671</italic> (<named-content xmlns:xlink="http://www.w3.org/1999/xlink" content-type="dwc:institutional_code" xlink:type="simple">MO</named-content>, <named-content xmlns:xlink="http://www.w3.org/1999/xlink" content-type="dwc:institutional_code" xlink:type="simple">NY</named-content>); Arusha National Park, Nasula camp, 18 Aug 1969, <italic>Vesey-Fitzgerald 6393</italic> (<named-content xmlns:xlink="http://www.w3.org/1999/xlink" content-type="dwc:institutional_code" xlink:type="simple">EA</named-content>). <bold>Dodoma</bold>: Kolo Hills, C. Katikati, Kolo na Beroko, Katissa mhina, 17 Jan 1938, <italic>Burtt 1141</italic> (K). <bold>Iringa</bold>: Mufindi, forest road from Ngwazi to Lugoda, 20 Mar 1986, <italic>Bidgood &amp; Keeley 368</italic> (<named-content xmlns:xlink="http://www.w3.org/1999/xlink" content-type="dwc:institutional_code" xlink:type="simple">EA</named-content>, K); Ilongelo, near Kiboma, Mar 1954, <italic>Carmichael 419</italic> (<named-content xmlns:xlink="http://www.w3.org/1999/xlink" content-type="dwc:institutional_code" xlink:type="simple">EA</named-content>); Luhega Forest Reserve, Iringa District, 20 Feb 1996, <italic>Frimodt-Moller et al. NG</italic>-<italic>041</italic> (K); Ludewa, Livingstone Mountains, on saddle N of summit of Msalaba Mountain, near foot trail from mission at Luana, 11 Jan 1991, <italic>Gereau &amp; Kayombo 3522</italic> (<named-content xmlns:xlink="http://www.w3.org/1999/xlink" content-type="dwc:institutional_code" xlink:type="simple">BR</named-content>, G, <named-content xmlns:xlink="http://www.w3.org/1999/xlink" content-type="dwc:institutional_code" xlink:type="simple">MO</named-content>); Mufindi, Lake Ngwazi, Dam end, 9 Apr 1986, <italic>Lovett et al. 632</italic> (K, <named-content xmlns:xlink="http://www.w3.org/1999/xlink" content-type="dwc:institutional_code" xlink:type="simple">MO</named-content>); Iringa Rural, New Dabaga/Ulangambi, 15 Jul 1999, <italic>Massawe DA</italic>-<italic>75</italic> (K, <named-content xmlns:xlink="http://www.w3.org/1999/xlink" content-type="dwc:institutional_code" xlink:type="simple">MO</named-content>); Mufindi, Lulanda, village, SW of Fufu forest, 19 Oct 1998, <italic>Mwangoka et al. 66</italic> (<named-content xmlns:xlink="http://www.w3.org/1999/xlink" content-type="dwc:institutional_code" xlink:type="simple">MA</named-content>, <named-content xmlns:xlink="http://www.w3.org/1999/xlink" content-type="dwc:institutional_code" xlink:type="simple">MO</named-content>, P); Uzungwe Mountains National Park, Kilolo District, W of Kidatu dam, 5 Nov 2005, <italic>Mwangoka et al. 4530</italic> (<named-content xmlns:xlink="http://www.w3.org/1999/xlink" content-type="dwc:institutional_code" xlink:type="simple">EA</named-content>); Dabaga Highlands, Ihangana Forest Reserve, near Kibengu, 18 miles South of Dabaga, 14 Feb 1962, <italic>Polhill &amp; Paulo 1479</italic> (<named-content xmlns:xlink="http://www.w3.org/1999/xlink" content-type="dwc:institutional_code" xlink:type="simple">BR</named-content>, <named-content xmlns:xlink="http://www.w3.org/1999/xlink" content-type="dwc:institutional_code" xlink:type="simple">EA</named-content>, K); Ibumu Village, about 30 miles E of Iringa and S of the Gt. N Road, 14 Dec 1961, <italic>Richards 15628</italic> (K). <bold>Kagera</bold>: Bukoba Rural, Minziro Forest Reserve, Nyanja Etagera Forest, 8 Aug 2000, <italic>Festo 702</italic> (<named-content xmlns:xlink="http://www.w3.org/1999/xlink" content-type="dwc:institutional_code" xlink:type="simple">MO</named-content>, <named-content xmlns:xlink="http://www.w3.org/1999/xlink" content-type="dwc:institutional_code" xlink:type="simple">NY</named-content>); Bukoba Dist., Minziro Forest, Nov 1958, <italic>Procter 1055</italic> (<named-content xmlns:xlink="http://www.w3.org/1999/xlink" content-type="dwc:institutional_code" xlink:type="simple">EA</named-content>,K); Ngara Dist., Mumwendo, Mumwendo Ferry, 11 Feb 1960, <italic>Tanner 4703</italic> (<named-content xmlns:xlink="http://www.w3.org/1999/xlink" content-type="dwc:institutional_code" xlink:type="simple">BH</named-content>, <named-content xmlns:xlink="http://www.w3.org/1999/xlink" content-type="dwc:institutional_code" xlink:type="simple">BR</named-content>, <named-content xmlns:xlink="http://www.w3.org/1999/xlink" content-type="dwc:institutional_code" xlink:type="simple">EA</named-content>, K); Buseke, Keza, Bushubi, Ngara District, 20 May 1960, <italic>Tanner 4930</italic> (<named-content xmlns:xlink="http://www.w3.org/1999/xlink" content-type="dwc:institutional_code" xlink:type="simple">BH</named-content>, <named-content xmlns:xlink="http://www.w3.org/1999/xlink" content-type="dwc:institutional_code" xlink:type="simple">DUKE</named-content>). <bold>Kigoma</bold>: Gombe Stream Reserve, Sleeping Buffalo ridge, 14 Feb 1970, <italic>Clutton-Brock 387</italic> (<named-content xmlns:xlink="http://www.w3.org/1999/xlink" content-type="dwc:institutional_code" xlink:type="simple">EA</named-content>); Kigoma, Kakombe Valley, Gombe National Park, at base of lowest waterfall, 6 Mar 1996, <italic>Gereau et al. 5930</italic> (<named-content xmlns:xlink="http://www.w3.org/1999/xlink" content-type="dwc:institutional_code" xlink:type="simple">MO</named-content>); Kabogo Mts, 17 Feb 1963, <italic><named-content xmlns:xlink="http://www.w3.org/1999/xlink" xlink:type="simple" content-type="institution" xlink:href="http://grbio.org/institution/kyoto-university" id="NCID0EH5IM">Kyoto University</named-content> Expedition 325</italic> (<named-content xmlns:xlink="http://www.w3.org/1999/xlink" content-type="dwc:institutional_code" xlink:type="simple">EA</named-content>); Gombe Stream Reserve, Middle Kakombe, 5 May 1992, <italic>Mbago &amp; Lyanga 1109</italic> (K); Mkenke, Gombe River, Feb 1972, <italic>Parnell 2284</italic> (<named-content xmlns:xlink="http://www.w3.org/1999/xlink" content-type="dwc:institutional_code" xlink:type="simple">EA</named-content>); Mahali Mountains, Mt. Mhensabantu, 9 Jan 1974, <italic>Uehara 1-80</italic> (<named-content xmlns:xlink="http://www.w3.org/1999/xlink" content-type="dwc:institutional_code" xlink:type="simple">EA</named-content>). <bold>Kilimanjaro</bold>: Rau, Moshi District, Feb 1928, <italic>Haarer 995</italic> (<named-content xmlns:xlink="http://www.w3.org/1999/xlink" content-type="dwc:institutional_code" xlink:type="simple">EA</named-content>, K); Masai Dist., Ngorongoro, Conservation Area, Olmasiko on Endulen road, 15 Dec 1965, <italic>Herlocker 246</italic> (<named-content xmlns:xlink="http://www.w3.org/1999/xlink" content-type="dwc:institutional_code" xlink:type="simple">EA</named-content>); Same, Kanza Village, Gonja Ward, along Yongoma River just below bridge, 3 Dec 2000, <italic>Kindeketa 526</italic> (<named-content xmlns:xlink="http://www.w3.org/1999/xlink" content-type="dwc:institutional_code" xlink:type="simple">MO</named-content>, <named-content xmlns:xlink="http://www.w3.org/1999/xlink" content-type="dwc:institutional_code" xlink:type="simple">NY</named-content>); Masai Dist., Makuyuni, W. Usambaras, Jun 1935, <italic>Koritschoner 609</italic> (<named-content xmlns:xlink="http://www.w3.org/1999/xlink" content-type="dwc:institutional_code" xlink:type="simple">EA</named-content>, K); Marangu, Kilimanjaro, 22 May 1961, <italic>Machangu 67</italic> (<named-content xmlns:xlink="http://www.w3.org/1999/xlink" content-type="dwc:institutional_code" xlink:type="simple">EA</named-content>, K); Same, Mponde Village, South Pare Mountains. Mbaga Ward, Manka/Mponde Mwanyesi Sacred Forest, 13 Nov 2000, <italic>Mlangwa &amp; Kaniki 1094</italic> (<named-content xmlns:xlink="http://www.w3.org/1999/xlink" content-type="dwc:institutional_code" xlink:type="simple">MO</named-content>, <named-content xmlns:xlink="http://www.w3.org/1999/xlink" content-type="dwc:institutional_code" xlink:type="simple">NY</named-content>); Same, Shengena Forest Reserve, Gonja Bombo Beat, W side of Mvaa Subvillage near forest boundary, 8 Aug 2001, <italic>Mlangwa &amp; Msangi 1596</italic> (<named-content xmlns:xlink="http://www.w3.org/1999/xlink" content-type="dwc:institutional_code" xlink:type="simple">MO</named-content>, <named-content xmlns:xlink="http://www.w3.org/1999/xlink" content-type="dwc:institutional_code" xlink:type="simple">NY</named-content>); Pare Dist., Muheza, Amani Bustani, 28 Oct 1969, <italic>Ngoundai 404</italic> (<named-content xmlns:xlink="http://www.w3.org/1999/xlink" content-type="dwc:institutional_code" xlink:type="simple">EA</named-content>, K); Kilimanjaro, track to Shira Plateau, Moshi District, 12 Feb 1969, <italic>Richards 24031</italic> (<named-content xmlns:xlink="http://www.w3.org/1999/xlink" content-type="dwc:institutional_code" xlink:type="simple">BR</named-content>, K); Lemosho, Kilimanjaro, 1 Jan 1967, <italic>Robertson 445</italic> (<named-content xmlns:xlink="http://www.w3.org/1999/xlink" content-type="dwc:institutional_code" xlink:type="simple">EA</named-content>, K); Lyamungu, C.R.S., Moshi District, 21 Dec 1943, <italic>Wallace 1164</italic> (<named-content xmlns:xlink="http://www.w3.org/1999/xlink" content-type="dwc:institutional_code" xlink:type="simple">EA</named-content>, K); Marangu, Kibo Hotel, 7 May 1962, <italic>Wright 6</italic> (K). <bold>Lindi</bold>: Rondo Forest Reserve, Rondo Plateau, Lindi District, 20 Feb 1991, <italic>Bidgood et al. 1674</italic> (K); Rondo Forest Reserve, Lindi District, 22 Nov 1966, <italic>Gillett 17990</italic> (<named-content xmlns:xlink="http://www.w3.org/1999/xlink" content-type="dwc:institutional_code" xlink:type="simple">EA</named-content>, K). <bold>Manyara</bold>: Mbulu Dist., Oldeani, 6 Sep 1968, <italic>Gilbert 3518</italic> (<named-content xmlns:xlink="http://www.w3.org/1999/xlink" content-type="dwc:institutional_code" xlink:type="simple">EA</named-content>); Ngorogoro, Oldean Mountain, 1 Jan 1989, <!--PageBreak--><italic>Pócs &amp; Chuwa 89-002/C</italic> (K); Pienaars Heights, Great North Road, 12 miles S of Arusha, Mbulu District, 5 May 1962, <italic>Polhill &amp; Paulo 2341</italic> (<named-content xmlns:xlink="http://www.w3.org/1999/xlink" content-type="dwc:institutional_code" xlink:type="simple">BR</named-content>, <named-content xmlns:xlink="http://www.w3.org/1999/xlink" content-type="dwc:institutional_code" xlink:type="simple">EA</named-content>, K); Nou Forest Reserve, Tomati, 5 Jan 1968, <italic>Trut 576</italic> (<named-content xmlns:xlink="http://www.w3.org/1999/xlink" content-type="dwc:institutional_code" xlink:type="simple">EA</named-content>). <bold>Mbeya</bold>: Mount Rungwe, W slopes, Lukuyu District, 11 Mar 1932, <italic>St. Clair-Thompson 977</italic> (K); World’s End View, Ipinda, Mbeya Range, 6 Feb 1976, <italic>Cribb et al. 10579</italic> (K); Poroto Mountains, Chumvi Forest, above Irambo, 8 Feb 1979, <italic>Cribb et al. 11340</italic> (<named-content xmlns:xlink="http://www.w3.org/1999/xlink" content-type="dwc:institutional_code" xlink:type="simple">EA</named-content>, K); Mbeya Peak, Myembe, Mbeya Peak Forest Reserve, 28 Oct 1958, <italic>Gaetan 93</italic> (<named-content xmlns:xlink="http://www.w3.org/1999/xlink" content-type="dwc:institutional_code" xlink:type="simple">EA</named-content>); Mbeya Range, 25 Nov 1961, <italic>Kerfoot 3251</italic> (<named-content xmlns:xlink="http://www.w3.org/1999/xlink" content-type="dwc:institutional_code" xlink:type="simple">EA</named-content>); Rungwe Dist., Rungwe Mt., top of mountain, 8 Mar 1950, <italic>Milton 56</italic> (<named-content xmlns:xlink="http://www.w3.org/1999/xlink" content-type="dwc:institutional_code" xlink:type="simple">EA</named-content>); Rungwe Mountain, N slope, Tukuyu District, 8 Feb 1961, <italic>Richards 14331</italic> (<named-content xmlns:xlink="http://www.w3.org/1999/xlink" content-type="dwc:institutional_code" xlink:type="simple">EA</named-content>, K); Elton Plateau, 30 Nov 1963, <italic>Richards 18480</italic> (<named-content xmlns:xlink="http://www.w3.org/1999/xlink" content-type="dwc:institutional_code" xlink:type="simple">EA</named-content>, K); Mount Mbeya, Chunya Escarpment, Mbeya District, 10 Dec 1963, <italic>Richards 18618</italic> (K); north of Lake Nyasa, Nbaka Oberlauf, Station Kyimbila [Rungwe District], 1 Mar 1912, <italic>Stolz 1159</italic> (<named-content xmlns:xlink="http://www.w3.org/1999/xlink" content-type="dwc:institutional_code" xlink:type="simple">BM</named-content>, K). <bold>Morogoro</bold>: Nguru Mountains, 11 Dec 1966, <italic>Beesley 285</italic> (<named-content xmlns:xlink="http://www.w3.org/1999/xlink" content-type="dwc:institutional_code" xlink:type="simple">BR</named-content>, K); Chenzema, 1 km before town on roadside, Uluguru Mountains, 26 Jan 1976, <italic>Cribb &amp; Grey-Wilson 10441</italic> (K); Mount Mnyera, Ukaguru Mountains, Kilosa District, 31 Jan 1976, <italic>Cribb &amp; Grey-Wilson 10489</italic> (K); Ulanga Dist., Mahenge, Nawenge Forest Reserve, 2.5 km SW of Mahenge, 20 Feb 2006, <italic>Gereau et al. 6891</italic> (<named-content xmlns:xlink="http://www.w3.org/1999/xlink" content-type="dwc:institutional_code" xlink:type="simple">EA</named-content>, <named-content xmlns:xlink="http://www.w3.org/1999/xlink" content-type="dwc:institutional_code" xlink:type="simple">NY</named-content>); Mwere River, Uluguru Mts., 26 Sep 1970, <italic>Harris et al. 5155</italic> (<named-content xmlns:xlink="http://www.w3.org/1999/xlink" content-type="dwc:institutional_code" xlink:type="simple">EA</named-content>); Mamiwa Forest Reserve, Ukaguru Mountains, ridge to the N of Mandege Forest Station, Kilosa District, 2 Aug 1972, <italic>Mabberley 1346</italic> (K); Maskati Mission, Nguru Mountains, 29 Jan 1991, <italic>Manktelow et al. 91009</italic> (K); Morogoro Rural, Uluguru Mountains, Bunduki Forest Reserve, 29 Aug 2000, <italic>Mhoro UMBCP</italic>-<italic>474</italic> (K, <named-content xmlns:xlink="http://www.w3.org/1999/xlink" content-type="dwc:institutional_code" xlink:type="simple">MO</named-content>); Morogoro Rural, Nguru South Forest Reserve, Kwechazungu, Dikulula River, 21 Aug 2004, <italic>Mwangoka et al. 3305</italic> (<named-content xmlns:xlink="http://www.w3.org/1999/xlink" content-type="dwc:institutional_code" xlink:type="simple">MO</named-content>); Ilole Forest, Mikumi Divison, Kiluma District, 9 Feb 2007, <italic>Mwangoka &amp; Kidanka 5121</italic> (<named-content xmlns:xlink="http://www.w3.org/1999/xlink" content-type="dwc:institutional_code" xlink:type="simple">BR</named-content>); Ukaguru Mountains, along track between Mandege and Vingwete, Kilosa District, 3 Jun 1978, <italic>Thulin &amp; Mhoro 2916</italic> (K). <bold>Njombe</bold>: Njombe, Matamba, Kitulo Plateau above Matamba, below waterfall on headwaters of Ndumbi River, 22 Nov 1986, <italic>Brummitt &amp; Congdon 8112</italic> (K); Njombe, Aug 1931, <italic>Hornby &amp; Hornby 36</italic> (<named-content xmlns:xlink="http://www.w3.org/1999/xlink" content-type="dwc:institutional_code" xlink:type="simple">EA</named-content>, K);Kipengere Mountains, Nyarere River, Njombe District, 9 Jan 1957, <italic>Richards 7639</italic> (K); Elton Plateau, foothills to Kepengere Mtns. [Kitulo Plateau], 26 Jan 1961, <italic>Richards 14194</italic> (K). <bold>Ruvuma</bold>: Songea, Mitanga area, Magengu, 21 Oct 1956, <italic>Mgaza 120</italic> (<named-content xmlns:xlink="http://www.w3.org/1999/xlink" content-type="dwc:institutional_code" xlink:type="simple">EA</named-content>, K); Songea, Lupembe Hill, 29 Feb 1956, <italic>Milne-Redhead &amp; Taylor 8909</italic> (<named-content xmlns:xlink="http://www.w3.org/1999/xlink" content-type="dwc:institutional_code" xlink:type="simple">BR</named-content>, <named-content xmlns:xlink="http://www.w3.org/1999/xlink" content-type="dwc:institutional_code" xlink:type="simple">EA</named-content>, K). <bold>Shinyanga</bold>: Shinyanga, 11 Mar 1937, <italic>Burtt 5568</italic> (<named-content xmlns:xlink="http://www.w3.org/1999/xlink" content-type="dwc:institutional_code" xlink:type="simple">BM</named-content>, <named-content xmlns:xlink="http://www.w3.org/1999/xlink" content-type="dwc:institutional_code" xlink:type="simple">EA</named-content>). <bold>Singida</bold>: Singida Rural, Mangonyi, Ikungi Div., about 25 km on rd E &amp; S from Ikungi, then 1.2 km SW along old track17 Mar 2002, <italic>Kuchar 25227</italic> (<named-content xmlns:xlink="http://www.w3.org/1999/xlink" content-type="dwc:institutional_code" xlink:type="simple">MO</named-content>, <named-content xmlns:xlink="http://www.w3.org/1999/xlink" content-type="dwc:institutional_code" xlink:type="simple">NY</named-content>); Itigi, Road Itigi-Singida, Itigi thicket, 26 Mar 1965, <italic>Richards 19926</italic> (K). <bold>Tabora</bold>: Igunga road, Tabora region, 28 Nov 1978, <italic>Lawton 2155</italic> (K). <bold>Tanga</bold>: Vugiri, Lushoto District, 12 Jun 1963, <italic>Archbold 216</italic> (K); Kwakomo Forest Reserve, East Usambaras, SE of Kwakoro Tea Estate, Muheza District, 28 Oct 1986, <italic>Borhidi 86260</italic> (K); Kitivo-Lushoto, 7 Mar 1974, <italic>Damaris 2</italic> (K); Bumbuli, West Usambaras, 1.5 miles <named-content xmlns:xlink="http://www.w3.org/1999/xlink" content-type="dwc:institutional_code" xlink:type="simple">NE</named-content> of Sakarani, 6 May 1953, <italic>Drummond &amp; Hemsley 2410</italic> (<named-content xmlns:xlink="http://www.w3.org/1999/xlink" content-type="dwc:institutional_code" xlink:type="simple">BR</named-content>, <named-content xmlns:xlink="http://www.w3.org/1999/xlink" content-type="dwc:institutional_code" xlink:type="simple">EA</named-content>, <named-content xmlns:xlink="http://www.w3.org/1999/xlink" content-type="dwc:institutional_code" xlink:type="simple">FT</named-content>, K); Soni, W Usambaras, Lushoto District, 24 Jun 1971, <italic>Faulkner 4603</italic> (<named-content xmlns:xlink="http://www.w3.org/1999/xlink" content-type="dwc:institutional_code" xlink:type="simple">BR</named-content>, K); Korogwe, Ambangulu Forest Reserve under TFCG control, SE of Makweli village near tea estate plot #18, 1 Feb 1999, <italic>Mwangoka</italic> <!--PageBreak--><italic>289</italic> (<named-content xmlns:xlink="http://www.w3.org/1999/xlink" content-type="dwc:institutional_code" xlink:type="simple">MO</named-content>, P); Korogwe, Tamota village in cultivated area along road to village, 13 Apr 1999, <italic>Mwangoka 418</italic> (<named-content xmlns:xlink="http://www.w3.org/1999/xlink" content-type="dwc:institutional_code" xlink:type="simple">MO</named-content>, P); Korogwe, Kieti Village, forest patch near Mbaha River and tea estate forest, 24 May 1999, <italic>Mwangoka 578</italic> (<named-content xmlns:xlink="http://www.w3.org/1999/xlink" content-type="dwc:institutional_code" xlink:type="simple">MO</named-content>); Kwetango, village, <named-content xmlns:xlink="http://www.w3.org/1999/xlink" content-type="dwc:institutional_code" xlink:type="simple">NE</named-content> part of forest, Muheza district, 23 Feb 2008, <italic>Mwangoka et al. 5638</italic> (<named-content xmlns:xlink="http://www.w3.org/1999/xlink" content-type="dwc:institutional_code" xlink:type="simple">BR</named-content>); Mkusa Forest Reserve, Lushoto District, 17 Jan 1967, <italic>Richards 22005</italic> (K); Lushoto, Camphor near Staff-quarters, 1 Mar 1969, <italic>Shabani 318</italic> (<named-content xmlns:xlink="http://www.w3.org/1999/xlink" content-type="dwc:institutional_code" xlink:type="simple">BR</named-content>, <named-content xmlns:xlink="http://www.w3.org/1999/xlink" content-type="dwc:institutional_code" xlink:type="simple">EA</named-content>, K); Magamba Forest Reserve, near the Magamba Forestry Office, 23 Mar 2010, <italic>Tepe et al. 2783</italic> (<named-content xmlns:xlink="http://www.w3.org/1999/xlink" content-type="dwc:institutional_code" xlink:type="simple">BM</named-content>, <named-content xmlns:xlink="http://www.w3.org/1999/xlink" content-type="dwc:institutional_code" xlink:type="simple">DSM</named-content>); Korogwe, Kunga Tea Estates, West Usambaras; Bungu, Masange Forest, 22 Mar 2010, <italic>Vorontsova et al. 163</italic> (<named-content xmlns:xlink="http://www.w3.org/1999/xlink" content-type="dwc:institutional_code" xlink:type="simple">BM</named-content>, <named-content xmlns:xlink="http://www.w3.org/1999/xlink" content-type="dwc:institutional_code" xlink:type="simple">DSM</named-content>); Bomole, 10 Aug 1916, <italic>Zimmermann 8065</italic> (<named-content xmlns:xlink="http://www.w3.org/1999/xlink" content-type="dwc:institutional_code" xlink:type="simple">EA</named-content>).</p><p>
              <bold>UGANDA</bold>. <bold>Central</bold>: Entebbe, Victoria Nyanza, 21 Apr 1905, <italic>Bagshawe 679</italic> (<named-content xmlns:xlink="http://www.w3.org/1999/xlink" content-type="dwc:institutional_code" xlink:type="simple">BM</named-content>); Buikwe, Mabira Forest, Kyagwe, Sep 1933, <italic>Brasnett 1388</italic> (K); Mengo, Kajansi, Entebbe, Jun 1935, <italic>Chandler 1247</italic> (<named-content xmlns:xlink="http://www.w3.org/1999/xlink" content-type="dwc:institutional_code" xlink:type="simple">BR</named-content>, <named-content xmlns:xlink="http://www.w3.org/1999/xlink" content-type="dwc:institutional_code" xlink:type="simple">EA</named-content>, K); Mabira forest, W. Umbango, Jan 1916, <italic>Dümmer 1387</italic> (<named-content xmlns:xlink="http://www.w3.org/1999/xlink" content-type="dwc:institutional_code" xlink:type="simple">BM</named-content>, P, <named-content xmlns:xlink="http://www.w3.org/1999/xlink" content-type="dwc:institutional_code" xlink:type="simple">US</named-content>); Mulange, Maburu, Nov 1922, <italic>Dümmer 5608</italic> (K); Mabira Forest, 2 km N of Namanyama-Mabira, 1 Jun 1971, <italic>Katende 964</italic> (<named-content xmlns:xlink="http://www.w3.org/1999/xlink" content-type="dwc:institutional_code" xlink:type="simple">EA</named-content>, K); Kisimbiri, on the trail from Entebbe, Victoria Nyanza, to Butiaba, Albert Nyanza, 23 Dec 1909, <italic>Mearns 2457</italic> (<named-content xmlns:xlink="http://www.w3.org/1999/xlink" content-type="dwc:institutional_code" xlink:type="simple">BM</named-content>, <named-content xmlns:xlink="http://www.w3.org/1999/xlink" content-type="dwc:institutional_code" xlink:type="simple">NY</named-content>, <named-content xmlns:xlink="http://www.w3.org/1999/xlink" content-type="dwc:institutional_code" xlink:type="simple">US</named-content>); Entebbe, mile 13 Kampala-Entebbe Road, Feb 1931, <italic>Snowden 1919</italic> (K). <bold>Eastern</bold>: Teso, Serere, Sep 1932, <italic>Chandler 959</italic> (<named-content xmlns:xlink="http://www.w3.org/1999/xlink" content-type="dwc:institutional_code" xlink:type="simple">EA</named-content>, K, S); Mabura, Sep 1920, <italic>Dümmer 4492</italic> (K); Busoga, Lolui [Dolwe Islsand], Jun 1960, <italic>Goodall 19</italic> (<named-content xmlns:xlink="http://www.w3.org/1999/xlink" content-type="dwc:institutional_code" xlink:type="simple">EA</named-content>); Mount Elgon, Dec 1931, <italic>Mrs Jack s.n.</italic> (K); Mbale, Namasindwa, Mt. Elgon, 25 May 1924, <italic>Snowden 889a</italic> (<named-content xmlns:xlink="http://www.w3.org/1999/xlink" content-type="dwc:institutional_code" xlink:type="simple">EA</named-content>, K, P); Elgon, Namasindo, <italic>Snowden 889</italic> (<named-content xmlns:xlink="http://www.w3.org/1999/xlink" content-type="dwc:institutional_code" xlink:type="simple">BM</named-content>, <named-content xmlns:xlink="http://www.w3.org/1999/xlink" content-type="dwc:institutional_code" xlink:type="simple">BR</named-content>); Bugishu, Mount Elgon, Namasindo, <italic>Snowden 890</italic> (<named-content xmlns:xlink="http://www.w3.org/1999/xlink" content-type="dwc:institutional_code" xlink:type="simple">BM</named-content>, K); Bunya, Busoga, Nov 1937, <italic>Webb 62</italic> (K). <bold>Northern</bold>: Karamoja, Morongole [Mount Morungole], Jun 1946, <italic>Eggeling 5655</italic> (<named-content xmlns:xlink="http://www.w3.org/1999/xlink" content-type="dwc:institutional_code" xlink:type="simple">EA</named-content>). <bold>Western</bold>: Budongo Forest Reserve, Masindi District, Nyakafunjo Block, ca. 2.5 km N of <named-content xmlns:xlink="http://www.w3.org/1999/xlink" xlink:type="simple" content-type="institution" xlink:href="http://grbio.org/institution/nyabyeya-forestry-college" id="NCID0EARJM">Nyabyeya Forestry College</named-content>, 18 Jun 1998, <italic>ATBP 554</italic> (<named-content xmlns:xlink="http://www.w3.org/1999/xlink" content-type="dwc:institutional_code" xlink:type="simple">MO</named-content>); Kireba Gap, Kigezi District, area between hills and camp, Dec 1938, <italic>Chandler 2644</italic> (<named-content xmlns:xlink="http://www.w3.org/1999/xlink" content-type="dwc:institutional_code" xlink:type="simple">BR</named-content>, K); Bundibungyo, Semliki Forest, 1905, <italic>Dawe 672</italic> (K); Kinkisi, Siba Forest, Kinkizi County, Bunyoro District (<named-content xmlns:xlink="http://www.w3.org/1999/xlink" content-type="dwc:institutional_code" xlink:type="simple">NE</named-content> Albert); about 4 miles S of Susingoro hill, 25 miles W of Masindi, near boundary of coupes 4 and 5 of Siba concession, 21 May 1951, <italic>Dawkins D</italic>-<italic>751</italic> (K); Kabula, on Masaka-Ankole border, Oct 1932, <italic>Eggeling 695</italic> (K); Mbarara, Mar 1968, <italic>Harrington 302</italic> (<named-content xmlns:xlink="http://www.w3.org/1999/xlink" content-type="dwc:institutional_code" xlink:type="simple">EA</named-content>); Ntungamo, Ankole, Ruizi River, 21 Nov 1950, <italic>Jarrett253</italic> (<named-content xmlns:xlink="http://www.w3.org/1999/xlink" content-type="dwc:institutional_code" xlink:type="simple">EA</named-content>); Echuya Forest Reserve, 25 Apr 1970, <italic>Katende K</italic>-<italic>221</italic> (<named-content xmlns:xlink="http://www.w3.org/1999/xlink" content-type="dwc:institutional_code" xlink:type="simple">EA</named-content>, K); Bushenyi District, Central Kashoha forest, 21 Sep 1987, <italic>Katende 3197</italic> (<named-content xmlns:xlink="http://www.w3.org/1999/xlink" content-type="dwc:institutional_code" xlink:type="simple">MO</named-content>); Kibale National Forest, edge of Cyperus swamp near Rweimba bridge, N of MUBFS, 13 Aug 2003, <italic>Knapp &amp; Mallet 9811</italic> (<named-content xmlns:xlink="http://www.w3.org/1999/xlink" content-type="dwc:institutional_code" xlink:type="simple">BM</named-content>, <named-content xmlns:xlink="http://www.w3.org/1999/xlink" content-type="dwc:institutional_code" xlink:type="simple">NY</named-content>); Bwindi Impenetrable Forest, Kayonza Sector, Ishasha Gorge, 10 Feb 1998, <italic>Eilu 247</italic> (K); Bujuko, Mwakoto County, 2 km E of Bujuko, on Mubende road, 26 Feb 1969, <italic>Lye 1950</italic> (K); Bunyaruguru, Aug 1938, <italic>Purseglove P</italic>-<italic>358</italic> (K); Kigezi District, path from Chehafi to Behungi, 2 miles from and behind lake (N.q.), 13 Jan 1933, <italic>Rogers &amp; Gardner 358</italic> (<named-content xmlns:xlink="http://www.w3.org/1999/xlink" content-type="dwc:institutional_code" xlink:type="simple">BR</named-content>, K); Buhweju, Kamukaki-Rugongo, 31 Jul 1992, <italic>Rwaburindore 3430</italic> (<named-content xmlns:xlink="http://www.w3.org/1999/xlink" content-type="dwc:institutional_code" xlink:type="simple">MO</named-content>); Budongo Forest, Bujenje, 16 Jul 1971, <italic>Synnott 617</italic> (<named-content xmlns:xlink="http://www.w3.org/1999/xlink" content-type="dwc:institutional_code" xlink:type="simple">EA</named-content>, K); Kigezi District, Virunga Mountains, pass betwen Mgahinga and Sabinio, 21 Nov 1934, <italic>Taylor 1875</italic> (<named-content xmlns:xlink="http://www.w3.org/1999/xlink" content-type="dwc:institutional_code" xlink:type="simple">BM</named-content>); Bukenyi, Ankole, 2 Sep 1938, <italic>Thomas 2520</italic> (<named-content xmlns:xlink="http://www.w3.org/1999/xlink" content-type="dwc:institutional_code" xlink:type="simple">BR</named-content>, K).</p><p>
              <bold>YEMEN</bold>. <bold>Ibb</bold>: Wadi Bana, c. 15 km south of Yarim, c. 15 km east of main Sana’a to Taiz Road, near As Saddah, 13 Mar 1981, <italic>Miller 3025</italic> (E); Jebel Badaan [Jabal <!--PageBreak-->Ba’dan], 26 Aug 1977, <italic>Wood 1864</italic> (<named-content xmlns:xlink="http://www.w3.org/1999/xlink" content-type="dwc:institutional_code" xlink:type="simple">BM</named-content>). <bold>Sana’a</bold>: Bei Hajjera, Menacha, 13 Mar 1983, <italic>Müller-Hohenstein &amp; Deil 1353</italic> (E).</p><p>
              <bold>ZAMBIA</bold>. <bold>Copperbelt</bold>: Chingola, 25 Aug 1954, <italic>Fanshawe 1480</italic> (K); Ndola, 5 Mar 1956, <italic>Fanshawe 2817</italic> (<named-content xmlns:xlink="http://www.w3.org/1999/xlink" content-type="dwc:institutional_code" xlink:type="simple">BR</named-content>, K). <bold>North-Western</bold>: Mwinilunga, Mwinilunga, West Lunga River at Mwinilunga, 23 Jan 1975, <italic>Brummitt et al. 14028</italic> (K); Solwezi, 6 km W of Solwezi, 18 Mar 1961, <italic>Drummond &amp; Rutherford-Smith 6998</italic> (K); by R. Matonchi-Luao junction, Mwinilunga District, 18 Dec 1937, <italic>Milne-Redhead 3723</italic> (<named-content xmlns:xlink="http://www.w3.org/1999/xlink" content-type="dwc:institutional_code" xlink:type="simple">BR</named-content>,K); Mwinilunga, 56 miles south of Mwinilunga on road to Kabompo, 3 Oct 1952, <italic>White 3442</italic> (<named-content xmlns:xlink="http://www.w3.org/1999/xlink" content-type="dwc:institutional_code" xlink:type="simple">BM</named-content>, <named-content xmlns:xlink="http://www.w3.org/1999/xlink" content-type="dwc:institutional_code" xlink:type="simple">BR</named-content>, K). <bold>Northern</bold>: Mbala, Abercorn District, Tasker’s deviation Chilongowelo, 23 Jan 1955, <italic>Richards 4231</italic> (<named-content xmlns:xlink="http://www.w3.org/1999/xlink" content-type="dwc:institutional_code" xlink:type="simple">BR</named-content>, K).</p><p>
              <bold>ZIMBABWE</bold>. <bold>Manicaland</bold>: Melsetter, Bridal Veil Falls, 11 Jan 1974, <italic>Bamps et al. 763</italic> (<named-content xmlns:xlink="http://www.w3.org/1999/xlink" content-type="dwc:institutional_code" xlink:type="simple">BR</named-content>); Inyanga, Nyangami, 24 Nov 1949, <italic>Chase 1839</italic> (<named-content xmlns:xlink="http://www.w3.org/1999/xlink" content-type="dwc:institutional_code" xlink:type="simple">BM</named-content>); Umtali, Norris farm, 11 Jan 1951, <italic>Chase 3660</italic> (<named-content xmlns:xlink="http://www.w3.org/1999/xlink" content-type="dwc:institutional_code" xlink:type="simple">BM</named-content>, K); Melsetter, Sona farm, 15 Mar 1953, <italic>Chase 4872</italic> (<named-content xmlns:xlink="http://www.w3.org/1999/xlink" content-type="dwc:institutional_code" xlink:type="simple">BM</named-content>, <named-content xmlns:xlink="http://www.w3.org/1999/xlink" content-type="dwc:institutional_code" xlink:type="simple">BR</named-content>); Cross Hill, Commonage, Umtali District, 4 Feb 1950, <italic>Corner s.n.</italic> (E); Umtali, Bant i Forest, 4 Feb 1955, <italic>Exell et al. 191</italic> (<named-content xmlns:xlink="http://www.w3.org/1999/xlink" content-type="dwc:institutional_code" xlink:type="simple">BM</named-content>); Makone, Rusape, Dec 1919, <italic>Eyles 5202</italic> (K); Inyanga, 30 Oct 1930, <italic>Fries et al. 2434</italic> (<named-content xmlns:xlink="http://www.w3.org/1999/xlink" content-type="dwc:institutional_code" xlink:type="simple">BM</named-content>, <named-content xmlns:xlink="http://www.w3.org/1999/xlink" content-type="dwc:institutional_code" xlink:type="simple">BR</named-content>, <named-content xmlns:xlink="http://www.w3.org/1999/xlink" content-type="dwc:institutional_code" xlink:type="simple">NY</named-content>); Stapleford Forest Reserve, Central Patrol, 13 Jun 1934, <italic>Gilliland B</italic>-<italic>314</italic> (<named-content xmlns:xlink="http://www.w3.org/1999/xlink" content-type="dwc:institutional_code" xlink:type="simple">BM</named-content>); Chimanimani, Gungunyana Forest Reserve, Melsetter, top of Chiredza Gorge, Nov 1961, <italic>Goldsmith 99/61</italic>, (K); Nyanga, Rhodes Inyanga Orchards, 23 Mar 1966, <italic>Simon 769</italic> (K). <bold>Mashonaland East</bold>: Wedza, Wedza Mountain, 27 Feb 1964, <italic>Wild 6343</italic> (<named-content xmlns:xlink="http://www.w3.org/1999/xlink" content-type="dwc:institutional_code" xlink:type="simple">BR</named-content>, K).</p></tp:treatment-sec><tp:treatment-sec><!--Section generated to contain objects referenced in tp:taxon-treatment.--><fig id="F1" position="float" orientation="portrait"><label>Figure 1.</label><caption><p>Flowers of species in the <abbrev xmlns:xlink="http://www.w3.org/1999/xlink" xlink:title="African Non-Spiny" id="ABBRID0ERFAC" xlink:type="simple">ANS</abbrev> clade. <bold>A</bold> <italic><tp:taxon-name><tp:taxon-name-part taxon-name-part-type="genus">Solanum</tp:taxon-name-part> <tp:taxon-name-part taxon-name-part-type="species">africanum</tp:taxon-name-part></tp:taxon-name></italic> Mill. (South Africa, <italic>Rebelo s.n.</italic> – no herbarium voucher) <bold>B</bold> <italic><tp:taxon-name><tp:taxon-name-part taxon-name-part-type="genus">Solanum</tp:taxon-name-part> <tp:taxon-name-part taxon-name-part-type="species">imamense</tp:taxon-name-part></tp:taxon-name></italic> Dunal (Madagascar, <italic>Rakotavao 5128</italic>) <bold>C</bold> <italic><tp:taxon-name><tp:taxon-name-part taxon-name-part-type="genus">Solanum</tp:taxon-name-part> <tp:taxon-name-part taxon-name-part-type="species">madagascariense</tp:taxon-name-part></tp:taxon-name></italic> Dunal (Madagascar, <italic>Vorontsova et al. 498</italic>) <bold>D</bold> <italic><tp:taxon-name><tp:taxon-name-part taxon-name-part-type="genus">Solanum</tp:taxon-name-part> <tp:taxon-name-part taxon-name-part-type="species">sambiranense</tp:taxon-name-part></tp:taxon-name></italic> D’Arcy &amp; Rakot. (Madagascar, <italic>Randrianasolo 580</italic>) <bold>E</bold> <italic><tp:taxon-name><tp:taxon-name-part taxon-name-part-type="genus">Solanum</tp:taxon-name-part> <tp:taxon-name-part taxon-name-part-type="species">terminale</tp:taxon-name-part></tp:taxon-name></italic> Forssk. (Kenya, <italic>Vorontsova et al. 93</italic>) <bold>F</bold> <italic><tp:taxon-name><tp:taxon-name-part taxon-name-part-type="genus">Solanum</tp:taxon-name-part> <tp:taxon-name-part taxon-name-part-type="species">truncicola</tp:taxon-name-part></tp:taxon-name></italic> Bitter (Madagascar, <italic>Antilahimena et al. 7846</italic>). Photo credits: <bold>A</bold> Tony Rebelo; <bold>B</bold> Charles Rakotavao; <bold>C, E</bold> Maria Vorontsova; <bold>D</bold> Richard Randrianasolo; <bold>E</bold> Patrice Antilahimena.</p></caption><graphic xmlns:xlink="http://www.w3.org/1999/xlink" xlink:href="phytokeys-066-001-g001.jpg" position="float" orientation="portrait" xlink:type="simple" id="oo_95573.jpg"/></fig><fig id="F2" position="float" orientation="portrait"><label>Figure 2.</label><caption><p>Habit and fruits of species of the <abbrev xmlns:xlink="http://www.w3.org/1999/xlink" xlink:title="African Non-Spiny" id="ABBRID0EMPAG" xlink:type="simple">ANS</abbrev> clade. <bold>A</bold> Habit of <italic><tp:taxon-name><tp:taxon-name-part taxon-name-part-type="genus">Solanum</tp:taxon-name-part> <tp:taxon-name-part taxon-name-part-type="species">sambiranense</tp:taxon-name-part></tp:taxon-name></italic> D’Arcy &amp; Rakot. (Madagascar, <italic>Randrianasolo 580</italic>) <bold>B</bold> Fruit of <italic><tp:taxon-name><tp:taxon-name-part taxon-name-part-type="genus">Solanum</tp:taxon-name-part> <tp:taxon-name-part taxon-name-part-type="species">imamense</tp:taxon-name-part></tp:taxon-name></italic> Dunal (Madagascar, <italic>Rakotavao 5128</italic>) <bold>C</bold> Fruit of <italic><tp:taxon-name><tp:taxon-name-part taxon-name-part-type="genus">Solanum</tp:taxon-name-part> <tp:taxon-name-part taxon-name-part-type="species">terminale</tp:taxon-name-part></tp:taxon-name></italic> Forssk., pointed form (Angola, <italic>Goyder et al. 7749</italic>) <bold>D</bold> Fruit of <italic><tp:taxon-name><tp:taxon-name-part taxon-name-part-type="genus">Solanum</tp:taxon-name-part> <tp:taxon-name-part taxon-name-part-type="species">terminale</tp:taxon-name-part></tp:taxon-name></italic> Forssk., globose form (Tanzania, <italic>Tepe et al. 2783</italic>). Photo credits: <bold>A</bold> Richard Randrianasolo; <bold>B</bold> Charles Rakotavao; <bold>C</bold> David Goyder; <bold>D</bold> Maria Vorontsova.</p></caption><graphic xmlns:xlink="http://www.w3.org/1999/xlink" xlink:href="phytokeys-066-001-g002.jpg" position="float" orientation="portrait" xlink:type="simple" id="oo_95575.jpg"/></fig><table-wrap id="T2" position="float" orientation="portrait"><label>Table 2.</label><caption><p>Country distribution of members of the <abbrev xmlns:xlink="http://www.w3.org/1999/xlink" xlink:title="African Non-Spiny" id="ABBRID0ECWAI" xlink:type="simple">ANS</abbrev> clade.</p></caption><table id="TID0ELEDM" rules="all"><tbody><tr><th rowspan="1" colspan="1">Country</th><th rowspan="1" colspan="1">Species</th></tr><tr><td rowspan="1" colspan="1">Angola</td><td rowspan="1" colspan="1">
              <italic><tp:taxon-name><tp:taxon-name-part taxon-name-part-type="genus">Solanum</tp:taxon-name-part> <tp:taxon-name-part taxon-name-part-type="species">terminale</tp:taxon-name-part></tp:taxon-name></italic>
            </td></tr><tr><td rowspan="1" colspan="1">Burundi</td><td rowspan="1" colspan="1">
              <italic><tp:taxon-name><tp:taxon-name-part taxon-name-part-type="genus">Solanum</tp:taxon-name-part> <tp:taxon-name-part taxon-name-part-type="species">terminale</tp:taxon-name-part></tp:taxon-name></italic>
            </td></tr><tr><td rowspan="1" colspan="1">Cameroon</td><td rowspan="1" colspan="1">
              <italic><tp:taxon-name><tp:taxon-name-part taxon-name-part-type="genus">Solanum</tp:taxon-name-part> <tp:taxon-name-part taxon-name-part-type="species">terminale</tp:taxon-name-part></tp:taxon-name></italic>
            </td></tr><tr><td rowspan="1" colspan="1">Central African Republic</td><td rowspan="1" colspan="1">
              <italic><tp:taxon-name><tp:taxon-name-part taxon-name-part-type="genus">Solanum</tp:taxon-name-part> <tp:taxon-name-part taxon-name-part-type="species">terminale</tp:taxon-name-part></tp:taxon-name></italic>
            </td></tr><tr><td rowspan="1" colspan="1">Comoro Islands (incl. Mayotte)</td><td rowspan="1" colspan="1">
              <italic><tp:taxon-name><tp:taxon-name-part taxon-name-part-type="genus">Solanum</tp:taxon-name-part> <tp:taxon-name-part taxon-name-part-type="species">macrothrysum</tp:taxon-name-part></tp:taxon-name></italic>, <italic><tp:taxon-name><tp:taxon-name-part taxon-name-part-type="genus">Solanum</tp:taxon-name-part> <tp:taxon-name-part taxon-name-part-type="species">terminale</tp:taxon-name-part></tp:taxon-name></italic></td></tr><tr><td rowspan="1" colspan="1">Côte d’Ivoire</td><td rowspan="1" colspan="1">
              <italic><tp:taxon-name><tp:taxon-name-part taxon-name-part-type="genus">Solanum</tp:taxon-name-part> <tp:taxon-name-part taxon-name-part-type="species">terminale</tp:taxon-name-part></tp:taxon-name></italic>
            </td></tr><tr><td rowspan="1" colspan="1">Democratic Republic of the Congo</td><td rowspan="1" colspan="1">
              <italic><tp:taxon-name><tp:taxon-name-part taxon-name-part-type="genus">Solanum</tp:taxon-name-part> <tp:taxon-name-part taxon-name-part-type="species">runsoriense</tp:taxon-name-part></tp:taxon-name></italic>, <italic><tp:taxon-name><tp:taxon-name-part taxon-name-part-type="genus">Solanum</tp:taxon-name-part> <tp:taxon-name-part taxon-name-part-type="species">terminale</tp:taxon-name-part></tp:taxon-name></italic></td></tr><tr><td rowspan="1" colspan="1">Equatorial Guinea</td><td rowspan="1" colspan="1">
              <italic><tp:taxon-name><tp:taxon-name-part taxon-name-part-type="genus">Solanum</tp:taxon-name-part> <tp:taxon-name-part taxon-name-part-type="species">terminale</tp:taxon-name-part></tp:taxon-name></italic>
            </td></tr><tr><td rowspan="1" colspan="1">Eritrea</td><td rowspan="1" colspan="1">
              <italic><tp:taxon-name><tp:taxon-name-part taxon-name-part-type="genus">Solanum</tp:taxon-name-part> <tp:taxon-name-part taxon-name-part-type="species">terminale</tp:taxon-name-part></tp:taxon-name></italic>
            </td></tr><tr><td rowspan="1" colspan="1">Ethiopia</td><td rowspan="1" colspan="1">
              <italic><tp:taxon-name><tp:taxon-name-part taxon-name-part-type="genus">Solanum</tp:taxon-name-part> <tp:taxon-name-part taxon-name-part-type="species">runsoriense</tp:taxon-name-part></tp:taxon-name></italic>, <italic><tp:taxon-name><tp:taxon-name-part taxon-name-part-type="genus">Solanum</tp:taxon-name-part> <tp:taxon-name-part taxon-name-part-type="species">terminale</tp:taxon-name-part></tp:taxon-name></italic></td></tr><tr><td rowspan="1" colspan="1">Gabon</td><td rowspan="1" colspan="1">
              <italic><tp:taxon-name><tp:taxon-name-part taxon-name-part-type="genus">Solanum</tp:taxon-name-part> <tp:taxon-name-part taxon-name-part-type="species">terminale</tp:taxon-name-part></tp:taxon-name></italic>
            </td></tr><tr><td rowspan="1" colspan="1">Ghana</td><td rowspan="1" colspan="1">
              <italic><tp:taxon-name><tp:taxon-name-part taxon-name-part-type="genus">Solanum</tp:taxon-name-part> <tp:taxon-name-part taxon-name-part-type="species">terminale</tp:taxon-name-part></tp:taxon-name></italic>
            </td></tr><tr><td rowspan="1" colspan="1">Guinea</td><td rowspan="1" colspan="1">
              <italic><tp:taxon-name><tp:taxon-name-part taxon-name-part-type="genus">Solanum</tp:taxon-name-part> <tp:taxon-name-part taxon-name-part-type="species">terminale</tp:taxon-name-part></tp:taxon-name></italic>
            </td></tr><tr><td rowspan="1" colspan="1">Guinea Bissau</td><td rowspan="1" colspan="1">
              <italic><tp:taxon-name><tp:taxon-name-part taxon-name-part-type="genus">Solanum</tp:taxon-name-part> <tp:taxon-name-part taxon-name-part-type="species">terminale</tp:taxon-name-part></tp:taxon-name></italic>
            </td></tr><tr><td rowspan="1" colspan="1">Kenya</td><td rowspan="1" colspan="1">
              <italic><tp:taxon-name><tp:taxon-name-part taxon-name-part-type="genus">Solanum</tp:taxon-name-part> <tp:taxon-name-part taxon-name-part-type="species">runsoriense</tp:taxon-name-part></tp:taxon-name></italic>, <italic><tp:taxon-name><tp:taxon-name-part taxon-name-part-type="genus">Solanum</tp:taxon-name-part> <tp:taxon-name-part taxon-name-part-type="species">terminale</tp:taxon-name-part></tp:taxon-name></italic></td></tr><tr><td rowspan="1" colspan="1">Liberia</td><td rowspan="1" colspan="1">
              <italic><tp:taxon-name><tp:taxon-name-part taxon-name-part-type="genus">Solanum</tp:taxon-name-part> <tp:taxon-name-part taxon-name-part-type="species">terminale</tp:taxon-name-part></tp:taxon-name></italic>
            </td></tr><tr><td rowspan="1" colspan="1">Madagascar</td><td rowspan="1" colspan="1">
              <italic><tp:taxon-name><tp:taxon-name-part taxon-name-part-type="genus">Solanum</tp:taxon-name-part> <tp:taxon-name-part taxon-name-part-type="species">betroka</tp:taxon-name-part></tp:taxon-name></italic>, <italic><tp:taxon-name><tp:taxon-name-part taxon-name-part-type="genus">Solanum</tp:taxon-name-part> <tp:taxon-name-part taxon-name-part-type="species">humblotii</tp:taxon-name-part></tp:taxon-name></italic>, <italic><tp:taxon-name><tp:taxon-name-part taxon-name-part-type="genus">Solanum</tp:taxon-name-part> <tp:taxon-name-part taxon-name-part-type="species">imamense</tp:taxon-name-part></tp:taxon-name></italic>, <italic><tp:taxon-name><tp:taxon-name-part taxon-name-part-type="genus">Solanum</tp:taxon-name-part> <tp:taxon-name-part taxon-name-part-type="species">ivohibe</tp:taxon-name-part></tp:taxon-name></italic>, <italic><tp:taxon-name><tp:taxon-name-part taxon-name-part-type="genus">Solanum</tp:taxon-name-part> <tp:taxon-name-part taxon-name-part-type="species">madagascariense</tp:taxon-name-part></tp:taxon-name></italic>, <italic><tp:taxon-name><tp:taxon-name-part taxon-name-part-type="genus">Solanum</tp:taxon-name-part> <tp:taxon-name-part taxon-name-part-type="species">myrsinoides</tp:taxon-name-part></tp:taxon-name></italic>, <italic><tp:taxon-name><tp:taxon-name-part taxon-name-part-type="genus">Solanum</tp:taxon-name-part> <tp:taxon-name-part taxon-name-part-type="species">sambiranense</tp:taxon-name-part></tp:taxon-name></italic>, <italic><tp:taxon-name><tp:taxon-name-part taxon-name-part-type="genus">Solanum</tp:taxon-name-part> <tp:taxon-name-part taxon-name-part-type="species">trichopetiolatum</tp:taxon-name-part></tp:taxon-name></italic>, <italic><tp:taxon-name><tp:taxon-name-part taxon-name-part-type="genus">Solanum</tp:taxon-name-part> <tp:taxon-name-part taxon-name-part-type="species">truncicola</tp:taxon-name-part></tp:taxon-name></italic></td></tr><tr><td rowspan="1" colspan="1">Malawi</td><td rowspan="1" colspan="1">
              <italic><tp:taxon-name><tp:taxon-name-part taxon-name-part-type="genus">Solanum</tp:taxon-name-part> <tp:taxon-name-part taxon-name-part-type="species">terminale</tp:taxon-name-part></tp:taxon-name></italic>
            </td></tr><tr><td rowspan="1" colspan="1">Mozambique</td><td rowspan="1" colspan="1">
              <italic><tp:taxon-name><tp:taxon-name-part taxon-name-part-type="genus">Solanum</tp:taxon-name-part> <tp:taxon-name-part taxon-name-part-type="species">terminale</tp:taxon-name-part></tp:taxon-name></italic>
            </td></tr><tr><td rowspan="1" colspan="1">Nigeria</td><td rowspan="1" colspan="1">
              <italic><tp:taxon-name><tp:taxon-name-part taxon-name-part-type="genus">Solanum</tp:taxon-name-part> <tp:taxon-name-part taxon-name-part-type="species">terminale</tp:taxon-name-part></tp:taxon-name></italic>
            </td></tr><tr><td rowspan="1" colspan="1">Republic of Congo</td><td rowspan="1" colspan="1">
              <italic><tp:taxon-name><tp:taxon-name-part taxon-name-part-type="genus">Solanum</tp:taxon-name-part> <tp:taxon-name-part taxon-name-part-type="species">terminale</tp:taxon-name-part></tp:taxon-name></italic>
            </td></tr><tr><td rowspan="1" colspan="1">Rwanda</td><td rowspan="1" colspan="1">
              <italic><tp:taxon-name><tp:taxon-name-part taxon-name-part-type="genus">Solanum</tp:taxon-name-part> <tp:taxon-name-part taxon-name-part-type="species">terminale</tp:taxon-name-part></tp:taxon-name></italic>
            </td></tr><tr><td rowspan="1" colspan="1">São Tome e Principe</td><td rowspan="1" colspan="1">
              <italic><tp:taxon-name><tp:taxon-name-part taxon-name-part-type="genus">Solanum</tp:taxon-name-part> <tp:taxon-name-part taxon-name-part-type="species">terminale</tp:taxon-name-part></tp:taxon-name></italic>
            </td></tr><tr><td rowspan="1" colspan="1">Sierra Leone</td><td rowspan="1" colspan="1">
              <italic><tp:taxon-name><tp:taxon-name-part taxon-name-part-type="genus">Solanum</tp:taxon-name-part> <tp:taxon-name-part taxon-name-part-type="species">terminale</tp:taxon-name-part></tp:taxon-name></italic>
            </td></tr><tr><td rowspan="1" colspan="1">South Africa</td><td rowspan="1" colspan="1">
              <italic><tp:taxon-name><tp:taxon-name-part taxon-name-part-type="genus">Solanum</tp:taxon-name-part> <tp:taxon-name-part taxon-name-part-type="species">africanum</tp:taxon-name-part></tp:taxon-name></italic>, <italic><tp:taxon-name><tp:taxon-name-part taxon-name-part-type="genus">Solanum</tp:taxon-name-part> <tp:taxon-name-part taxon-name-part-type="species">guineense</tp:taxon-name-part></tp:taxon-name></italic>, <italic><tp:taxon-name><tp:taxon-name-part taxon-name-part-type="genus">Solanum</tp:taxon-name-part> <tp:taxon-name-part taxon-name-part-type="species">terminale</tp:taxon-name-part></tp:taxon-name></italic></td></tr><tr><td rowspan="1" colspan="1">South Sudan</td><td rowspan="1" colspan="1">
              <italic><tp:taxon-name><tp:taxon-name-part taxon-name-part-type="genus">Solanum</tp:taxon-name-part> <tp:taxon-name-part taxon-name-part-type="species">terminale</tp:taxon-name-part></tp:taxon-name></italic>
            </td></tr><tr><td rowspan="1" colspan="1">Tanzania</td><td rowspan="1" colspan="1">
              <italic><tp:taxon-name><tp:taxon-name-part taxon-name-part-type="genus">Solanum</tp:taxon-name-part> <tp:taxon-name-part taxon-name-part-type="species">runsoriense</tp:taxon-name-part></tp:taxon-name></italic>, <italic><tp:taxon-name><tp:taxon-name-part taxon-name-part-type="genus">Solanum</tp:taxon-name-part> <tp:taxon-name-part taxon-name-part-type="species">terminale</tp:taxon-name-part></tp:taxon-name></italic></td></tr><tr><td rowspan="1" colspan="1">Togo</td><td rowspan="1" colspan="1">
              <italic><tp:taxon-name><tp:taxon-name-part taxon-name-part-type="genus">Solanum</tp:taxon-name-part> <tp:taxon-name-part taxon-name-part-type="species">terminale</tp:taxon-name-part></tp:taxon-name></italic>
            </td></tr><tr><td rowspan="1" colspan="1">Uganda</td><td rowspan="1" colspan="1">
              <italic><tp:taxon-name><tp:taxon-name-part taxon-name-part-type="genus">Solanum</tp:taxon-name-part> <tp:taxon-name-part taxon-name-part-type="species">runsoriense</tp:taxon-name-part></tp:taxon-name></italic>, <italic><tp:taxon-name><tp:taxon-name-part taxon-name-part-type="genus">Solanum</tp:taxon-name-part> <tp:taxon-name-part taxon-name-part-type="species">terminale</tp:taxon-name-part></tp:taxon-name></italic></td></tr><tr><td rowspan="1" colspan="1">Yemen</td><td rowspan="1" colspan="1">
              <italic><tp:taxon-name><tp:taxon-name-part taxon-name-part-type="genus">Solanum</tp:taxon-name-part> <tp:taxon-name-part taxon-name-part-type="species">terminale</tp:taxon-name-part></tp:taxon-name></italic>
            </td></tr><tr><td rowspan="1" colspan="1">Zambia</td><td rowspan="1" colspan="1">
              <italic><tp:taxon-name><tp:taxon-name-part taxon-name-part-type="genus">Solanum</tp:taxon-name-part> <tp:taxon-name-part taxon-name-part-type="species">terminale</tp:taxon-name-part></tp:taxon-name></italic>
            </td></tr><tr><td rowspan="1" colspan="1">Zimbabwe</td><td rowspan="1" colspan="1">
              <italic><tp:taxon-name><tp:taxon-name-part taxon-name-part-type="genus">Solanum</tp:taxon-name-part> <tp:taxon-name-part taxon-name-part-type="species">terminale</tp:taxon-name-part></tp:taxon-name></italic>
            </td></tr></tbody></table></table-wrap></tp:treatment-sec><ref-list><ref id="B68"><mixed-citation xmlns:xlink="http://www.w3.org/1999/xlink" xlink:type="simple">
          <person-group><name name-style="western"><surname>Lester</surname><given-names>RN</given-names></name></person-group> (<year>1997</year>) <article-title>Typification of nineteen names of African <italic><tp:taxon-name><tp:taxon-name-part taxon-name-part-type="genus">Solanum</tp:taxon-name-part></tp:taxon-name></italic> species described by A. Richard and others, including <italic><tp:taxon-name><tp:taxon-name-part taxon-name-part-type="genus">S.</tp:taxon-name-part> <tp:taxon-name-part taxon-name-part-type="species">campylacanthum</tp:taxon-name-part></tp:taxon-name></italic> and <italic><tp:taxon-name><tp:taxon-name-part taxon-name-part-type="genus">S.</tp:taxon-name-part> <tp:taxon-name-part taxon-name-part-type="species">panduriforme</tp:taxon-name-part></tp:taxon-name></italic>.</article-title> <source>Botanical Journal of the Linnean Society</source> <volume>125</volume>: <fpage>273</fpage>–<lpage>293</lpage>. doi: <ext-link xlink:type="simple" ext-link-type="doi" xlink:href="10.1111/j.1095-8339.1997.tb02258.x">10.1111/j.1095-8339.1997.tb02258.x</ext-link></mixed-citation></ref><ref id="B44"><mixed-citation xmlns:xlink="http://www.w3.org/1999/xlink" xlink:type="simple">
          <person-group><name name-style="western"><surname>Edmonds</surname><given-names>JM</given-names></name></person-group> (<year>2012</year>) <article-title><italic><tp:taxon-name><tp:taxon-name-part taxon-name-part-type="genus">Solanum</tp:taxon-name-part></tp:taxon-name></italic> spp.</article-title> In: <person-group><name name-style="western"><surname>Beentje</surname><given-names>H</given-names></name></person-group> (<role>Ed.</role>) <source>Flora of Tropical East Africa <tp:taxon-name><tp:taxon-name-part taxon-name-part-type="family">Solanaceae</tp:taxon-name-part></tp:taxon-name></source>. <publisher-name>Royal Botanic Gardens</publisher-name>, <publisher-loc>Kew</publisher-loc>, <fpage>105</fpage>–<lpage>125</lpage>.</mixed-citation></ref><ref id="B5"><mixed-citation xmlns:xlink="http://www.w3.org/1999/xlink" xlink:type="simple">
          <person-group><name name-style="western"><surname>Bitter</surname><given-names>G</given-names></name></person-group> (<year>1917</year>) <article-title>Solana Africana II.</article-title> <source>Botanische Jahrbücher für Systematik, Pflanzengeschichte und Pflanzengeographie</source> <volume>54</volume>: <fpage>416</fpage>–<lpage>506</lpage>.</mixed-citation></ref><ref id="B17"><mixed-citation xmlns:xlink="http://www.w3.org/1999/xlink" xlink:type="simple">
          <person-group><name name-style="western"><surname>Burkhill</surname><given-names>HM</given-names></name></person-group> (<year>2000</year>) <source>The useful plants of Tropical West Africa</source>, <edition>ed. 2</edition>. <volume>Vol. 5</volume>. <issue-title>Families S-Z, Addenda, Corrigenda, Cryptogamata</issue-title>. <publisher-name>Royal Botanic Gardens</publisher-name>, <publisher-loc>Kew</publisher-loc>.</mixed-citation></ref><ref id="B56"><mixed-citation xmlns:xlink="http://www.w3.org/1999/xlink" xlink:type="simple">
          <institution xlink:type="simple">IUCN</institution> (<year>2014</year>) <source>Guidelines for Using the IUCN Red List Categories and Criteria. Version 11</source>. <comment>Prepared by the Standards and Petitions Subcommittee</comment>. Downloadable from <ext-link xlink:type="simple" ext-link-type="uri" xlink:href="http://www.iucnredlist.org/documents/RedListGuidelines.pdf">http://www.iucnredlist.org/documents/RedListGuidelines.pdf</ext-link></mixed-citation></ref><ref id="B8"><mixed-citation xmlns:xlink="http://www.w3.org/1999/xlink" xlink:type="simple">
          <person-group><name name-style="western"><surname>Bitter</surname><given-names>G</given-names></name></person-group> (<year>1922</year>) <article-title>Solana nova vel minus cognita. XXI. LIV. Addenda ad Sect. <tp:taxon-name><tp:taxon-name-part taxon-name-part-type="section">Afrosolanum</tp:taxon-name-part></tp:taxon-name> Bitt.</article-title> <source>Repertorium Specierum Novarum Regni Vegetabilis</source> <volume>18</volume>: <fpage>301</fpage>–<lpage>307</lpage>. doi: <ext-link xlink:type="simple" ext-link-type="doi" xlink:href="10.1002/fedr.19220181906">10.1002/fedr.19220181906</ext-link></mixed-citation></ref><ref id="B53"><mixed-citation xmlns:xlink="http://www.w3.org/1999/xlink" xlink:type="simple">
          <person-group><name name-style="western"><surname>Heine</surname><given-names>H</given-names></name></person-group> (<year>1960</year>) <article-title>Notes on <italic><tp:taxon-name><tp:taxon-name-part taxon-name-part-type="genus">Solanum</tp:taxon-name-part></tp:taxon-name></italic>.</article-title> <source>Kew Bulletin</source> <volume>14</volume>: <fpage>245</fpage>–<lpage>249</lpage>. doi: <ext-link xlink:type="simple" ext-link-type="doi" xlink:href="10.2307/4114799">10.2307/4114799</ext-link></mixed-citation></ref><ref id="B54"><mixed-citation xmlns:xlink="http://www.w3.org/1999/xlink" xlink:type="simple">
          <person-group><name name-style="western"><surname>Hepper</surname><given-names>FN</given-names></name><name name-style="western"><surname>Friis</surname><given-names>I</given-names></name></person-group> (<year>1994</year>) <source>The plants of Pehr Forsskal’s Flora Aegyptiaco-Arabica</source>. <publisher-name>Royal Botanic Gardens</publisher-name>, <publisher-loc>Kew</publisher-loc>.</mixed-citation></ref><ref id="B106"><mixed-citation xmlns:xlink="http://www.w3.org/1999/xlink" xlink:type="simple">
          <person-group><name name-style="western"><surname>Vorontsova</surname><given-names>MS</given-names></name><name name-style="western"><surname>Knapp</surname><given-names>S</given-names></name></person-group> (<year>2010</year>) <article-title>Lost Berlin (B) types of <italic><tp:taxon-name><tp:taxon-name-part taxon-name-part-type="genus">Solanum</tp:taxon-name-part></tp:taxon-name></italic> (<tp:taxon-name><tp:taxon-name-part taxon-name-part-type="family">Solanaceae</tp:taxon-name-part></tp:taxon-name>) – found in Göttingen (GOET).</article-title> <source>Taxon</source> <volume>59</volume>: <fpage>1585</fpage>–<lpage>1601</lpage>.</mixed-citation></ref><ref id="B26"><mixed-citation xmlns:xlink="http://www.w3.org/1999/xlink" xlink:type="simple">
          <person-group><name name-style="western"><surname>Dammer</surname><given-names>U</given-names></name></person-group> (<year>1906</year> [“<year>1907</year>”]) <article-title><tp:taxon-name><tp:taxon-name-part taxon-name-part-type="family">Solanaceae</tp:taxon-name-part></tp:taxon-name> africanae I.</article-title> <source>Botanische Jahrbücher für Systematik, Pflanzengeschichte und Pflanzengeographie</source> <volume>38</volume>: <fpage>176</fpage>–<lpage>196</lpage>.</mixed-citation></ref><ref id="B27"><mixed-citation xmlns:xlink="http://www.w3.org/1999/xlink" xlink:type="simple">
          <person-group><name name-style="western"><surname>Dammer</surname><given-names>U</given-names></name></person-group> (<year>1912</year> [<year>1913</year>]) <article-title><tp:taxon-name><tp:taxon-name-part taxon-name-part-type="family">Solanaceae</tp:taxon-name-part></tp:taxon-name> africanae. II.</article-title> <source>Botanische Jahrbücher für Systematik, Pflanzengeschichte und Pflanzengeographie</source> <volume>48</volume>: <fpage>224</fpage>–<lpage>260</lpage>.</mixed-citation></ref><ref id="B28"><mixed-citation xmlns:xlink="http://www.w3.org/1999/xlink" xlink:type="simple">
          <person-group><name name-style="western"><surname>Dammer</surname><given-names>U</given-names></name></person-group> (<year>1915</year>) <article-title><tp:taxon-name><tp:taxon-name-part taxon-name-part-type="family">Solanaceae</tp:taxon-name-part></tp:taxon-name> africanae III.</article-title> <source>Botanische Jahrbücher für Systematik, Pflanzengeschichte und Pflanzengeographie</source> <volume>53</volume>: <fpage>325</fpage>–<lpage>357</lpage>.</mixed-citation></ref><ref id="B107"><mixed-citation xmlns:xlink="http://www.w3.org/1999/xlink" xlink:type="simple">
          <person-group><name name-style="western"><surname>Vorontsova</surname><given-names>MS</given-names></name><name name-style="western"><surname>Knapp</surname><given-names>S</given-names></name></person-group> (<year>2016</year>) <source>A revision of the spiny solanums, <tp:taxon-name><tp:taxon-name-part taxon-name-part-type="genus">Solanum</tp:taxon-name-part> <tp:taxon-name-part taxon-name-part-type="infraspecific-rank">subgenus</tp:taxon-name-part> <tp:taxon-name-part taxon-name-part-type="subgenus">Leptostemonum</tp:taxon-name-part></tp:taxon-name> (<tp:taxon-name><tp:taxon-name-part taxon-name-part-type="family">Solanaceae</tp:taxon-name-part></tp:taxon-name>) in Africa and Madagascar.</source> <source>Systematic Botany Monographs</source> <volume>100</volume>, <year>in press</year>.</mixed-citation></ref><ref id="B42"><mixed-citation xmlns:xlink="http://www.w3.org/1999/xlink" xlink:type="simple">
          <person-group><name name-style="western"><surname>Durand</surname><given-names>T</given-names></name><name name-style="western"><surname>Durand</surname><given-names>H</given-names></name></person-group> (<year>1909</year>) <article-title>Sylloge florae Congolanae [Phanerogamae].</article-title> <source>Bulletin du Jardin botanique de l’État à Bruxelles</source> <volume>2</volume>: <fpage>1</fpage>–<lpage>716</lpage>. doi: <ext-link xlink:type="simple" ext-link-type="doi" xlink:href="10.2307/3666516">10.2307/3666516</ext-link></mixed-citation></ref><ref id="B118"><mixed-citation xmlns:xlink="http://www.w3.org/1999/xlink" xlink:type="simple">
          <person-group><name name-style="western"><surname>Wright</surname><given-names>CH</given-names></name></person-group> (<year>1894</year>) <article-title><tp:taxon-name><tp:taxon-name-part taxon-name-part-type="family">Solanaceae</tp:taxon-name-part></tp:taxon-name>.</article-title> <source>Bulletin of Miscellaneous Information, Kew</source> <volume>1894</volume>: <fpage>126</fpage>–<lpage>129</lpage>. doi: <ext-link xlink:type="simple" ext-link-type="doi" xlink:href="10.2307/4113172">10.2307/4113172</ext-link></mixed-citation></ref><ref id="B120"><mixed-citation xmlns:xlink="http://www.w3.org/1999/xlink" xlink:type="simple">
          <person-group><name name-style="western"><surname>Wright</surname><given-names>CH</given-names></name></person-group> (<year>1906</year>) <article-title><tp:taxon-name><tp:taxon-name-part taxon-name-part-type="family">Solanaceae</tp:taxon-name-part></tp:taxon-name>.</article-title> In: <person-group><name name-style="western"><surname>Thiselton-Dyer</surname><given-names>WT</given-names></name></person-group> (<role>Ed.</role>) <source>Flora of Tropical Africa</source> Volume <volume>4</volume>(<issue>2</issue>). <publisher-name>Royal Botanic Gardens</publisher-name>, <publisher-loc>Kew</publisher-loc>, <fpage>207</fpage>–<lpage>261</lpage>.</mixed-citation></ref><ref id="B119"><mixed-citation xmlns:xlink="http://www.w3.org/1999/xlink" xlink:type="simple">
          <person-group><name name-style="western"><surname>Wright</surname><given-names>CH</given-names></name></person-group> (<year>1897</year>) <article-title><tp:taxon-name><tp:taxon-name-part taxon-name-part-type="family">Solanaceae</tp:taxon-name-part></tp:taxon-name>.</article-title> <source>Bulletin of Miscellaneous Information, Kew</source> <volume>1897</volume>: <fpage>126</fpage>–<lpage>129</lpage>.</mixed-citation></ref><ref id="B35"><mixed-citation xmlns:xlink="http://www.w3.org/1999/xlink" xlink:type="simple">
          <person-group><name name-style="western"><surname>De Wildeman</surname><given-names>E</given-names></name><name name-style="western"><surname>Durand</surname><given-names>T</given-names></name></person-group> (<year>1899</year>) <article-title>Materiaux pour la flore du Congo.</article-title> <source>Bulletin de la Société Royale de Botanique de Belgique</source> <volume>38</volume>: <fpage>78</fpage>–<lpage>220</lpage>.</mixed-citation></ref><ref id="B34"><mixed-citation xmlns:xlink="http://www.w3.org/1999/xlink" xlink:type="simple">
          <person-group><name name-style="western"><surname>De Wildeman</surname><given-names>E</given-names></name></person-group> (<year>1922</year>) <source><tp:taxon-name><tp:taxon-name-part taxon-name-part-type="kingdom">Plantae</tp:taxon-name-part></tp:taxon-name> Bequaertianae</source>. <issue>fasc. III</issue>. <publisher-name>A. Buyens, Gand &amp; J. Le Chevalier</publisher-name>, <publisher-loc>Paris</publisher-loc>, <fpage>299</fpage>–<lpage>452</lpage>.</mixed-citation></ref><ref id="B20"><mixed-citation xmlns:xlink="http://www.w3.org/1999/xlink" xlink:type="simple">
          <person-group><name name-style="western"><surname>Chiovenda</surname><given-names>E</given-names></name></person-group> (<year>1935</year>) <source>Raccolte botaniche (<tp:taxon-name><tp:taxon-name-part taxon-name-part-type="subkingdom">Embryophyta</tp:taxon-name-part></tp:taxon-name> Diploidalia) fatte dai Missionari della Consolata nel Kenya</source>. <publisher-name>Orto Botanico</publisher-name>, <publisher-loc>Rome</publisher-loc>.</mixed-citation></ref></ref-list></tp:taxon-treatment>
