# Supplementary material for: A revision of the “African Non-Spiny” Clade of Solanum L. (Solanum sections Afrosolanum Bitter, Benderianum Bitter, Lemurisolanum Bitter, Lyciosolanum Bitter, Macronesiotes Bitter, and Quadrangulare Bitter: Solanaceae)
Source: PhytoKeys. 2016 Jul 13;(66):1–142. doi: 10.3897/phytokeys.66.8457 (PMC4957028; doi:10.3897/phytokeys.66.8457)
Supplement: XML Treatment for Solanum truncicola [file phytokeys.66.8457-treatment14.xml]

<!DOCTYPE tp:taxon-treatment
  PUBLIC "-//TaxonX//DTD Taxonomic Treatment Publishing DTD v0 20100105//EN" "tax-treatment-NSO.dtd">
<tp:taxon-treatment xmlns:tp="http://www.plazi.org/taxpub"><tp:treatment-meta><kwd-group><label>Taxon classification</label><kwd><named-content content-type="kingdom">Plantae</named-content></kwd><kwd><named-content content-type="order">Solanales</named-content></kwd><kwd><named-content content-type="family">Solanaceae</named-content></kwd></kwd-group><mixed-citation publication-type="journal"><person-group><name><surname>Knapp</surname><given-names>Sandra</given-names></name><name><surname>Vorontsova</surname><given-names>Maria S.</given-names></name></person-group><article-title>A revision of the “African Non-Spiny” Clade of <italic><tp:taxon-name><tp:taxon-name-part taxon-name-part-type="genus">Solanum</tp:taxon-name-part></tp:taxon-name></italic> L. (<italic><tp:taxon-name><tp:taxon-name-part taxon-name-part-type="genus">Solanum</tp:taxon-name-part></tp:taxon-name></italic> sections <italic><tp:taxon-name><tp:taxon-name-part taxon-name-part-type="section">Afrosolanum</tp:taxon-name-part></tp:taxon-name></italic> Bitter, <italic><tp:taxon-name><tp:taxon-name-part taxon-name-part-type="section">Benderianum</tp:taxon-name-part></tp:taxon-name></italic> Bitter, <italic><tp:taxon-name><tp:taxon-name-part taxon-name-part-type="section">Lemurisolanum</tp:taxon-name-part></tp:taxon-name></italic> Bitter, <italic><tp:taxon-name><tp:taxon-name-part taxon-name-part-type="section">Lyciosolanum</tp:taxon-name-part></tp:taxon-name></italic> Bitter, <italic><tp:taxon-name><tp:taxon-name-part taxon-name-part-type="section">Macronesiotes</tp:taxon-name-part></tp:taxon-name></italic> Bitter, and <italic><tp:taxon-name><tp:taxon-name-part taxon-name-part-type="section">Quadrangulare</tp:taxon-name-part></tp:taxon-name></italic> Bitter: <tp:taxon-name><tp:taxon-name-part taxon-name-part-type="family">Solanaceae</tp:taxon-name-part></tp:taxon-name>)</article-title><source>PhytoKeys</source><day>13</day><month>7</month><year>2016</year><volume>2016</volume><issue>66</issue><fpage>1</fpage><lpage>142</lpage><pub-id pub-id-type="doi">10.3897/phytokeys.66.8457</pub-id></mixed-citation></tp:treatment-meta><tp:nomenclature><tp:taxon-name>
              <tp:taxon-name-part taxon-name-part-type="genus">Solanum</tp:taxon-name-part>
              <tp:taxon-name-part taxon-name-part-type="species">truncicola</tp:taxon-name-part>
            </tp:taxon-name><tp:taxon-authority>Bitter, Bot. Jahrb. Syst. 54: 435. 1917, as “truncicolum”</tp:taxon-authority><xref ref-type="fig" rid="F1">Figures 1F</xref><xref ref-type="fig" rid="F30">, 30</xref><!--PageBreak--></tp:nomenclature><tp:treatment-sec sec-type="material" id="SECID0EGLKM"><title>Type.</title><p>Madagascar. Fianarantsoa: “Süd-Betsiléo, Wald von Ankafina”, Mar 1881, <italic>J.M. Hildebrandt 3954</italic> (lectotype designated here: <named-content xmlns:xlink="http://www.w3.org/1999/xlink" content-type="dwc:institutional_code" xlink:type="simple">JE</named-content> [JE00004288]; isolectotypes: B [destroyed], <named-content xmlns:xlink="http://www.w3.org/1999/xlink" content-type="dwc:institutional_code" xlink:type="simple">BM</named-content> [BM000797934], G [G00442590], K [K000414186], M [M0105578], W [W18890032421]).</p></tp:treatment-sec><tp:treatment-sec sec-type="description" id="SECID0EZLKM"><title>Description.</title><p>Epiphytic shrub or liana, 1–1.5 m tall. Stems terete, ribbed or slightly winged, glabrous, the short shoots on larger plants occasionally minutely pubescent with simple uniseriate trichomes ca. 0.1 mm long, glabrescent; new growth glabrous or minutely puberulent. Bark of older stems smooth or longitudinally ridged, light grey to brown, glabrous. Sympodial units plurifoliate, the leaves not geminate, evenly distributed along young branches or clustered on short shoots. Leaves simple, 1.5–8(13) cm long, 0.5–3 cm wide, lanceolate to elliptic or oblong, coriaceous to thick chartaceous, drying concolorous, dull green to reddish brown, glabrous on both surfaces or the abaxial midvein and margins sometimes sparsely pubescent with simple uniseriate trichomes ca. 0.1 <!--PageBreak--><!--PageBreak-->mm long; major veins 4–5 faint pairs at ca. 60° to the midvein, the finer venation not visible; base cuneate to attenuate, occasionally long attenuate with lamina extending to the base of the petiole; margins entire, slightly revolute in herbarium specimens, occasionally minutely pubescent with dendritic or simple trichomes like those on the midvein; apex acute; petiole 0.1–0.5 cm long, thick, drying ridged, glabrous or with a few simple uniseriate trichomes like those of the midvein abaxially. Inflorescences terminal at the apex of short slender lateral branches, appearing axillary when terminal shoot is condensed, 2–4 cm long, unbranched, with 1–2 flowers, glabrous; peduncle absent; pedicels 1.3–2 cm long, apically dilated, ridged in dry material, usually glabrous, sometimes with sparse erect simple multicellular hairs up to 0.15 mm long, articulated 0–1 mm from base; pedicel scars indistinct. Buds oblong, the corolla immediately exserted from the calyx tube in bud long before anthesis, exceeding the calyx lobes. Flowers 5-merous, apparently all perfect. Calyx tube ca. 1 mm long, openly cup-shaped, the lobes 0.4–1.1 cm long, 1–1.5 mm wide at base, linear to ovate, obtuse to acute at the tips, foliaceous, glabrous or with occasional simple trichomes on the margins. Corolla 1.7–3 cm in diameter, white to pale or dark purple, stellate, lobed almost to base, the lobes 8–15 mm long, 2–4 mm wide, narrowly elliptic, occasionally expanded near the base with what look like wings, often aristate with a subulate appendage ca. 1 mm long arising from the adaxial surface of the lobe just below the tip, glabrous adaxially, with enlarged papillose cells and unicellular to simple uniseriate trichomes on the tips and margins. Stamens equal; filament tube 0.5–1 mm; free portion of the filaments ca. 1.5 mm long, glabrous; anthers 5–6 mm long, ca. 1.5 mm wide, ellipsoid, loosely or tightly connivent, poricidal at the tips, the pores slightly smaller than anther apices, not lengthening with age, the surface dark and papillose adaxially. Ovary conical, glabrous; style 6–9 mm long, protruding 1–2.5 mm beyond the anthers, curved, glabrous; stigma clavate, the surface smooth. Fruit an ovoid berry, ca. 1.1 cm long, ca. 0.6 cm in diameter (immature), apically pointed, the pericarp thin, glabrous; fruiting pedicels ca. 3 cm long, ca. 0.8 mm in diameter at base, pendent or spreading, ridged; fruiting calyx lobes up to 8 mm long, accrescent and as long as or longer than developing fruit. Seeds not known.</p><fig id="F30" position="float" orientation="portrait"><label>Figure 30.</label><caption><p>
          <italic><tp:taxon-name><tp:taxon-name-part taxon-name-part-type="genus">Solanum</tp:taxon-name-part> <tp:taxon-name-part taxon-name-part-type="species">truncicola</tp:taxon-name-part></tp:taxon-name></italic> Bitter. <bold>A</bold> Flowering branch <bold>B</bold> Open flower <bold>C</bold> Fruiting branch <bold>D</bold> Stem showing minute simple pubescence <bold>E</bold> Simple trichome <bold>F</bold> Mature (?) berry. (Based on: <bold>A</bold> <italic>Malcomber et al. 1353</italic>; <bold>B</bold> <italic>Philipson et al. 5875</italic> drawn from photographs; <bold>C–F</bold> <italic>Randrianasolo et al. 1163</italic>). Scale bar: <bold>A, C</bold> = 3 cm; <bold>B</bold> = 1.5 cm; <bold>D, F</bold> = 7 mm; <bold>E</bold> = 0.3 mm. Drawn by Lucy T. Smith.</p></caption><graphic xmlns:xlink="http://www.w3.org/1999/xlink" xlink:href="phytokeys-066-001-g030.jpg" position="float" orientation="portrait" xlink:type="simple" id="oo_95603.jpg"/></fig></tp:treatment-sec><tp:treatment-sec sec-type="distribution" id="SECID0EZNKM"><title>Distribution</title><p>(Figure <xref ref-type="fig" rid="F31">31</xref>). Endemic to the east-central region of Madagascar in Antananarivo, Fianarantsoa, and Toamasina provinces.</p><fig id="F31" position="float" orientation="portrait"><label>Figure 31.</label><caption><p>Distribution of <italic><tp:taxon-name><tp:taxon-name-part taxon-name-part-type="genus">Solanum</tp:taxon-name-part> <tp:taxon-name-part taxon-name-part-type="species">truncicola</tp:taxon-name-part></tp:taxon-name></italic> Bitter.</p></caption><graphic xmlns:xlink="http://www.w3.org/1999/xlink" xlink:href="phytokeys-066-001-g031.jpg" position="float" orientation="portrait" xlink:type="simple" id="oo_95604.jpg"/></fig></tp:treatment-sec><tp:treatment-sec sec-type="ecology" id="SECID0E1OKM"><title>Ecology and habitat.</title><p>Humid and subhumid montane forest; (600-)1000–2000 m elevation.</p></tp:treatment-sec><tp:treatment-sec sec-type="Common names and uses" id="SECID0E6OKM"><title>Common names and uses.</title><p>Madagascar. hendramena, farafandoha (<xref ref-type="bibr" rid="B25">D’Arcy and Rakotozafy 1994</xref>, as <italic><tp:taxon-name><tp:taxon-name-part taxon-name-part-type="genus">Solanum</tp:taxon-name-part> <tp:taxon-name-part taxon-name-part-type="species">humblotii</tp:taxon-name-part></tp:taxon-name></italic>).</p></tp:treatment-sec><tp:treatment-sec sec-type="Preliminary conservation status" id="SECID0ETPKM"><title>Preliminary conservation status</title><p>(<xref ref-type="bibr" rid="B56">IUCN 2014</xref>). Vulnerable (<abbrev xmlns:xlink="http://www.w3.org/1999/xlink" xlink:title="Vulnerable" id="ABBRID0E4PKM" xlink:type="simple">VU</abbrev> B1a, biii). <abbrev xmlns:xlink="http://www.w3.org/1999/xlink" xlink:title="Extent of Occurrence" id="ABBRID0EEQKM" xlink:type="simple">EOO</abbrev> 19,845 km<sup>2</sup> (<abbrev xmlns:xlink="http://www.w3.org/1999/xlink" xlink:title="Vulnerable" id="ABBRID0EKQKM" xlink:type="simple">VU</abbrev>), <abbrev xmlns:xlink="http://www.w3.org/1999/xlink" xlink:title="Area of Occupancy" id="ABBRID0ERQKM" xlink:type="simple">AOO</abbrev> 56 km<sup>2</sup> (<abbrev xmlns:xlink="http://www.w3.org/1999/xlink" xlink:title="Endangered" id="ABBRID0EXQKM" xlink:type="simple">EN</abbrev>). Although <italic><tp:taxon-name><tp:taxon-name-part taxon-name-part-type="genus">Solanum</tp:taxon-name-part> <tp:taxon-name-part taxon-name-part-type="species">truncicola</tp:taxon-name-part></tp:taxon-name></italic> has been been consistently but sparsely recorded over a coherent stretch of the eastern Malagasy rainforest from Toamasina in the northernmost part of its distribution range to the Ambalavao area in the southernmost part, the highly fragmented nature of these eastern forest habitats gives cause for conservation concern.</p></tp:treatment-sec><tp:treatment-sec sec-type="discussion" id="SECID0EFRKM"><title>Discussion.</title><p>
              <italic><tp:taxon-name><tp:taxon-name-part taxon-name-part-type="genus">Solanum</tp:taxon-name-part> <tp:taxon-name-part taxon-name-part-type="species">truncicola</tp:taxon-name-part></tp:taxon-name></italic> is a rare and unusual montane forest shrub or epiphyte. It is easily identifiable by its coriaceous leaves and long, almost linear calyx <!--PageBreak-->lobes which are divided to the base before the corolla begins to expand (Fig. <xref ref-type="fig" rid="F30">30A</xref>). The length of the calyx lobes (0.4–1.1 cm) in combination with the deeply stellate corollas with narrow lobes makes its flowers appear to be two overlapping stars (see Fig. <xref ref-type="fig" rid="F1">1F</xref>). Petioles of <italic><tp:taxon-name><tp:taxon-name-part taxon-name-part-type="genus">Solanum</tp:taxon-name-part> <tp:taxon-name-part taxon-name-part-type="species">truncicola</tp:taxon-name-part></tp:taxon-name></italic> are the shortest of all Madagascar <italic><tp:taxon-name><tp:taxon-name-part taxon-name-part-type="genus">Solanum</tp:taxon-name-part></tp:taxon-name></italic> species (1–5 mm), usually less than 1/8 of the total leaf length. The flowers can reach 3 cm in diameter, and anthers to 6 mm in length.</p><p>Misidentification of <italic><tp:taxon-name><tp:taxon-name-part taxon-name-part-type="genus">Solanum</tp:taxon-name-part> <tp:taxon-name-part taxon-name-part-type="species">truncicola</tp:taxon-name-part></tp:taxon-name></italic> is not likely, even though its height, internode length, and leaf size vary spectacularly across its distribution range: leaves of the type specimen are ca. 1.5 cm long, while leaves on other collections reach 13 cm. Some large leaved forms become reminiscent of <italic><tp:taxon-name><tp:taxon-name-part taxon-name-part-type="genus">Solanum</tp:taxon-name-part> <tp:taxon-name-part taxon-name-part-type="species">myrsinoides</tp:taxon-name-part></tp:taxon-name></italic> in habit and can be distin<!--PageBreak-->guished from <italic><tp:taxon-name><tp:taxon-name-part taxon-name-part-type="genus">Solanum</tp:taxon-name-part> <tp:taxon-name-part taxon-name-part-type="species">myrsinoides</tp:taxon-name-part></tp:taxon-name></italic> by their inflorescences of 1–2 (versus 2–6) flowers and calyx lobes 0.4–1.1 cm (versus less than 0.1 cm) long.</p><p>
              <xref ref-type="bibr" rid="B5">Bitter (1917)</xref> correctly described <italic><tp:taxon-name><tp:taxon-name-part taxon-name-part-type="genus">Solanum</tp:taxon-name-part> <tp:taxon-name-part taxon-name-part-type="species">truncicola</tp:taxon-name-part></tp:taxon-name></italic> as distinct from <italic><tp:taxon-name><tp:taxon-name-part taxon-name-part-type="genus">Solanum</tp:taxon-name-part> <tp:taxon-name-part taxon-name-part-type="species">humblotii</tp:taxon-name-part></tp:taxon-name></italic>. <italic><tp:taxon-name><tp:taxon-name-part taxon-name-part-type="genus">Solanum</tp:taxon-name-part> <tp:taxon-name-part taxon-name-part-type="species">truncicola</tp:taxon-name-part></tp:taxon-name></italic> can be distinguished from <italic><tp:taxon-name><tp:taxon-name-part taxon-name-part-type="genus">Solanum</tp:taxon-name-part> <tp:taxon-name-part taxon-name-part-type="species">humblotii</tp:taxon-name-part></tp:taxon-name></italic> by its petioles 0.1–0.5 cm (versus 0.6–1 cm) long, acute (versus acuminate) leaves, glabrous (versus pubescent) young stems, narrowly ovate to obovate (versus deltate to acuminate) calyx lobes, and a different overall appearance. <xref ref-type="bibr" rid="B25">D’Arcy and Rakotozafy (1994)</xref> included <italic><tp:taxon-name><tp:taxon-name-part taxon-name-part-type="genus">Solanum</tp:taxon-name-part> <tp:taxon-name-part taxon-name-part-type="species">truncicola</tp:taxon-name-part></tp:taxon-name></italic> as a synonym of <italic><tp:taxon-name><tp:taxon-name-part taxon-name-part-type="genus">Solanum</tp:taxon-name-part> <tp:taxon-name-part taxon-name-part-type="species">humblotii</tp:taxon-name-part></tp:taxon-name></italic>, perhaps because Bitter’s key only highlighted the more superficial indumentum and size differences between the two species, and the type collections were not carefully consulted. During the years that followed D’Arcy and Rakotozafy’s treatment, many specimens of <italic><tp:taxon-name><tp:taxon-name-part taxon-name-part-type="genus">Solanum</tp:taxon-name-part> <tp:taxon-name-part taxon-name-part-type="species">truncicola</tp:taxon-name-part></tp:taxon-name></italic> were determined as <italic><tp:taxon-name><tp:taxon-name-part taxon-name-part-type="genus">Solanum</tp:taxon-name-part> <tp:taxon-name-part taxon-name-part-type="species">humblotii</tp:taxon-name-part></tp:taxon-name></italic>; this has caused considerable confusion in herbaria. The two species occur in similar wet forest habitats but are allopatric with <italic><tp:taxon-name><tp:taxon-name-part taxon-name-part-type="genus">Solanum</tp:taxon-name-part> <tp:taxon-name-part taxon-name-part-type="species">truncicola</tp:taxon-name-part></tp:taxon-name></italic> having a more southerly distribution and at higher elevations than <italic><tp:taxon-name><tp:taxon-name-part taxon-name-part-type="genus">Solanum</tp:taxon-name-part> <tp:taxon-name-part taxon-name-part-type="species">humblotii</tp:taxon-name-part></tp:taxon-name></italic>.</p><p>Although the original spelling of the epithet is “<italic>truncicolum</italic>” (<xref ref-type="bibr" rid="B5">Bitter 1917</xref>) the word element -<italic>cola</italic> should be treated as a noun in apposition and this is a correctable error to <italic><tp:taxon-name><tp:taxon-name-part taxon-name-part-type="species">truncicola</tp:taxon-name-part></tp:taxon-name></italic> (Article 23.5, <xref ref-type="bibr" rid="B82">McNeill et al. 2012</xref>).</p><p>Label details on <italic>Malcomber et al. 1353</italic> (<named-content xmlns:xlink="http://www.w3.org/1999/xlink" content-type="dwc:institutional_code" xlink:type="simple">MO</named-content>) record the pedicel and calyx as dark purple. The anthers on at least one flower of <italic>Malcomber et al. 1353</italic> are clearly connate but distinctly free on other flowers of the same specimen and on other collections.</p><p>
              <xref ref-type="bibr" rid="B5">Bitter (1917)</xref> cited three herbaria in the protologue – G-Boiss., B and “Haussknecht” (now held in <named-content xmlns:xlink="http://www.w3.org/1999/xlink" content-type="dwc:institutional_code" xlink:type="simple">JE</named-content>). We have selected the duplicate at <named-content xmlns:xlink="http://www.w3.org/1999/xlink" content-type="dwc:institutional_code" xlink:type="simple">JE</named-content> as the lectotype because it bears an annotation label in Bitter’s handwriting and is a larger specimen with more flowers than that at G.</p></tp:treatment-sec><tp:treatment-sec sec-type="material" id="SECID0EQYKM"><title>Selected specimens examined.</title><p>
              <bold>Madagascar. Fianarantsoa</bold>: Ivohibe, Andringitra, Andringitra, camp IV, ca. 38 km S of Ambalavao, Andringitra reserve on ridge above headwaters of Sahavatoy river, Dec 1993, <italic>Lewis et al. 1083</italic> (P); Ifanadiana, Parc National de Ranomafana, S of Namorona river, parcelle III, trail to Maharira, C. 5 km N of Maharira, 1 Feb 1992, <italic>Malcomber &amp; Rakoto 1353</italic> (<named-content xmlns:xlink="http://www.w3.org/1999/xlink" content-type="dwc:institutional_code" xlink:type="simple">MO</named-content>, P, <named-content xmlns:xlink="http://www.w3.org/1999/xlink" content-type="dwc:institutional_code" xlink:type="simple">TAN</named-content>); Ambositra, between Ambositra and Fianarantsoa, 16 Mar 2005, <italic>Phillipson et al. 5785</italic> (<named-content xmlns:xlink="http://www.w3.org/1999/xlink" content-type="dwc:institutional_code" xlink:type="simple">MO</named-content>); Ambalavao, Andrisoa, district Ambalavao, 16 Feb 1954, <italic>Rakoto &amp; de la Croix 6481</italic> (<named-content xmlns:xlink="http://www.w3.org/1999/xlink" content-type="dwc:institutional_code" xlink:type="simple">MO</named-content>); Andringitra RNI, District d’Ambalavao, Canton de Sendrisoa, 13 Jan 1958, <italic>Réserves Naturelles Madagascar 9918</italic>-<italic>RN</italic> (<named-content xmlns:xlink="http://www.w3.org/1999/xlink" content-type="dwc:institutional_code" xlink:type="simple">MO</named-content>, P); Ranomafana National Park, parcelle 3, S of National Road 25 at 7 km W of Ranomafana, Talatakely trail system, trail <named-content xmlns:xlink="http://www.w3.org/1999/xlink" content-type="dwc:institutional_code" xlink:type="simple">AA</named-content> 0 m [beginning of trail], 18 Mar 1993, <italic>Turk et al. 341</italic> (<named-content xmlns:xlink="http://www.w3.org/1999/xlink" content-type="dwc:institutional_code" xlink:type="simple">NY</named-content>, <named-content xmlns:xlink="http://www.w3.org/1999/xlink" content-type="dwc:institutional_code" xlink:type="simple">TAN</named-content>). <bold>Toamasina</bold>: Atsinanana, District Brickaville, Commune Maroseranana, Fokotany Ambodilendemy, Ankerana, 26 Mar 2011, <italic>Antilahimena et al. 7846</italic> (<named-content xmlns:xlink="http://www.w3.org/1999/xlink" content-type="dwc:institutional_code" xlink:type="simple">MO</named-content>); Rombevavy, Rahobevava, 11 Mar 1951, <italic>Cours 4275</italic> (<named-content xmlns:xlink="http://www.w3.org/1999/xlink" content-type="dwc:institutional_code" xlink:type="simple">MO</named-content>, P, <named-content xmlns:xlink="http://www.w3.org/1999/xlink" content-type="dwc:institutional_code" xlink:type="simple">TAN</named-content>); Aloatra-Mangoro, forêt de Perinet, au Nord à 7 km de Perinet vers Tamatave, 28 Feb 1971, <italic>Cremers 1481-2</italic> (<named-content xmlns:xlink="http://www.w3.org/1999/xlink" content-type="dwc:institutional_code" xlink:type="simple">TAN</named-content>); Moramanga, Andasibe, Andasibe (Perinet), N of road from Antanarivo to Tametave, NW of Izouard graphite mine on road to col de la Mantady, 1987, <italic>Lowry &amp; Schatz 4286</italic> (<named-content xmlns:xlink="http://www.w3.org/1999/xlink" content-type="dwc:institutional_code" xlink:type="simple">MO</named-content>, P, <named-content xmlns:xlink="http://www.w3.org/1999/xlink" content-type="dwc:institutional_code" xlink:type="simple">TAN</named-content>); Chutes de la Mort, route Anosibe-Moramanga, 11 Oct 1960, <italic>Peltier &amp; Peltier 2676</italic> (P); Aloatra-<!--PageBreak-->Mangoro, Corridor Forestier Analamay Mantadia, 24 Apr 2012, <italic>Rasoazanany &amp; Ratolojanahary Tafita 93</italic> (<named-content xmlns:xlink="http://www.w3.org/1999/xlink" content-type="dwc:institutional_code" xlink:type="simple">MO</named-content>, P, <named-content xmlns:xlink="http://www.w3.org/1999/xlink" content-type="dwc:institutional_code" xlink:type="simple">TAN</named-content>); Alaotra Mangoro, Lakato, forest E of Manasamena village, along the Ankandrabe trail, 2 Jun 2007, <italic>Randrianasolo et al. 1163</italic> (<named-content xmlns:xlink="http://www.w3.org/1999/xlink" content-type="dwc:institutional_code" xlink:type="simple">NY</named-content>).</p></tp:treatment-sec><tp:treatment-sec><!--Section generated to contain objects referenced in tp:taxon-treatment.--><fig id="F1" position="float" orientation="portrait"><label>Figure 1.</label><caption><p>Flowers of species in the <abbrev xmlns:xlink="http://www.w3.org/1999/xlink" xlink:title="African Non-Spiny" id="ABBRID0ERFAC" xlink:type="simple">ANS</abbrev> clade. <bold>A</bold> <italic><tp:taxon-name><tp:taxon-name-part taxon-name-part-type="genus">Solanum</tp:taxon-name-part> <tp:taxon-name-part taxon-name-part-type="species">africanum</tp:taxon-name-part></tp:taxon-name></italic> Mill. (South Africa, <italic>Rebelo s.n.</italic> – no herbarium voucher) <bold>B</bold> <italic><tp:taxon-name><tp:taxon-name-part taxon-name-part-type="genus">Solanum</tp:taxon-name-part> <tp:taxon-name-part taxon-name-part-type="species">imamense</tp:taxon-name-part></tp:taxon-name></italic> Dunal (Madagascar, <italic>Rakotavao 5128</italic>) <bold>C</bold> <italic><tp:taxon-name><tp:taxon-name-part taxon-name-part-type="genus">Solanum</tp:taxon-name-part> <tp:taxon-name-part taxon-name-part-type="species">madagascariense</tp:taxon-name-part></tp:taxon-name></italic> Dunal (Madagascar, <italic>Vorontsova et al. 498</italic>) <bold>D</bold> <italic><tp:taxon-name><tp:taxon-name-part taxon-name-part-type="genus">Solanum</tp:taxon-name-part> <tp:taxon-name-part taxon-name-part-type="species">sambiranense</tp:taxon-name-part></tp:taxon-name></italic> D’Arcy &amp; Rakot. (Madagascar, <italic>Randrianasolo 580</italic>) <bold>E</bold> <italic><tp:taxon-name><tp:taxon-name-part taxon-name-part-type="genus">Solanum</tp:taxon-name-part> <tp:taxon-name-part taxon-name-part-type="species">terminale</tp:taxon-name-part></tp:taxon-name></italic> Forssk. (Kenya, <italic>Vorontsova et al. 93</italic>) <bold>F</bold> <italic><tp:taxon-name><tp:taxon-name-part taxon-name-part-type="genus">Solanum</tp:taxon-name-part> <tp:taxon-name-part taxon-name-part-type="species">truncicola</tp:taxon-name-part></tp:taxon-name></italic> Bitter (Madagascar, <italic>Antilahimena et al. 7846</italic>). Photo credits: <bold>A</bold> Tony Rebelo; <bold>B</bold> Charles Rakotavao; <bold>C, E</bold> Maria Vorontsova; <bold>D</bold> Richard Randrianasolo; <bold>E</bold> Patrice Antilahimena.</p></caption><graphic xmlns:xlink="http://www.w3.org/1999/xlink" xlink:href="phytokeys-066-001-g001.jpg" position="float" orientation="portrait" xlink:type="simple" id="oo_95573.jpg"/></fig></tp:treatment-sec><ref-list><ref id="B25"><mixed-citation xmlns:xlink="http://www.w3.org/1999/xlink" xlink:type="simple">
          <person-group><name name-style="western"><surname>D’Arcy</surname><given-names>WG</given-names></name><name name-style="western"><surname>Rakotozafy</surname><given-names>A</given-names></name></person-group> (<year>1994</year>) <chapter-title><tp:taxon-name><tp:taxon-name-part taxon-name-part-type="family">Solanaceae</tp:taxon-name-part></tp:taxon-name>. Famille 176</chapter-title>. In: <person-group><name name-style="western"><surname>Morat</surname><given-names>P</given-names></name></person-group> (<role>Ed.</role>) <source>Flore de Madagascar et des Comores</source>. <publisher-name>Muséum National D’Histoire Naturelle</publisher-name>, <publisher-loc>Paris</publisher-loc>, <fpage>1</fpage>–<lpage>146</lpage>.</mixed-citation></ref><ref id="B56"><mixed-citation xmlns:xlink="http://www.w3.org/1999/xlink" xlink:type="simple">
          <institution xlink:type="simple">IUCN</institution> (<year>2014</year>) <source>Guidelines for Using the IUCN Red List Categories and Criteria. Version 11</source>. <comment>Prepared by the Standards and Petitions Subcommittee</comment>. Downloadable from <ext-link xlink:type="simple" ext-link-type="uri" xlink:href="http://www.iucnredlist.org/documents/RedListGuidelines.pdf">http://www.iucnredlist.org/documents/RedListGuidelines.pdf</ext-link></mixed-citation></ref><ref id="B5"><mixed-citation xmlns:xlink="http://www.w3.org/1999/xlink" xlink:type="simple">
          <person-group><name name-style="western"><surname>Bitter</surname><given-names>G</given-names></name></person-group> (<year>1917</year>) <article-title>Solana Africana II.</article-title> <source>Botanische Jahrbücher für Systematik, Pflanzengeschichte und Pflanzengeographie</source> <volume>54</volume>: <fpage>416</fpage>–<lpage>506</lpage>.</mixed-citation></ref><ref id="B82"><mixed-citation xmlns:xlink="http://www.w3.org/1999/xlink" xlink:type="simple">
          <person-group><name name-style="western"><surname>McNeill</surname><given-names>J</given-names></name><name name-style="western"><surname>Barrie</surname><given-names>FR</given-names></name><name name-style="western"><surname>Demoulin</surname><given-names>V</given-names></name><name name-style="western"><surname>Greuter</surname><given-names>W</given-names></name><name name-style="western"><surname>Hawksworth</surname><given-names>DL</given-names></name><name name-style="western"><surname>Herendeen</surname><given-names>PS</given-names></name><name name-style="western"><surname>Knapp</surname><given-names>S</given-names></name><name name-style="western"><surname>Marhold</surname><given-names>K</given-names></name><name name-style="western"><surname>Prado</surname><given-names>J</given-names></name><name name-style="western"><surname>Prud’homme van Reine</surname><given-names>WF</given-names></name><name name-style="western"><surname>Smith</surname><given-names>GF</given-names></name><name name-style="western"><surname>Weirsema</surname><given-names>JH</given-names></name><name name-style="western"><surname>Turland</surname><given-names>NJ</given-names></name></person-group> (<year>2012</year>) <source>International Code of Nomenclature for algae, fungi, and plants (Melbourne Code). Regnum Vegetabile 152</source>. <publisher-name>Koelz Scientific Books</publisher-name>, <publisher-loc>Königstein</publisher-loc>.</mixed-citation></ref></ref-list></tp:taxon-treatment>
